# Supplementary material for: Endothelial deletion of the cytochrome P450 reductase leads to cardiac remodelling
Source: Front Physiol. 2022 Dec 2;13:1056369. doi: 10.3389/fphys.2022.1056369 (PMC9755668; doi:10.3389/fphys.2022.1056369)
Supplement: Supplementary file 1 [file Table2.XLSX]

## Sheet: EC
Symbol	E21_3123_Lib_JamesOo_EC_wt_1_R1	E21_3123_Lib_JamesOo_EC_wt_2_R1	E21_3123_Lib_JamesOo_EC_wt_3_R1	E21_3123_Lib_JamesOo_EC_cre_1_R1	E21_3123_Lib_JamesOo_EC_cre_2_R1	E21_3123_Lib_JamesOo_EC_cre_3_R1	baseMean	log2FoldChange	lfcSE	stat	pvalue	padj	RowMeans
Ednra	2.61326	20.3963	21.3075	28.019	93.21	56.6424	998.052	2.07164	0.586476	3.53236	0.000411869	0.0522918	37.0314
Ddias	7.83977	14.6435	24.3514	48.0326	95.5549	16.3634	27.2656	1.82039	0.741437	2.45522	0.0140798	0.511929	34.4642
Ptprn	0	4.70683	3.65271	4.50305	4.10358	15.734	136.089	1.46224	0.716496	2.04082	0.0412689	0.79983	5.45003
Pla2r1	1.95994	8.36771	2.43514	5.50373	24.0353	6.2936	102.922	1.45094	0.652613	2.22327	0.0261973	0.674695	8.09923
Cyp1b1	21.5594	16.7354	28.6129	34.5234	86.1753	40.9084	264.226	1.25611	0.466279	2.6939	0.00706213	0.334582	38.0858
Thg1l	3.91989	14.6435	6.69664	14.5098	26.9664	19.5102	128.581	1.23684	0.429443	2.8801	0.00397544	0.233192	14.3744
Pdgfrb	37.2389	162.647	167.416	228.155	198.731	274.401	1773.06	1.00281	0.342061	2.93167	0.00337143	0.208577	178.098
Ppargc1b	22.866	25.6261	26.1778	63.0427	38.6909	32.0974	213.903	0.829132	0.29339	2.82604	0.00471271	0.254465	34.7502
Ddr2	32.0124	48.6373	121.757	117.58	103.176	115.173	652.452	0.812157	0.347598	2.33649	0.0194659	0.605584	89.7225
Zfp580	50.9585	65.3727	95.5793	150.102	104.935	88.1104	93.1935	0.709233	0.355891	1.99284	0.0462788	0.825889	92.5095
Gata4	56.8384	53.3441	94.9706	131.589	111.969	73.6351	2452.28	0.636034	0.243359	2.61356	0.00896038	0.384756	87.0578
Net1	523.305	719.1	782.898	981.665	1081.59	1019.56	741.239	0.604282	0.209436	2.88528	0.00391061	0.231201	851.353
Lig1	153.529	280.841	216.728	322.218	345.874	308.386	204.671	0.582926	0.255927	2.2777	0.0227445	0.629238	271.263
Mapk8	145.689	128.653	172.286	227.654	201.076	220.276	727.236	0.544357	0.149527	3.64052	0.000272085	0.039449	182.606
Pdgfra	146.342	127.085	167.416	222.151	140.694	264.331	1059.18	0.509034	0.234958	2.16649	0.0302735	0.713921	178.003
Rrm2b	601.703	397.989	511.38	583.395	772.646	737.61	1149.32	0.466391	0.198452	2.35015	0.018766	0.597037	600.787
Trap1	1336.03	1319.48	1433.08	1146.28	1253.94	1166.83	3961.64	-0.195652	0.0862843	-2.26753	0.023358	0.639431	1275.94
Ubqln1	3680.12	4200.07	3994.24	3594.94	3486.87	3075.05	3074.61	-0.224159	0.102214	-2.19303	0.0283054	0.696812	3671.88
Map2k1	2272.23	2523.39	2303.04	2009.86	1979.69	2078.78	1905.64	-0.226544	0.105543	-2.14647	0.0318358	0.722472	2194.5
Stat6	8190.6	8857.22	7546.51	6870.16	7279.17	6805.27	4853.19	-0.230274	0.0874895	-2.63202	0.008488	0.373345	7591.49
Bnip3	4674.46	3965.25	3879.18	3407.31	3717.85	3114.07	5652.67	-0.289588	0.124916	-2.31827	0.0204347	0.610649	3793.02
Xbp1	9522.06	10389.6	9273.63	7524.1	9274.1	6800.86	5391.39	-0.306982	0.12906	-2.37859	0.0173791	0.574158	8797.38
Naprt	410.935	305.421	326.309	215.146	276.113	260.555	298.295	-0.466616	0.214863	-2.17169	0.0298792	0.71209	299.08
Ptprk	620.649	666.802	482.767	413.781	406.255	388.944	489.176	-0.548009	0.181531	-3.01883	0.00253756	0.17845	496.533
Dapk1	60.1049	109.303	84.0124	55.0373	51.5879	31.468	1088.43	-0.874212	0.247247	-3.53579	0.00040656	0.0522918	65.2523
Itgam	102.57	251.554	215.51	117.58	62.7262	113.914	155.427	-0.959891	0.455942	-2.10529	0.0352661	0.756857	143.976
Aif1	28.0925	162.647	118.713	31.5214	61.5538	45.9433	77.9901	-1.11554	0.554224	-2.01279	0.0441366	0.817773	74.7452
Hsph1	459.28	979.544	519.903	294.199	235.663	235.381	680.863	-1.37076	0.343071	-3.99556	6.45408e-05	0.0147799	453.995
Ucp3	0	5.7528	7.30543	1.50102	0	0	635.824	-2.87746	0.93602	-3.07415	0.00211107	0.158418	2.42654

## Sheet: Heart
Symbol	Entrez	Biotype	E21_3123_Lib_JamesOo_Heart_wt_1_R1	E21_3123_Lib_JamesOo_Heart_wt_2_R1	E21_3123_Lib_JamesOo_Heart_wt_3_R1	E21_3123_Lib_JamesOo_Heart_cre_1_R1	E21_3123_Lib_JamesOo_Heart_cre_2_R1	E21_3123_Lib_JamesOo_Heart_cre_3_R1	baseMean	log2FoldChange	lfcSE	stat	pvalue	padj
Ucp1	22227	protein_coding	0	0	0	771.463	0	0	64.2886	27.2065	4.35028	6.25397	4.00153e-10	5.63015e-07
Adipoq	11450	protein_coding	6.88286	8.82757	6.33724	368.691	9.07093	21.6244	35.1195	3.37679	1.2562	2.6881	0.00718605	0.768133
Smpd3	58994	protein_coding	103.243	98.8688	84.4965	288.137	117.922	127.202	145.756	0.864346	0.407963	2.11869	0.0341171	1
Ucp2	22228	protein_coding	843.15	1131.69	980.159	2198.21	936.12	1381.42	1485.89	0.591727	0.270705	2.18587	0.0288252	1
Net1	56349	protein_coding	619.457	418.427	485.855	898.492	658.549	705.973	741.239	0.570374	0.216416	2.63555	0.00840013	0.810173
Chd6	71389	protein_coding	1491.86	1361.21	2243.38	2529.72	1547.5	2918.02	1299.22	0.473067	0.23635	2.00155	0.0453328	1
Psip1	101739	protein_coding	868.961	909.24	1058.32	1400.41	1017.76	1102.84	1491.96	0.312294	0.151177	2.06575	0.0388525	1
Stx2	13852	protein_coding	535.142	466.096	437.269	557.684	618.637	543.154	2808.11	0.256329	0.123144	2.08154	0.0373847	1
Ndufs2	226646	protein_coding	38722.9	47605.3	40653.4	32080.8	38600.4	36959.9	21150.3	-0.239578	0.108938	-2.19922	0.0278621	1
Diablo	66593	protein_coding	2715.29	3315.63	2678.54	2272.56	2636.01	2469	2122.71	-0.23968	0.11879	-2.01768	0.0436246	1
Gstp1	14870	protein_coding	3086.96	3864.71	2881.33	2649	2643.27	2907.84	2768.95	-0.262432	0.130071	-2.0176	0.0436325	1
Prdx2		protein_coding	10845.7	14177.1	10948.6	9008.15	10716.4	10124	6517.89	-0.269382	0.134541	-2.00223	0.0452599	1
Mapk1		protein_coding	3205.69	3765.84	3745.31	2786.87	3075.04	2891.31	2830.59	-0.291371	0.120677	-2.41447	0.0157582	1
Jak2		protein_coding	881.006	972.798	904.113	759.071	720.232	756.853	976.711	-0.302117	0.124593	-2.42484	0.0153151	1
Bnip3	12176	protein_coding	7810.32	8905.25	8236.3	6005.95	6888.46	7227.63	5652.67	-0.309913	0.125316	-2.47306	0.0133962	1
Ndufb4	68194,100041273,100042503	protein_coding	4762.94	6226.97	5281.03	3756.62	4653.39	4421.55	2766.08	-0.342721	0.168866	-2.02954	0.0424031	1
Prkra	23992	protein_coding	628.061	674.426	580.913	512.76	477.131	492.273	505.253	-0.345493	0.150155	-2.3009	0.0213972	1
Rela	19697	protein_coding	1022.1	1145.82	959.035	941.867	760.144	719.965	2944.51	-0.374195	0.122554	-3.05331	0.00226332	0.363331
Romo1		protein_coding	1775.78	2406.4	1746.97	1257.89	1689.01	1605.29	1119.49	-0.384793	0.172856	-2.22609	0.026008	1
Sod2	20656	protein_coding	11812.7	18206	21918.4	10293.9	12242.1	11892.1	7362.53	-0.591261	0.229264	-2.57895	0.00991	0.89448
Hsf1	15499	protein_coding	332.098	79.4481	0	0	0	0	174.922	-8.79773	2.89229	-3.04179	0.00235179	0.370082
