# Supplementary material for: Endothelial deletion of the cytochrome P450 reductase leads to cardiac remodelling
Source: Front Physiol. 2022 Dec 2;13:1056369. doi: 10.3389/fphys.2022.1056369 (PMC9755668; doi:10.3389/fphys.2022.1056369)
Supplement: Supplementary file 4 [file Table3.XLSX]

## Sheet: Sheet 1
GENEID	Symbol	Entrez	Biotype	E21_3123_Lib_JamesOo_EC_wt_1_R1	E21_3123_Lib_JamesOo_EC_wt_2_R1	E21_3123_Lib_JamesOo_EC_wt_3_R1	E21_3123_Lib_JamesOo_EC_cre_1_R1	E21_3123_Lib_JamesOo_EC_cre_2_R1	E21_3123_Lib_JamesOo_EC_cre_3_R1	baseMean	log2FoldChange	lfcSE	stat	pvalue	padj	RowMeans	ZeroCount
ENSMUSG00000000001	Gnai3	14679	protein_coding	3870.89	3814.1	4076.43	3850.61	4399.63	3637.7	2463.45	0.0144679	0.111745	0.129472	0.896984	1	3941.56	0
ENSMUSG00000000028	Cdc45	12544	protein_coding	26.1326	29.287	42.0062	23.0156	80.313	50.9782	77.4809	0.651873	0.428968	1.51963	0.128604	1	41.9554	0
ENSMUSG00000000031	H19		lincRNA	15.6795	67.4646	43.2238	39.0265	69.1747	16.3634	584.496	-0.10872	0.717792	-0.151465	0.879609	1	41.8221	0
ENSMUSG00000000037	Scml2	107815	protein_coding	0	4.70683	0	5.50373	21.1041	0	14.775	2.44975	1.50126	1.63179	0.102723	1	5.21912	3
ENSMUSG00000000056	Narf	67608	protein_coding	1090.38	1162.59	1128.69	969.157	1039.97	1089.42	2836.06	-0.127813	0.119628	-1.06842	0.28533	1	1080.03	0
ENSMUSG00000000058	Cav2	12390	protein_coding	54191.1	46954.9	45676.6	48209.2	51401.5	43454.8	25355.4	-0.0358788	0.107644	-0.333311	0.7389	1	48314.7	0
ENSMUSG00000000078	Klf6	23849	protein_coding	19188.5	15476.1	14421.5	14103.6	13872.5	12718.7	8777.91	-0.268003	0.137256	-1.95257	0.0508706	0.859634	14963.5	0
ENSMUSG00000000085	Scmh1		protein_coding	964.945	917.31	949.097	935.634	1109.73	910.684	1346.32	0.0623177	0.112626	0.553314	0.580048	1	964.566	0
ENSMUSG00000000088	Cox5a	12858	protein_coding	2295.09	1933.99	1997.43	2043.39	2098.1	1807.52	14210.6	-0.0654604	0.142448	-0.45954	0.645846	1	2029.25	0
ENSMUSG00000000093	Tbx2	21385	protein_coding	152.876	217.56	278.215	249.669	205.765	208.318	248.602	0.0738295	0.248217	0.297439	0.766131	1	218.734	0
ENSMUSG00000000120	Ngfr	18053	protein_coding	1.30663	5.22982	14.6109	2.5017	0	2.51744	18.8178	-1.9713	1.05451	-1.8694	0.0615677	0.912944	4.36107	1
ENSMUSG00000000126	Wnt9a	216795	protein_coding	25.4793	65.3727	66.9664	37.0251	31.07	67.3415	166.778	-0.211412	0.338968	-0.623693	0.532829	1	48.8758	0
ENSMUSG00000000127	Fer	14158	protein_coding	491.292	398.512	515.033	448.304	501.223	415.378	441.553	-0.0385376	0.24198	-0.15926	0.873464	1	461.624	0
ENSMUSG00000000131	Xpo6	74204	protein_coding	1245.22	1186.65	1080.59	1170.29	1080.42	1150.47	863.014	-0.0450871	0.108654	-0.41496	0.678171	1	1152.27	0
ENSMUSG00000000134	Tfe3	209446	protein_coding	1732.59	1665.7	1518.31	1747.18	1596.88	1825.14	1153.71	0.0720208	0.142791	0.50438	0.613994	1	1680.97	0
ENSMUSG00000000142	Axin2	12006	protein_coding	11.1063	13.0745	7.91421	12.0081	7.03472	4.40552	75.4584	-0.463693	0.501719	-0.924207	0.355378	1	9.25725	0
ENSMUSG00000000148	Brat1	231841	protein_coding	1162.25	1206.52	1150.6	1235.84	1246.32	916.348	717.432	-0.0530726	0.161117	-0.329405	0.74185	1	1152.98	0
ENSMUSG00000000149	Gna12	14673	protein_coding	6507.01	6330.17	6761.78	6788.1	6164.17	5984.58	6316.2	-0.0500641	0.121301	-0.412725	0.679808	1	6422.64	0
ENSMUSG00000000154	Slc22a18		protein_coding	59.4516	109.303	144.891	131.089	92.6238	68.6002	56.403	-0.145268	0.505593	-0.287323	0.773865	1	100.993	0
ENSMUSG00000000167	Pih1d2	72614	protein_coding	13.7196	16.7354	16.4372	22.5153	17.5868	25.8038	15.2708	0.489361	0.607687	0.805285	0.420655	1	18.7997	0
ENSMUSG00000000168	Dlat	235339	protein_coding	1730.63	1738.39	1563.36	1732.67	2077	1689.2	10428.1	0.128062	0.105789	1.21054	0.226071	1	1755.21	0
ENSMUSG00000000171	Sdhd	66925	protein_coding	3203.85	2914.05	3296.57	2824.92	3040.17	3084.49	9901.29	-0.07373	0.110824	-0.66529	0.505865	1	3060.68	0
ENSMUSG00000000184	Ccnd2	12444	protein_coding	2689.7	2695.45	2706.66	2867.94	2042.41	2591.7	3675.08	-0.111276	0.175239	-0.634998	0.525429	1	2598.98	0
ENSMUSG00000000194	Gpr107	277463	protein_coding	2291.17	2337.2	1920.72	2155.96	1911.1	2055.49	1935.2	-0.0957313	0.10611	-0.902186	0.366958	1	2111.94	0
ENSMUSG00000078901	Gm14440	100503353	protein_coding	0	0	130.28	123.083	0	77.4113	127.552	11.9287	4.15213	2.87291	0.00406711	0.236456	55.1291	3
ENSMUSG00000000223	Drp2	13497	protein_coding	1.30663	2.61491	12.7845	2.00136	0	2.51744	7.21994	-1.70773	1.23761	-1.37987	0.167628	1	3.53747	1
ENSMUSG00000000244	Tspan32	27027	protein_coding	48.3453	128.13	101.058	51.0346	116.659	61.6773	45.9836	-0.320271	1.00734	-0.317938	0.750532	1	84.4842	0
ENSMUSG00000000253	Gmpr	66355	protein_coding	861.068	805.392	739.066	762.517	783.198	824.462	2300.17	-0.0239435	0.147056	-0.16282	0.87066	1	795.95	0
ENSMUSG00000000266	Mid2	23947	protein_coding	325.351	461.27	382.926	423.787	320.08	336.708	653.303	-0.118169	0.189358	-0.624051	0.532594	1	375.02	0
ENSMUSG00000000275	Trim25	217069	protein_coding	2332.99	3028.59	2580.03	2861.44	2535.43	3200.92	2013.86	0.114097	0.145456	0.784411	0.432799	1	2756.57	0
ENSMUSG00000000276	Dgke	56077	protein_coding	1880.89	1684	1750.26	1936.31	2203.62	1691.72	1343.12	0.134241	0.153193	0.876285	0.380875	1	1857.8	0
ENSMUSG00000000278	Scpep1	74617	protein_coding	776.138	936.66	1027.63	866.587	719.3	748.309	689.409	-0.240604	0.178362	-1.34897	0.177348	1	845.771	0
ENSMUSG00000000282	Mnt	17428	protein_coding	231.927	147.481	150.979	198.635	87.9339	179.368	255.032	-0.179343	0.344617	-0.520414	0.602775	1	166.054	0
ENSMUSG00000000290	Itgb2	16414	protein_coding	232.58	808.007	452.936	244.166	456.67	606.703	330.759	-0.219296	0.391694	-0.559864	0.575572	1	466.844	0
ENSMUSG00000000295	Hddc2	69692	protein_coding	169.208	155.849	190.55	188.128	210.455	262.443	134.287	0.355884	0.287431	1.23816	0.215658	1	196.105	0
ENSMUSG00000000301	Pemt	18618	protein_coding	20.2527	5.22982	19.4811	16.0109	13.4832	23.9157	24.8404	0.239231	0.660757	0.362056	0.71731	1	16.3956	0
ENSMUSG00000000305	Cdh4	12561	protein_coding	39.8522	48.6373	64.5313	56.038	47.4843	40.279	198.168	-0.0759188	0.371132	-0.20456	0.837916	1	49.4703	0
ENSMUSG00000000317	Bcl6b	12029	protein_coding	2553.81	2419.31	3057.93	4105.78	2544.22	3058.69	1852.17	0.260078	0.25914	1.00362	0.315562	1	2956.62	0
ENSMUSG00000000318	Clec10a	17312	protein_coding	2.61326	54.3901	10.9581	1.50102	12.3108	18.2514	52.9426	-1.19452	0.919974	-1.29843	0.194139	1	16.6708	0
ENSMUSG00000000320	Alox12	11684	protein_coding	5798.82	3989.3	4821.58	5455.2	5548.63	7004.78	2816.79	0.285651	0.18377	1.55439	0.12009	1	5436.39	0
ENSMUSG00000000326	Comt		protein_coding	4313.18	3721.01	3495.04	3933.17	3961.72	4959.99	4961.56	0.15426	0.147831	1.04349	0.296722	1	4064.02	0
ENSMUSG00000000339	Rtca	66368	protein_coding	955.146	929.861	953.967	977.162	920.375	984.319	827.342	0.0218931	0.120834	0.181183	0.856224	1	953.472	0
ENSMUSG00000034917	Tjp3	27375	protein_coding	0	0	0	17.0115	44.5532	11.3285	6.07443	7.79527	2.65212	2.93926	0.00329002	0.20662	12.1489	3
ENSMUSG00000000346	Dazap2	23994	protein_coding	20075.7	16133.5	15625.7	15601.1	19082.8	16603.1	12690.6	-0.0117828	0.123386	-0.0954957	0.923921	1	17187	0
ENSMUSG00000000355	Mcts1	68995	protein_coding	493.252	484.281	452.328	488.831	416.807	374.469	588.659	-0.167411	0.141636	-1.18199	0.237211	1	451.661	0
ENSMUSG00000000359	Rem1	19700	protein_coding	7.18646	18.8273	46.2677	19.0129	25.2077	28.3212	82.8976	0.153857	0.466108	0.33009	0.741332	1	24.1372	0
ENSMUSG00000000374	Trappc10	216131,102641872	protein_coding	201.874	297.054	297.696	282.692	293.113	268.107	1376.32	0.0916412	0.154294	0.59394	0.552552	1	273.423	0
ENSMUSG00000000378	Ccm2	216527	protein_coding	2935.34	2578.82	2532.55	2095.92	2653.26	2528.77	1656.01	-0.14724	0.124709	-1.18067	0.237734	1	2554.11	0
ENSMUSG00000000384	Tbrg4		protein_coding	266.552	190.365	203.943	155.605	211.628	261.184	1294.51	-0.0836504	0.199204	-0.419923	0.674542	1	214.88	0
ENSMUSG00000000385	Tmprss2	50528	protein_coding	0	0	1.21757	2.00136	2.34491	1.88808	0.772175	2.76119	3.83879	0.719285	0.471965	1	1.24199	2
ENSMUSG00000000386	Mx1		protein_coding	3.26657	30.3329	3.04393	13.5092	23.4491	51.6075	14.6496	1.12304	1.12032	1.00243	0.316137	1	20.8682	0
ENSMUSG00000000392	Fap	14089	protein_coding	18.9461	34.5168	6.08786	10.5071	28.1389	48.4607	82.5547	0.442056	0.616924	0.716549	0.473652	1	24.4429	0
ENSMUSG00000000399	Ndufa9	66108	protein_coding	1359.55	1464.35	1489.09	1182.8	1551.74	1248.65	6779.71	-0.114128	0.146505	-0.779005	0.435977	1	1382.7	0
ENSMUSG00000000402	Egfl6	54156	protein_coding	0	4.70683	0.608786	0	1.17245	0	4.83728	-2.25075	1.80552	-1.24659	0.212547	1	1.08135	3
ENSMUSG00000000409	Lck		protein_coding	117.597	61.7118	50.5292	51.5349	92.0375	72.3764	41.3385	-0.0980755	0.57433	-0.170765	0.864408	1	74.2977	0
ENSMUSG00000000416	Cttnbp2		protein_coding	628.488	189.842	415.192	389.764	297.803	562.648	219.452	0.0195173	0.420329	0.0464333	0.962965	1	413.956	0
ENSMUSG00000000420	Galnt1		protein_coding	3759.17	3794.23	3865.18	3991.71	3684.43	3664.13	4520.6	-0.00933555	0.0776853	-0.120171	0.904347	1	3793.14	0
ENSMUSG00000000439	Mkrn2	67027	protein_coding	1920.74	1759.83	1596.24	1469	1972.65	1566.48	1694.14	-0.074778	0.146545	-0.510273	0.60986	1	1714.16	0
ENSMUSG00000000440	Pparg	19016	protein_coding	2814.48	3007.67	2997.05	3084.09	3297.52	2586.67	1635.27	0.0295702	0.274742	0.107629	0.91429	1	2964.58	0
ENSMUSG00000000441	Raf1		protein_coding	3817.32	3725.2	3720.9	3513.38	3889.61	3689.94	4335.36	-0.0224476	0.0763049	-0.294183	0.768618	1	3726.06	0
ENSMUSG00000000486	Sept1	54204	protein_coding	369.123	309.082	325.092	265.18	264.388	329.785	191.747	-0.212347	0.240492	-0.882968	0.377253	1	310.441	0
ENSMUSG00000000489	Pdgfb	18591	protein_coding	3226.72	2990.41	3635.06	3909.15	2662.64	2883.73	2210.31	-0.0639215	0.15962	-0.400461	0.688817	1	3217.95	0
ENSMUSG00000000530	Acvrl1		protein_coding	9831.73	10178.3	11669.8	10615.7	8367.79	8380.56	5582.18	-0.216514	0.129809	-1.66795	0.0953258	1	9840.64	0
ENSMUSG00000000531	Grasp	56149	protein_coding	2391.13	2071.01	2158.14	2559.23	2187.8	2317.3	1287.7	0.0938903	0.130376	0.720148	0.471434	1	2280.77	0
ENSMUSG00000000532	Acvr1b	11479	protein_coding	161.369	144.866	107.146	113.077	139.522	144.753	481.069	-0.0606013	0.200447	-0.302331	0.7624	1	135.122	0
ENSMUSG00000000538	Tom1l2	216810	protein_coding	3843.45	3675.51	3499.91	4256.39	3206.07	3647.14	5083.29	0.0114015	0.115143	0.0990202	0.921122	1	3688.08	0
ENSMUSG00000000552	Zfp385a	29813	protein_coding	14.3729	0	62.7049	23.5159	33.4149	0	52.7956	-0.767684	3.46913	-0.22129	0.824867	1	22.3348	2
ENSMUSG00000000555	Itga5	16402	protein_coding	6152.26	6239.69	5480.29	5225.04	5282.49	5525.15	4017.07	-0.15503	0.0832812	-1.86152	0.0626708	0.914392	5650.82	0
ENSMUSG00000000561	Wdr77	70465	protein_coding	1262.2	897.436	911.961	925.627	1074.55	961.033	1336.57	-0.0475588	0.154207	-0.30841	0.757771	1	1005.47	0
ENSMUSG00000000562	Adora3	11542	protein_coding	3.91989	7.32174	3.65271	2.5017	5.86226	7.55232	5.98914	0.14321	1.0389	0.137848	0.89036	1	5.1351	0
ENSMUSG00000000563	Atp5f1	11950	protein_coding	3323.41	2839.79	2967.22	2887.46	3352.04	2956.73	23259	0.00988056	0.116975	0.0844672	0.932685	1	3054.44	0
ENSMUSG00000036295	Lrrn3	16981	protein_coding	0	0	0	20.5139	15.8281	13.2166	7.90551	7.22079	1.73694	4.15718	3.22195e-05	0.00971991	8.25976	3
ENSMUSG00000000568	Hnrnpd	11991	protein_coding	3076.46	2424.02	2633	2823.91	2370.7	2696.18	2553.13	-0.0422618	0.11804	-0.35803	0.720321	1	2670.71	0
ENSMUSG00000000579	Dynlt1c	100040563	protein_coding	410.281	446.103	333.006	356.742	474.843	390.833	239.737	0.0462308	0.228814	0.202046	0.839881	1	401.968	0
ENSMUSG00000000581	C1d	57316	protein_coding	1700.58	1423.03	1430.65	1600.08	2028.34	1452.56	1373.09	0.158438	0.163745	0.967585	0.333252	1	1605.87	0
ENSMUSG00000000594	Gm2a	14667	protein_coding	1839.73	2014	1699.73	1480.5	1757.51	1494.1	1260.73	-0.230812	0.149822	-1.54057	0.123421	1	1714.26	0
ENSMUSG00000024076	Vit	74199	protein_coding	0	0	0	6.00407	17.5868	22.0276	70.2998	7.18507	1.37774	5.21513	1.8369e-07	0.000176817	7.60308	3
ENSMUSG00000000605	Clcn4-2	12727	protein_coding	864.335	948.689	862.04	919.623	1018.28	901.243	2112.88	0.0857216	0.10518	0.814996	0.415075	1	919.034	0
ENSMUSG00000000628	Hk2	15277	protein_coding	2.61326	36.0857	18.8724	32.0217	10.5521	5.66424	6508.46	-0.364094	0.831267	-0.437999	0.661387	1	17.6349	0
ENSMUSG00000000631	Myo18a	360013	protein_coding	4223.02	4802.54	4771.66	5521.74	3810.47	5150.05	6272.63	0.0729329	0.142051	0.513429	0.607651	1	4713.25	0
ENSMUSG00000000632	Sez6	20370	protein_coding	468.426	399.035	311.089	356.742	430.29	556.354	215.301	0.187502	0.420446	0.44596	0.655626	1	420.323	0
ENSMUSG00000000673	Haao	107766	protein_coding	16.3329	41.8385	35.3096	17.0115	25.794	43.4258	14.976	-0.160093	0.830622	-0.192739	0.847164	1	29.952	0
ENSMUSG00000000682	Cd52	23833	protein_coding	101.917	228.543	202.726	129.088	172.937	194.472	124.093	-0.089421	0.371048	-0.240996	0.809559	1	171.614	0
ENSMUSG00000000686	Abhd15	67477	protein_coding	0	46.0224	45.6589	12.0081	28.1389	1.25872	30.876	-1.11569	1.18552	-0.9411	0.346654	1	22.1812	1
ENSMUSG00000000690	Hoxb6	15414	protein_coding	6.53314	6.79876	20.0899	8.50577	1.75868	25.1744	6.2497	0.0640382	1.2905	0.0496227	0.960423	1	11.4768	0
ENSMUSG00000000693	Loxl3	16950	protein_coding	62.0649	70.6025	68.184	45.5309	59.2089	95.0334	130.102	-0.0195385	0.352332	-0.0554548	0.955776	1	66.7707	0
ENSMUSG00000000708	Kat2b	18519	protein_coding	611.502	483.758	470.591	554.876	617.296	572.718	2747.79	0.158596	0.124915	1.26963	0.204215	1	551.79	0
ENSMUSG00000000711	Rab5b	19344	protein_coding	1077.97	1287.06	1098.86	1379.44	1061.07	1227.88	2873.1	0.0822051	0.125747	0.653733	0.513284	1	1188.71	0
ENSMUSG00000000724	Cryba1	12957	protein_coding	3.91989	0	0	2.00136	1.17245	6.2936	1.11561	1.88974	4.14582	0.455818	0.648521	1	2.23122	2
ENSMUSG00000000732	Icosl	50723	protein_coding	310.978	339.415	276.389	254.673	226.87	317.827	258.171	-0.207644	0.25034	-0.829447	0.406852	1	287.692	0
ENSMUSG00000000738	Spg7	234847	protein_coding	1158.98	1104.01	1128.69	1163.29	1167.18	959.145	2635.27	-0.0425106	0.133199	-0.319152	0.749612	1	1113.55	0
ENSMUSG00000000739	Sult5a1	57429	protein_coding	62.0649	112.964	80.3597	70.0475	79.7268	78.0406	55.9389	-0.165044	0.359265	-0.459395	0.645951	1	80.5339	0
ENSMUSG00000093598	A730085K08Rik		processed_transcript	0	0	0	16.5112	15.8281	13.8459	6.89434	7.16905	1.54942	4.62693	3.71133e-06	0.00194843	7.69754	3
ENSMUSG00000000743	Chmp1a	234852,102642050	protein_coding	2814.48	2786.97	3181.51	3125.12	3284.04	3080.72	2519.41	0.11334	0.123434	0.918218	0.358505	1	3045.47	0
ENSMUSG00000000751	Rpa1	68275	protein_coding	2150.06	1928.76	1735.65	1567.56	1974.41	1646.41	2040.46	-0.165141	0.137712	-1.19917	0.23046	1	1833.81	0
ENSMUSG00000000753	Serpinf1	20317	protein_coding	82.3176	176.245	272.736	190.129	223.938	230.346	618.305	0.303606	0.345843	0.877874	0.380012	1	195.952	0
ENSMUSG00000000759	Tubgcp3		protein_coding	1680.32	1419.37	1398.99	1455.99	1305.53	1845.28	1103.16	0.0360727	0.166532	0.216611	0.828512	1	1517.58	0
ENSMUSG00000000776	Polr3d		protein_coding	512.852	422.569	454.763	491.833	517.052	487.125	622.039	0.108383	0.121947	0.888776	0.374124	1	481.032	0
ENSMUSG00000000782	Tcf7	21414	protein_coding	149.609	87.8609	88.2739	129.588	118.418	108.25	71.2727	0.157189	0.313351	0.501638	0.615922	1	113.667	0
ENSMUSG00000000787	Ddx3x	13205	protein_coding	2621.1	3053.17	2799.2	3474.36	2428.15	2937.85	5209.41	0.0595264	0.148817	0.399997	0.689159	1	2885.64	0
ENSMUSG00000000794	Kcnn3	140493	protein_coding	0	15.1665	17.6548	12.0081	7.03472	15.1046	48.4071	0.140384	0.864618	0.162366	0.871018	1	11.1615	1
ENSMUSG00000000804	Usp32	237898	protein_coding	277.005	224.359	203.334	270.683	250.319	352.442	841.689	0.311497	0.198599	1.56848	0.11677	1	263.024	0
ENSMUSG00000000805	Car4	12351	protein_coding	14655.8	14758.5	10582.5	12850.7	12539.4	12508.5	6887.3	-0.0902897	0.239676	-0.376716	0.706385	1	12982.6	0
ENSMUSG00000000811	Txnrd3	232223	protein_coding	335.15	217.56	300.74	286.694	229.801	332.302	534.147	-0.00958028	0.203969	-0.0469693	0.962538	1	283.708	0
ENSMUSG00000000817	Fasl	14103	protein_coding	0	1.56894	15.2196	6.50441	38.6909	20.7689	7.19438	2.96501	1.57504	1.8825	0.0597685	0.90489	13.7921	1
ENSMUSG00000000823	Znf512b	269401	protein_coding	685.327	407.403	448.675	423.287	522.914	675.303	535.134	0.0623511	0.245096	0.254395	0.799191	1	527.151	0
ENSMUSG00000000826	Dnajc5		protein_coding	1456.24	1851.88	2126.49	2029.38	1653.16	1701.16	2393.43	-0.00760727	0.148168	-0.0513422	0.959053	1	1803.05	0
ENSMUSG00000000827	Tpd52l2	66314	protein_coding	1963.21	1677.2	2096.66	2060.9	1950.37	1674.1	1894.95	-0.0147658	0.131313	-0.112447	0.910469	1	1903.74	0
ENSMUSG00000000838	Fmr1	14265	protein_coding	938.813	887.5	846.212	936.635	967.86	1012.01	697.87	0.126256	0.154803	0.81559	0.414735	1	931.505	0
ENSMUSG00000000861	Bcl11a	14025	protein_coding	32.0124	31.3789	49.9204	39.0265	16.4143	44.6846	69.0522	-0.157459	0.435241	-0.361773	0.717521	1	35.5728	0
ENSMUSG00000000869	Il4	16189	protein_coding	2.61326	6.27578	0.608786	2.00136	5.86226	10.0698	2.28593	0.778754	2.23122	0.349026	0.72707	1	4.57187	0
ENSMUSG00000000876	Pxmp4	59038	protein_coding	881.974	882.27	849.865	878.596	981.929	779.148	1041.26	0.0133446	0.134101	0.0995112	0.920732	1	875.63	0
ENSMUSG00000000881	Dlg3	53310	protein_coding	62.0649	43.9305	56.0083	113.077	45.1394	74.8938	135.777	0.515009	0.344928	1.49309	0.135413	1	65.8523	0
ENSMUSG00000000884	Gnb1l	13972	protein_coding	36.5856	48.6373	91.3178	94.5641	86.1753	84.9636	62.8913	0.637065	0.431807	1.47535	0.140119	1	73.7073	0
ENSMUSG00000000889	Dbh	13166	protein_coding	1.95994	0	1.82636	3.00204	0	1.25872	59.7078	0.2513	0.908566	0.27659	0.782095	1	1.34118	2
ENSMUSG00000000901	Mmp11		protein_coding	446.214	416.816	367.098	447.303	583.881	517.334	317.612	0.340166	0.220585	1.54211	0.123048	1	463.108	0
ENSMUSG00000000902	Smarcb1	20587	protein_coding	1844.31	1803.24	1739.91	1737.18	2072.9	1689.83	1251.92	0.0294827	0.127409	0.231401	0.817003	1	1814.56	0
ENSMUSG00000000903	Vpreb3	22364	protein_coding	12.413	10.9826	7.30543	6.50441	7.62094	10.6991	5.01516	-0.459755	1.19267	-0.385483	0.69988	1	9.25425	0
ENSMUSG00000000915	Hip1r	29816	protein_coding	3561.87	3069.38	3679.5	3690	2823.85	3372.74	2078.45	-0.0614991	0.13579	-0.452898	0.650622	1	3366.22	0
ENSMUSG00000000916	Nsun5	100609	protein_coding	1528.1	1180.37	1108.6	920.124	1408.7	1135.37	705.027	-0.135308	0.199294	-0.678935	0.497179	1	1213.54	0
ENSMUSG00000000934	Top1mt	72960	protein_coding	156.795	133.883	128.454	126.085	175.868	67.3415	156.455	-0.188367	0.373682	-0.504083	0.614203	1	131.405	0
ENSMUSG00000000938	Hoxa10	15395	protein_coding	0	1.56894	6.08786	2.00136	17.5868	0	2.44645	2.30804	2.93696	0.78586	0.431949	1	4.54082	2
ENSMUSG00000000942	Hoxa4	15401	protein_coding	40.5055	51.7752	37.7447	24.5166	63.3124	39.6497	26.8138	-0.0395484	0.538771	-0.0734047	0.941484	1	42.9174	0
ENSMUSG00000000948	Snrpn		protein_coding	100.61	88.9069	60.8786	110.075	106.107	160.487	77.7751	0.584634	0.376806	1.55155	0.12077	1	104.511	0
ENSMUSG00000000957	Mmp14	17387	protein_coding	188.808	586.785	519.294	338.73	353.494	343.631	520.164	-0.306059	0.332465	-0.920576	0.357272	1	388.457	0
ENSMUSG00000000958	Slc7a7	20540	protein_coding	115.637	203.44	14.6109	126.586	284.906	114.544	82.5063	1.01924	0.938389	1.08616	0.277406	1	143.287	0
ENSMUSG00000000959	Oxa1l	69089	protein_coding	367.163	289.209	342.138	331.225	298.975	243.562	1645.21	-0.191704	0.162487	-1.17981	0.238075	1	312.045	0
ENSMUSG00000000976	Heatr6	217026	protein_coding	736.285	789.179	795.074	804.045	604.399	725.652	580.433	-0.120631	0.176608	-0.683044	0.494579	1	742.439	0
ENSMUSG00000000982	Ccl3	20302	protein_coding	42.4654	157.417	104.102	33.5227	121.935	193.843	56.1675	0.0101561	0.61694	0.016462	0.986866	1	108.881	0
ENSMUSG00000000983	Wfdc18	14038	protein_coding	0	0.522982	0	0.500339	0	2.51744	0.446246	2.01441	4.3014	0.468316	0.639559	1	0.590127	3
ENSMUSG00000001016	Ilf2	67781	protein_coding	944.693	834.156	770.114	924.126	990.136	1009.49	635.91	0.199806	0.213308	0.936699	0.348913	1	912.12	0
ENSMUSG00000001017	Chtop	66511	protein_coding	2722.36	2334.59	2532.55	2771.38	2776.37	2592.96	2892.17	0.101506	0.0999311	1.01576	0.309742	1	2621.7	0
ENSMUSG00000001018	Snapin	20615	protein_coding	2302.28	1463.3	1513.44	1611.59	2137.97	1859.13	2336.74	0.092511	0.184868	0.500417	0.616782	1	1814.62	0
ENSMUSG00000001020	S100a4	20198	protein_coding	0.653314	18.8273	10.3494	15.0102	19.9317	27.6918	88.1021	1.06199	0.662518	1.60296	0.108944	1	15.4106	0
ENSMUSG00000001025	S100a6	20200	protein_coding	163.982	118.194	141.238	148.601	144.212	185.661	339.416	0.180168	0.219058	0.822466	0.410812	1	150.315	0
ENSMUSG00000037578	Pkd2l1	329064	protein_coding	0	0	0	0.500339	23.4491	6.92296	3.30524	6.74859	2.89274	2.33294	0.0196513	0.605593	5.14539	3
ENSMUSG00000001029	Icam2	15896	protein_coding	10152.5	10233.2	10330.5	10583.2	9206.1	8700.27	5275.71	-0.111165	0.141024	-0.788268	0.43054	1	9867.62	0
ENSMUSG00000001034	Mapk7	23939	protein_coding	1993.92	1737.34	1898.8	2150.46	2185.45	1771.65	1085.52	0.115571	0.135778	0.851175	0.394672	1	1956.27	0
ENSMUSG00000024798	Htr7	15566	protein_coding	0	0	0	9.50644	10.5521	12.5872	33.4588	6.63377	1.2806	5.1802	2.21643e-07	0.000200229	5.44095	3
ENSMUSG00000001039	B9d1	27078	protein_coding	118.25	121.332	122.366	117.079	140.694	109.509	103.285	0.0191859	0.291039	0.0659221	0.94744	1	121.538	0
ENSMUSG00000001052	Sec24b	99683	protein_coding	1245.87	1500.43	1461.69	1448.98	1283.25	1472.07	1276.31	8.79845e-05	0.115199	0.000763758	0.999391	1	1402.05	0
ENSMUSG00000001053	N4bp3	212706	protein_coding	4436.01	3894.64	4527.54	4772.24	4061.96	4615.73	2385.02	0.0649878	0.130752	0.497031	0.619167	1	4384.69	0
ENSMUSG00000001054	Rmnd5b	66089	protein_coding	1364.77	1489.97	1269.32	1336.41	1260.39	1252.43	891.497	-0.0997242	0.117761	-0.846836	0.397087	1	1328.88	0
ENSMUSG00000001056	Nhp2	52530	protein_coding	468.426	374.978	418.844	449.305	478.361	393.35	414.318	0.0661996	0.17638	0.375323	0.70742	1	430.544	0
ENSMUSG00000001062	Vps9d1	72325	protein_coding	534.411	537.102	639.834	745.505	542.259	711.177	809.502	0.228686	0.154715	1.47811	0.139377	1	618.381	0
ENSMUSG00000001065	Zfp276	57247	protein_coding	1528.76	1701.26	1556.06	1434.97	1629.71	1769.76	1005.66	0.0102548	0.140835	0.0728144	0.941954	1	1603.42	0
ENSMUSG00000001082	Mfsd10		protein_coding	829.056	1021.91	899.176	791.036	827.165	799.917	503.502	-0.186091	0.145144	-1.28211	0.199803	1	861.376	0
ENSMUSG00000001089	Luzp1		protein_coding	3580.82	3276.48	3421.98	3379.79	3227.18	3935.39	2833.84	0.0359904	0.129539	0.277834	0.78114	1	3470.27	0
ENSMUSG00000001098	Kctd10	330171	protein_coding	15183.7	13751.8	16439	16016.9	14402.4	15258.8	8542.93	0.00809454	0.103323	0.0783419	0.937556	1	15175.4	0
ENSMUSG00000001100	Poldip2	67811	protein_coding	1252.4	1142.19	1044.68	1144.28	1240.45	965.438	3281.6	-0.0373927	0.141669	-0.263944	0.791823	1	1131.57	0
ENSMUSG00000001105	Ift20	55978	protein_coding	1178.58	1153.17	1079.99	962.653	1117.93	1151.73	923.989	-0.0818395	0.119464	-0.685057	0.493308	1	1107.34	0
ENSMUSG00000001119	Col6a1	12833	protein_coding	101.917	185.658	291.608	182.624	203.421	207.689	1589.59	0.0662917	0.279532	0.237153	0.812538	1	195.486	0
ENSMUSG00000001120	Pcbp3	59093	protein_coding	613.462	830.495	912.57	1028.2	797.268	869.775	460.953	0.192619	0.245218	0.785504	0.432158	1	841.961	0
ENSMUSG00000001123	Lgals9	16859	protein_coding	11346.1	12138.4	12175.7	12565	12337.1	11050.9	6448.86	0.00934714	0.0956115	0.0977617	0.922122	1	11935.6	0
ENSMUSG00000001127	Araf	11836	protein_coding	4217.14	3480.44	3083.5	3291.73	3849.75	3207.85	3002.45	-0.0551639	0.140844	-0.391667	0.695305	1	3521.74	0
ENSMUSG00000001128	Cfp	18636	protein_coding	27.4392	186.704	108.973	37.0251	72.1058	139.718	123.692	-0.422148	0.579816	-0.728074	0.466569	1	95.3275	0
ENSMUSG00000001131	Timp1	21857	protein_coding	0	0	9.74057	14.0095	11.1383	5.03488	45.6617	1.69072	1.03312	1.63652	0.101731	1	6.65387	2
ENSMUSG00000001134	Uxt	22294	protein_coding	123.476	153.234	186.288	163.611	174.695	158.599	358.913	0.119477	0.180306	0.662637	0.507563	1	159.984	0
ENSMUSG00000001138	Cnnm3	94218	protein_coding	923.133	865.012	909.526	1016.19	902.202	943.411	736.596	0.085381	0.124616	0.685152	0.493248	1	926.579	0
ENSMUSG00000022055	Nefl	18039	protein_coding	0	0	0	9.50644	11.1383	11.3285	5.38339	6.63013	1.6399	4.04301	5.27694e-05	0.0128999	5.32887	3
ENSMUSG00000001150	Mcm3ap	54387	protein_coding	765.031	1008.31	888.827	864.086	1040.55	1051.03	909.708	0.149731	0.170611	0.877618	0.380151	1	936.306	0
ENSMUSG00000001155	Ftcd	14317	protein_coding	1.95994	0.522982	1.21757	0	1.17245	4.40552	2.66084	0.33581	1.67979	0.199912	0.84155	1	1.54641	1
ENSMUSG00000039385	Cdh6	12563	protein_coding	0	0	0	12.5085	1.17245	13.2166	23.1282	6.37738	1.46449	4.35468	1.3326e-05	0.00523539	4.48292	3
ENSMUSG00000001157	Gmcl1	23885	protein_coding	1109.98	1187.69	1092.77	1046.21	1202.94	1021.45	657.865	-0.0520908	0.129179	-0.403246	0.686767	1	1110.17	0
ENSMUSG00000001158	Snrnp27	66618	protein_coding	2104.33	1635.36	1636.42	1681.64	1771.58	1727.59	1522.28	-0.0509925	0.141555	-0.360231	0.718675	1	1759.49	0
ENSMUSG00000001166	Oas1c	114643	protein_coding	54.8784	92.0448	102.276	110.075	96.7273	94.404	54.3205	0.259693	0.428729	0.605726	0.544697	1	91.7342	0
ENSMUSG00000041193	Pla2g5		protein_coding	0	0	0.608786	25.5173	17.0006	10.6991	663.177	6.3718	1.21399	5.24865	1.5322e-07	0.000156471	8.97096	2
ENSMUSG00000001175	Calm1	12313	protein_coding	44977.4	37280.7	37451.3	37912.7	40809.6	36912	24588.6	-0.0472959	0.0945113	-0.500426	0.616775	1	39223.9	0
ENSMUSG00000001211	Agpat3		protein_coding	1505.24	1620.2	1655.29	1546.55	1344.22	1441.23	4161.07	-0.137881	0.125589	-1.09787	0.272259	1	1518.79	0
ENSMUSG00000001227	Sema6b		protein_coding	1389.6	1927.71	1840.97	1464.99	1377.05	1217.18	931.738	-0.339804	0.176057	-1.93009	0.0535962	0.873002	1536.25	0
ENSMUSG00000001228	Uhrf1		protein_coding	51.6118	121.855	149.152	145.599	85.589	76.7819	79.6198	-0.0530565	0.480322	-0.11046	0.912044	1	105.098	0
ENSMUSG00000001229	Dpp9	224897	protein_coding	1412.47	1431.92	1403.25	1340.91	1166.59	1198.93	1741.51	-0.19694	0.100489	-1.95982	0.0500167	0.853979	1325.68	0
ENSMUSG00000001240	Ramp2	54409	protein_coding	10433.4	10440.3	10249.5	11201.1	8523.73	9454.88	6007.32	-0.0937985	0.128173	-0.73181	0.464285	1	10050.5	0
ENSMUSG00000001247	Lsr	54135	protein_coding	67.9447	118.717	108.364	68.0461	132.487	206.43	84.9348	0.396009	0.394667	1.0034	0.315668	1	116.998	0
ENSMUSG00000001248	Gramd1a	52857	protein_coding	3292.7	2848.16	2458.28	2535.22	2866.65	2907.01	1788.85	-0.0476592	0.13691	-0.348106	0.72776	1	2818	0
ENSMUSG00000001249	Hpn	15451	protein_coding	0	5.7528	7.91421	4.50305	17.5868	6.2936	19.9089	1.1236	0.996739	1.12728	0.259626	1	7.00841	1
ENSMUSG00000001270	Ckb	12709	protein_coding	3593.88	3424.48	3451.81	4060.75	2752.92	2929.67	2391.43	-0.111872	0.158509	-0.705782	0.480324	1	3368.92	0
ENSMUSG00000001280	Sp1	20683	protein_coding	584.716	664.71	647.748	722.49	624.331	821.944	1118.98	0.192298	0.163642	1.17512	0.239949	1	677.656	0
ENSMUSG00000001281	Itgb7	16421	protein_coding	123.476	261.491	100.45	154.104	155.936	222.164	98.0703	0.14016	0.515018	0.272145	0.78551	1	169.604	0
ENSMUSG00000001285	Myg1	60315	protein_coding	630.448	605.613	574.694	531.36	673.574	650.758	491.604	0.0367459	0.169206	0.217166	0.828079	1	611.075	0
ENSMUSG00000001288	Rarg	19411	protein_coding	1652.89	1600.85	1365.51	1885.28	1596.88	2104.58	1258.96	0.271806	0.202513	1.34216	0.179543	1	1701	0
ENSMUSG00000027849	Syt6	54524	protein_coding	0	0	0	13.0088	10.5521	3.1468	3.07815	6.29288	2.14272	2.93686	0.00331552	0.207193	4.45128	3
ENSMUSG00000001300	Efnb2	13642	protein_coding	7566.03	7645.99	8445.68	8567.81	5793.67	8474.96	4458.92	-0.0507601	0.158274	-0.320709	0.748431	1	7749.03	0
ENSMUSG00000001305	Rrp15	67223	protein_coding	436.414	433.552	474.244	403.774	571.571	322.862	369.742	-0.0549342	0.228029	-0.240909	0.809625	1	440.403	0
ENSMUSG00000001313	Rnd2	11858	protein_coding	42.4654	96.7516	88.8827	59.5404	96.7273	92.5159	112.005	0.131134	0.363283	0.36097	0.718122	1	79.4806	0
ENSMUSG00000060882	Kcnd2	16508	protein_coding	0	0	0	1.00068	15.2419	10.6991	480.676	6.26319	1.3785	4.54347	5.53344e-06	0.00259939	4.49028	3
ENSMUSG00000001333	Sync	68828	protein_coding	2.61326	14.6435	4.87028	5.50373	10.5521	11.9578	447.877	0.270142	0.448602	0.602186	0.54705	1	8.35678	0
ENSMUSG00000001334	Fndc5	384061	protein_coding	32.6657	58.5739	75.4894	76.0516	42.2083	50.9782	8008.52	0.04456	0.253235	0.175963	0.860323	1	55.9945	0
ENSMUSG00000001348	Acp5		protein_coding	41.8121	50.7292	66.3576	30.5207	56.864	65.4534	32.101	-0.0240233	1.16315	-0.0206536	0.983522	1	51.9562	0
ENSMUSG00000043456	Zfp536		protein_coding	0	0	0	1.50102	8.79339	15.1046	71.4595	6.18456	1.33699	4.62572	3.73294e-06	0.00194843	4.23318	3
ENSMUSG00000001366	Fbxo9	71538	protein_coding	1940.34	1715.9	1808.09	1686.14	1849.54	1944.72	1456.3	0.00138567	0.13229	0.0104745	0.991643	1	1824.12	0
ENSMUSG00000001376	Ccdc132	73288	protein_coding	629.795	645.359	489.464	701.976	681.781	587.193	777.599	0.160709	0.142367	1.12883	0.258968	1	622.595	0
ENSMUSG00000001380	Hars	15115	protein_coding	885.241	1232.14	1388.64	1043.71	1160.73	1195.15	1296.71	-0.0303542	0.137675	-0.220477	0.825499	1	1150.94	0
ENSMUSG00000001383	Zmat2	66492	protein_coding	618.689	548.085	652.618	652.943	614.951	596.633	926.241	0.0376837	0.140912	0.267427	0.789141	1	613.986	0
ENSMUSG00000001403	Ube2c	68612	protein_coding	39.1989	16.2124	57.8346	46.5315	19.9317	35.2442	38.5074	-0.209844	0.65441	-0.320661	0.748467	1	35.8256	0
ENSMUSG00000001415	Smg5	229512	protein_coding	1253.71	1274.51	1287.58	1214.32	1219.94	1442.49	2268.09	0.0210982	0.107247	0.196725	0.844043	1	1282.09	0
ENSMUSG00000001416	Cct3	12462	protein_coding	3320.8	3969.95	3270.4	3081.59	3242.42	2958.62	3715.76	-0.186501	0.115315	-1.61733	0.105808	1	3307.3	0
ENSMUSG00000001418	Glmp	56700	protein_coding	7537.29	6972.91	6506.09	6085.63	6557.53	6229.41	3869.27	-0.153575	0.103391	-1.48539	0.137441	1	6648.14	0
ENSMUSG00000001419	Mef2d	17261	protein_coding	3303.16	3500.32	3527.91	3777.06	2475.05	2936.59	4613.26	-0.171021	0.144989	-1.17955	0.23818	1	3253.35	0
ENSMUSG00000001420	Tmem79		protein_coding	7.83977	30.3329	18.2636	23.0156	4.68981	5.03488	23.6157	-0.979243	0.779739	-1.25586	0.209167	1	14.8628	0
ENSMUSG00000001424	Snd1	56463	protein_coding	2996.1	3270.73	2692.66	2813.91	3027.27	2433.74	2667.37	-0.115407	0.112875	-1.02243	0.306577	1	2872.4	0
ENSMUSG00000001435	Col18a1	12822	protein_coding	1060.98	1588.82	2576.38	2026.37	1253.94	2505.48	1279.03	0.152399	0.376767	0.404492	0.685851	1	1835.33	0
ENSMUSG00000001436	Slc19a1		protein_coding	5.87983	25.1031	19.4811	18.0122	25.794	30.8386	68.3307	0.562467	0.483611	1.16306	0.244807	1	20.8515	0
ENSMUSG00000001440	Kpnb1	16211	protein_coding	890.468	859.259	919.266	908.116	793.75	838.308	3679.32	-0.0707974	0.0871705	-0.812171	0.416693	1	868.194	0
ENSMUSG00000001441	Npepps	19155	protein_coding	440.987	529.78	446.24	593.903	399.806	463.209	2288.64	0.0376465	0.155512	0.242081	0.808717	1	478.988	0
ENSMUSG00000001444	Tbx21	57765	protein_coding	1.30663	22.4882	24.9602	20.5139	36.9323	50.3488	15.4236	1.45578	0.888749	1.63801	0.101419	1	26.0917	0
ENSMUSG00000001445	Mrpl10	107732	protein_coding	1139.38	779.243	1025.19	947.142	876.995	905.649	1635.43	-0.107529	0.157817	-0.681349	0.495651	1	945.601	0
ENSMUSG00000001467	Cyp51	13121	protein_coding	241.726	234.296	295.87	307.709	228.628	332.931	406.619	0.176221	0.26769	0.658303	0.510343	1	273.527	0
ENSMUSG00000001472	Tcf25	66855	protein_coding	2077.54	1772.91	2187.37	2007.86	1581.05	1968.01	1629.96	-0.118205	0.175004	-0.675441	0.499396	1	1932.46	0
ENSMUSG00000001473	Tubb6	67951	protein_coding	601.703	757.8	795.074	546.871	939.721	485.237	694.739	-0.126344	0.246503	-0.512545	0.608269	1	687.734	0
ENSMUSG00000001482	Def8		protein_coding	454.707	554.36	437.717	474.822	484.809	393.35	1639.65	-0.0968049	0.1477	-0.655415	0.5122	1	466.628	0
ENSMUSG00000001493	Meox1	17285	protein_coding	1323.62	2118.08	1816.01	1638.11	1951.55	1343.68	1129.89	-0.121853	0.262056	-0.464988	0.64194	1	1698.51	0
ENSMUSG00000001496	Nkx2-1		protein_coding	3.91989	5.7528	1.82636	4.50305	7.03472	10.6991	3.3849	1.20573	1.74254	0.691938	0.488976	1	5.62265	0
ENSMUSG00000001497	Pax9		protein_coding	0	1.56894	0	1.00068	2.93113	1.25872	3.05224	1.66934	2.17521	0.767438	0.442821	1	1.12658	2
ENSMUSG00000001506	Col1a1	12842	protein_coding	71.2113	166.308	325.092	220.65	286.665	181.885	1826.1	0.341474	0.491771	0.694377	0.487446	1	208.635	0
ENSMUSG00000001507	Itga3	16400	protein_coding	327.964	392.759	391.449	527.858	356.426	466.985	445.201	0.278562	0.192117	1.44996	0.14707	1	410.573	0
ENSMUSG00000001508	Sgca	20391	protein_coding	5.87983	6.79876	9.74057	9.00611	5.27604	18.2514	2023.22	0.517462	0.371542	1.39274	0.163698	1	9.15879	0
ENSMUSG00000001517	Foxm1	14235	protein_coding	139.156	116.102	76.707	74.0502	15.8281	76.7819	61.5603	-0.939126	0.578604	-1.62309	0.10457	1	83.1042	0
ENSMUSG00000001518	Itfg2	101142	protein_coding	365.856	395.897	365.88	351.738	390.427	409.084	367.417	0.0262165	0.149809	0.174999	0.86108	1	379.814	0
ENSMUSG00000032023	4931429I11Rik	70989	protein_coding	0	0.522982	0	7.50509	22.2766	14.4753	4.37798	6.08146	2.02702	3.0002	0.00269807	0.185842	7.46332	2
ENSMUSG00000001521	Tulp3	22158	protein_coding	156.142	90.4758	84.6212	64.5438	80.8992	185.661	259.949	-0.0402387	0.387325	-0.103889	0.917258	1	110.391	0
ENSMUSG00000001524	Gtf2h4		protein_coding	393.949	417.339	470.591	375.755	334.149	291.394	371.447	-0.358378	0.192287	-1.86376	0.0623552	0.914392	380.529	0
ENSMUSG00000019768	Esr1	13982	protein_coding	0	12.5516	10.9581	509.846	508.844	567.683	166.802	6.07639	0.602049	10.0928	5.94195e-24	1.39565e-19	268.314	1
ENSMUSG00000001542	Ell2	192657	protein_coding	307.711	280.318	326.918	392.266	301.32	456.915	569.183	0.330952	0.222477	1.48758	0.136862	1	344.241	0
ENSMUSG00000001552	Jup	16480	protein_coding	25784.4	28628	27352.1	30360.6	27920.2	27068.1	18885.6	0.0630719	0.119062	0.529739	0.596293	1	27852.2	0
ENSMUSG00000001555	Fkbp10	14230	protein_coding	235.193	344.645	343.355	352.239	364.633	380.133	513.004	0.257749	0.198657	1.29746	0.194474	1	336.7	0
ENSMUSG00000001569	Nom1	433864	protein_coding	1013.94	946.597	864.476	1022.69	1102.69	1019.56	975.6	0.156024	0.115082	1.35577	0.175174	1	994.994	0
ENSMUSG00000001576	Ergic1	67458	protein_coding	2088.65	2664.07	2136.84	2029.88	2529.57	1462	1886.52	-0.203021	0.185415	-1.09495	0.273537	1	2151.83	0
ENSMUSG00000001583	Tnk1	83813	protein_coding	47.692	28.241	17.046	33.5227	34.0011	43.4258	19.0092	0.349682	0.810463	0.431459	0.666134	1	33.9881	0
ENSMUSG00000001588	Acap1	216859	protein_coding	309.018	311.697	412.757	418.284	374.599	631.248	214.892	0.454579	0.260401	1.74569	0.0808649	1	409.6	0
ENSMUSG00000001604	Tcea3	21401	protein_coding	24.1726	35.5627	35.9184	47.5322	17.0006	74.2645	1689.43	0.524206	0.339966	1.54193	0.12309	1	39.0752	0
ENSMUSG00000001622	Csn3		protein_coding	11.1063	10.4596	6.69664	6.00407	14.6557	18.2514	5.90018	0.388005	1.32445	0.292957	0.769555	1	11.1956	0
ENSMUSG00000055523	Gucy2g	73707	protein_coding	0	0	0	2.5017	15.8281	3.1468	6.5998	6.03526	1.66475	3.62532	0.0002886	0.0408352	3.57943	3
ENSMUSG00000001630	Stk38l	232533	protein_coding	1301.4	1394.27	1213.92	1154.78	1163.07	1322.91	1015.56	-0.102167	0.125188	-0.816111	0.414436	1	1258.39	0
ENSMUSG00000001632	Brpf1	78783	protein_coding	795.084	896.39	921.093	1043.21	804.302	1115.23	815.099	0.18592	0.177627	1.04669	0.295243	1	929.217	0
ENSMUSG00000001642	Akr1b3	11677	protein_coding	1249.79	1054.33	1112.86	1233.34	1141.38	1020.82	4821.13	-0.00898922	0.126489	-0.0710673	0.943344	1	1135.42	0
ENSMUSG00000001657	Hoxc8	15426	protein_coding	1.95994	1.56894	1.82636	0	0	1.88808	0.709612	-2.4878	3.98376	-0.624487	0.532308	1	1.20722	2
ENSMUSG00000001663	Gstt1	14871	protein_coding	593.21	575.28	486.42	570.387	524.086	580.899	526.254	0.0238224	0.186899	0.127461	0.898575	1	555.047	0
ENSMUSG00000001665	Gstt3	103140	protein_coding	1390.91	1100.88	1086.68	1216.32	1315.49	1239.84	679.285	0.078908	0.150472	0.524405	0.599997	1	1225.02	0
ENSMUSG00000001666	Ddt	13202	protein_coding	229.967	210.762	222.207	245.166	201.662	171.815	736.618	-0.100776	0.19814	-0.50861	0.611026	1	213.596	0
ENSMUSG00000001674	Ddx18	66942	protein_coding	909.414	1009.35	1056.24	956.649	842.407	1058.58	885.432	-0.0579595	0.143845	-0.402932	0.686999	1	972.108	0
ENSMUSG00000001687	Ubl3	24109	protein_coding	7416.43	7446.21	6678.99	6700.54	7933.99	5987.73	4390.62	-0.062938	0.130357	-0.482815	0.629227	1	7027.31	0
ENSMUSG00000001700	Gramd3	107022	protein_coding	194.688	156.371	124.801	135.092	177.04	132.795	198.448	-0.0244593	0.506864	-0.0482561	0.961512	1	153.465	0
ENSMUSG00000001707	Eef1e1	66143	protein_coding	226.7	277.18	225.859	216.147	342.356	254.891	337.13	0.15342	0.214617	0.714854	0.474699	1	257.189	0
ENSMUSG00000001729	Akt1	11651	protein_coding	12015.8	12072	12607.3	11838.5	10990.6	10988.6	9138.92	-0.118125	0.0925158	-1.27681	0.201668	1	11752.1	0
ENSMUSG00000001739	Cldn15	60363	protein_coding	704.273	789.702	676.361	642.936	723.989	616.773	435.075	-0.130074	0.271708	-0.478728	0.632132	1	692.339	0
ENSMUSG00000001741	Il16	16170	protein_coding	2163.78	2569.41	2267.12	2478.18	2347.25	2395.34	1378.11	0.0427061	0.149415	0.285822	0.775014	1	2370.18	0
ENSMUSG00000001750	Tcirg1		protein_coding	3224.76	2940.2	2642.74	2721.34	3113.45	3302.88	1614.76	0.0526851	0.141539	0.37223	0.709721	1	2990.9	0
ENSMUSG00000001751	Naglu	27419	protein_coding	409.628	593.584	455.98	590.4	657.16	594.745	417.439	0.336644	0.216032	1.5583	0.119161	1	550.25	0
ENSMUSG00000001755	Coasy		protein_coding	606.276	820.558	773.766	851.077	780.853	665.234	604.474	0.0657121	0.191731	0.34273	0.731802	1	749.627	0
ENSMUSG00000001761	Smo	319757	protein_coding	280.925	339.938	298.914	484.328	222.766	405.937	398.44	0.269335	0.278761	0.966185	0.333952	1	338.801	0
ENSMUSG00000001763	Tspan33	232670	protein_coding	5.87983	16.2124	23.1339	4.00271	16.4143	27.6918	38.5971	0.00123286	0.55391	0.00222574	0.998224	1	15.5558	0
ENSMUSG00000001767	Crnkl1	66877	protein_coding	639.595	751.525	822.469	744.004	611.434	790.476	869.262	-0.0421034	0.144025	-0.292334	0.770031	1	726.584	0
ENSMUSG00000001768	Rin2	74030	protein_coding	2327.11	2466.9	2531.94	2629.28	2751.75	2604.29	1812.67	0.123951	0.128245	0.966513	0.333787	1	2551.88	0
ENSMUSG00000030361	Klrb1a	17057	protein_coding	0	0	0	5.50373	7.62094	5.03488	2.00734	5.97709	2.89631	2.06369	0.0390469	0.786418	3.02659	3
ENSMUSG00000001783	Rtcb	28088	protein_coding	3682.73	3125.86	3299.62	3054.07	3290.49	2742.75	3025.81	-0.15334	0.116274	-1.31878	0.187243	1	3199.25	0
ENSMUSG00000001785	Pwp1	103136	protein_coding	491.946	472.252	549.125	412.78	483.637	545.026	604.749	-0.0747408	0.136093	-0.549188	0.582877	1	492.461	0
ENSMUSG00000001786	Fbxo7	69754	protein_coding	1647.01	1321.57	1477.52	1157.28	1222.87	1297.74	902.142	-0.271672	0.139195	-1.95174	0.050969	0.860029	1354	0
ENSMUSG00000001794	Capns1	12336	protein_coding	737.592	1082.57	1055.63	915.12	960.825	907.537	5550.47	-0.04175	0.145338	-0.28726	0.773913	1	943.213	0
ENSMUSG00000001802	Lrp3	435965	protein_coding	82.9709	73.2174	127.845	117.58	80.313	40.279	236.212	-0.306225	0.36057	-0.849279	0.395726	1	87.0342	0
ENSMUSG00000001827	Folr1		protein_coding	0	3.13789	5.47907	4.50305	0	4.40552	4.13172	-0.101703	1.67253	-0.0608079	0.951512	1	2.92092	2
ENSMUSG00000001829	Clpb	20480	protein_coding	595.169	649.02	570.432	685.965	650.125	410.343	1795.39	-0.0636103	0.182655	-0.348254	0.727649	1	593.509	0
ENSMUSG00000001833	Sept7	235072	protein_coding	10296.2	9861.34	9707.09	8985.09	10254.3	8707.82	8168.16	-0.0957118	0.0885148	-1.08131	0.27956	1	9635.31	0
ENSMUSG00000001844	Zdhhc4		protein_coding	1127.62	919.925	901.003	1092.24	1029.41	1086.9	752.398	0.129298	0.165213	0.782614	0.433854	1	1026.18	0
ENSMUSG00000001847	Rac1	19353	protein_coding	18599.2	19556.9	21891.3	23611.5	19043	17418.8	13986.4	-0.00207613	0.126962	-0.0163524	0.986953	1	20020.1	0
ENSMUSG00000001855	Nup214	227720	protein_coding	1172.05	1377.01	1333.85	1442.98	1225.21	1425.5	1083.41	0.0762869	0.12901	0.591323	0.554304	1	1329.43	0
ENSMUSG00000001864	Aif1l	108897	protein_coding	281.579	323.726	331.179	490.833	355.839	489.013	242.412	0.505623	0.396338	1.27574	0.202049	1	378.695	0
ENSMUSG00000001865	Cpa3	12873	protein_coding	13.0663	13.5975	0	5.00339	0	3.77616	25.3521	-1.34738	1.07767	-1.25027	0.211202	1	5.90723	2
ENSMUSG00000001870	Ltbp1	268977	protein_coding	1289.64	1219.07	1037.37	1292.88	1124.97	1105.79	1754.33	-0.00766598	0.132174	-0.0579991	0.953749	1	1178.29	0
ENSMUSG00000001891	Ugp2	216558	protein_coding	1406.59	1133.82	1170.69	1291.38	1132	919.495	8386.71	-0.156776	0.165601	-0.946714	0.343785	1	1175.66	0
ENSMUSG00000001901	Kcnh6	192775	protein_coding	0	6.27578	4.87028	0.500339	4.10358	1.88808	2.12704	-0.529061	2.25006	-0.235132	0.814106	1	2.93968	1
ENSMUSG00000001909	Trmt1		protein_coding	711.459	544.947	638.007	641.935	636.642	571.459	654.576	-0.0332091	0.133715	-0.248357	0.803858	1	624.075	0
ENSMUSG00000001910	Nacc1	66830	protein_coding	474.306	544.947	534.514	553.875	348.218	449.363	1310.64	-0.205742	0.164	-1.25452	0.209654	1	484.204	0
ENSMUSG00000001911	Nfix	18032	protein_coding	1284.42	1327.85	1444.04	1212.82	1059.9	1297.74	3466.47	-0.182361	0.0958846	-1.90188	0.0571864	0.890321	1271.13	0
ENSMUSG00000001918	Slc1a5	20514	protein_coding	2629.59	2156.25	2184.32	1603.59	2598.15	1940.95	1366.97	-0.174492	0.199209	-0.875926	0.38107	1	2185.48	0
ENSMUSG00000001924	Uba1		protein_coding	4244.58	4613.22	4361.95	5276.58	4271.24	3942.31	6105.8	0.0257206	0.119735	0.214813	0.829913	1	4451.65	0
ENSMUSG00000001930	Vwf	22371	protein_coding	1222.35	2477.89	2021.78	2421.64	1312.56	2538.84	2231.83	0.132532	0.294435	0.450123	0.652622	1	1999.18	0
ENSMUSG00000001942	Siae	22619	protein_coding	248.259	138.59	171.069	134.091	144.798	129.019	260.621	-0.436739	0.231379	-1.88755	0.0590869	0.90127	160.971	0
ENSMUSG00000001943	Vsig2	57276	protein_coding	290.072	364.518	261.169	414.281	307.183	278.177	173.565	0.11649	0.270678	0.430364	0.666931	1	319.233	0
ENSMUSG00000001946	Esam	69524	protein_coding	32058.1	31185.4	31938.7	31541.9	28925.6	25504.2	16162.3	-0.150135	0.11468	-1.30916	0.190479	1	30192.3	0
ENSMUSG00000001948	Spa17	20686	protein_coding	18.2928	28.241	40.7886	31.5214	18.173	22.0276	65.5103	-0.277288	0.418508	-0.662564	0.50761	1	26.5074	0
ENSMUSG00000001962	Fam50a	108160	protein_coding	964.292	939.798	970.404	885.1	872.891	854.042	815.032	-0.137263	0.107345	-1.27871	0.201	1	914.421	0
ENSMUSG00000001964	Emd	13726	protein_coding	550.091	495.264	732.978	579.393	449.049	441.181	874.066	-0.271209	0.180563	-1.50202	0.133092	1	541.326	0
ENSMUSG00000001983	Taco1	70207	protein_coding	82.3176	88.9069	119.931	84.5573	90.8651	86.2223	944.679	-0.144427	0.172265	-0.838399	0.401807	1	92.1333	0
ENSMUSG00000001985	Grik3	14807	protein_coding	0	1.04596	2.43514	1.50102	0	2.51744	10.4592	0.303669	1.24191	0.244518	0.80683	1	1.24993	2
ENSMUSG00000001986	Gria3	53623	protein_coding	4.5732	11.5056	19.4811	4.50305	11.1383	3.1468	42.3149	-0.976651	0.704993	-1.38533	0.16595	1	9.05801	0
ENSMUSG00000001995	Sipa1l2	244668	protein_coding	922.48	849.322	603.307	704.978	381.047	619.92	440.314	-0.481626	1.74429	-0.276116	0.782459	1	680.176	0
ENSMUSG00000001998	Ap4e1	108011	protein_coding	474.96	612.411	451.11	518.351	706.989	555.725	394.632	0.208873	0.221434	0.943273	0.345541	1	553.258	0
ENSMUSG00000001999	Blvra	109778	protein_coding	987.811	818.466	925.354	832.564	1007.14	936.488	729.575	0.0224753	0.16183	0.138882	0.889543	1	917.97	0
ENSMUSG00000002006	Pdzd4	245469	protein_coding	7.83977	8.36771	2.43514	10.0068	5.86226	2.51744	43.1572	-0.0497744	0.564965	-0.0881017	0.929796	1	6.17152	0
ENSMUSG00000002007	Srpk3	56504	protein_coding	48.9986	81.0621	82.1861	75.0509	63.8987	120.837	546.159	0.283965	0.23712	1.19756	0.231089	1	78.6722	0
ENSMUSG00000002010	Idh3g	15929	protein_coding	2321.23	2150.5	2317.04	2363.6	2198.93	2077.52	10150.3	-0.0309912	0.103699	-0.298857	0.765049	1	2238.14	0
ENSMUSG00000002012	Pnck		protein_coding	0	0	16.4372	16.0109	12.897	8.81104	125.248	1.74467	1.29209	1.35027	0.176931	1	9.02601	2
ENSMUSG00000002014	Ssr4	20832	protein_coding	1675.75	1263.52	1372.81	1467.49	1569.33	1219.7	1198.02	-0.0176317	0.147617	-0.119442	0.904925	1	1428.1	0
ENSMUSG00000002015	Bcap31	27061	protein_coding	6544.25	5287.87	5499.16	5165	5396.8	4844.18	3696.24	-0.168663	0.131667	-1.28099	0.200198	1	5456.21	0
ENSMUSG00000002017	Fam98a	72722	protein_coding	131.316	372.363	420.671	305.207	217.49	237.269	959.948	-0.234613	0.317709	-0.738453	0.460239	1	280.719	0
ENSMUSG00000002020	Ltbp2	16997	protein_coding	0.653314	0	33.4832	7.50509	31.6562	17.6221	106.323	1.11812	1.40685	0.794769	0.426748	1	15.1533	1
ENSMUSG00000002028	Kmt2a		protein_coding	1053.14	891.684	973.448	934.133	892.236	1339.28	1444.78	0.112685	0.247544	0.45521	0.648958	1	1013.99	0
ENSMUSG00000002031	Ift46	76568	protein_coding	471.693	481.143	583.217	381.759	458.429	595.375	401.074	-0.114666	0.205012	-0.559314	0.575947	1	495.269	0
ENSMUSG00000002032	Tmem25		protein_coding	11.1063	46.5454	15.2196	22.0149	35.1736	0	239.339	-0.410651	1.10179	-0.372714	0.709361	1	21.6766	1
ENSMUSG00000002033	Cd3g	12502	protein_coding	6.53314	7.32174	15.8284	8.00543	2.93113	0	9.53017	-1.62815	1.06435	-1.52971	0.126088	1	6.76998	1
ENSMUSG00000002043	Trappc6a	67091	protein_coding	469.733	449.764	333.615	382.259	509.431	487.125	363.019	0.144159	0.206964	0.696543	0.486089	1	438.654	0
ENSMUSG00000002052	Supt6	20926	protein_coding	887.854	1037.6	979.536	1109.75	1097.42	910.055	1724.86	0.101471	0.142325	0.712952	0.475875	1	1003.7	0
ENSMUSG00000002055	Spag5	54141	protein_coding	45.732	9.41367	35.9184	46.0312	43.967	30.8386	33.3469	0.381333	0.760651	0.501325	0.616143	1	35.3168	0
ENSMUSG00000002058	Unc119	22248	protein_coding	162.675	279.272	164.981	202.637	232.732	217.759	184.63	0.103455	0.285348	0.362556	0.716937	1	210.009	0
ENSMUSG00000002059	Rab34		protein_coding	224.087	219.129	181.418	147.1	155.936	186.291	177.845	-0.352707	0.208461	-1.69195	0.0906546	1	185.66	0
ENSMUSG00000002064	Sdf2	20316	protein_coding	1460.16	1419.37	1165.82	1248.35	1214.66	1300.26	1170.98	-0.101498	0.119255	-0.851095	0.394716	1	1301.44	0
ENSMUSG00000002068	Ccne1	12447	protein_coding	15.6795	28.764	6.08786	7.00475	4.68981	16.3634	28.7745	-0.885441	0.703831	-1.25803	0.208381	1	13.0982	0
ENSMUSG00000002076	Hsf2bp	74377	protein_coding	0	0	9.13178	4.50305	0	7.55232	6.61905	1.04964	1.6733	0.627286	0.530472	1	3.53119	3
ENSMUSG00000002083	Bbc3	170770	protein_coding	788.551	849.322	818.208	815.553	796.095	964.809	465.136	0.0652213	0.193197	0.33759	0.735672	1	838.756	0
ENSMUSG00000002100	Mybpc3	17868	protein_coding	513.505	440.35	605.133	547.371	400.979	303.981	82622.4	-0.326736	0.205784	-1.58776	0.11234	1	468.553	0
ENSMUSG00000002102	Psmc3	19182	protein_coding	5983.71	5588.06	5443.76	5239.05	5696.36	5167.05	6338.61	-0.0793031	0.106037	-0.747881	0.454532	1	5519.66	0
ENSMUSG00000007867	Ift43	76411	protein_coding	7.18646	0	0	14.0095	61.5538	18.2514	52.6591	5.71483	2.54732	2.24347	0.0248666	0.656255	16.8335	2
ENSMUSG00000002104	Rapsn	19400	protein_coding	11.1063	10.4596	0	4.00271	0	0	235.427	-2.61034	1.37226	-1.90222	0.0571428	0.890321	4.26145	3
ENSMUSG00000002105	Slc39a13	68427	protein_coding	1203.41	1088.32	929.007	1002.68	1086.86	924.53	900.349	-0.0927708	0.149935	-0.618741	0.536087	1	1039.13	0
ENSMUSG00000002107	Celf2	14007	protein_coding	90.8107	171.538	170.46	99.0672	216.318	212.094	1349	0.2732	0.248267	1.10043	0.271145	1	160.048	0
ENSMUSG00000002108	Nr1h3		protein_coding	261.979	380.731	232.556	286.194	257.353	168.039	403.397	-0.310764	0.244571	-1.27065	0.203852	1	264.475	0
ENSMUSG00000002109	Ddb2	107986	protein_coding	470.386	395.374	326.309	278.689	343.529	319.715	235.636	-0.322489	0.205564	-1.5688	0.116694	1	355.667	0
ENSMUSG00000002111	Spi1	20375	protein_coding	171.168	460.224	290.391	159.608	313.045	256.15	192.785	-0.340428	0.368565	-0.923657	0.355665	1	275.098	0
ENSMUSG00000002129	Sf3a1	67465	protein_coding	1785.51	1498.87	1497	1664.13	1540.6	1421.72	1583.05	-0.046699	0.113329	-0.412065	0.680291	1	1567.97	0
ENSMUSG00000049148	Plcxd3	239318	protein_coding	0	0	0.608786	3.50237	17.0006	13.2166	4.38899	5.70441	1.93541	2.9474	0.00320461	0.205095	5.72138	2
ENSMUSG00000002204	Napsa	16541	protein_coding	165.942	261.491	216.728	123.584	141.867	174.333	96.2578	-0.558054	0.585274	-0.953492	0.340341	1	180.657	0
ENSMUSG00000002205	Vrk3	101568	protein_coding	1829.93	1352.95	1366.72	1416.96	1501.91	1623.12	1086.37	0.0044587	0.144843	0.030783	0.975443	1	1515.27	0
ENSMUSG00000002210	Smg9	71997	protein_coding	887.201	844.092	667.229	790.536	716.369	918.866	554.411	0.0238721	0.188932	0.126353	0.899452	1	804.049	0
ENSMUSG00000002221	Paxip1	55982	protein_coding	1638.51	1325.24	1221.22	1393.44	1559.36	1229.14	967.598	0.000258477	0.166057	0.00155655	0.998758	1	1394.49	0
ENSMUSG00000002222	Rmnd5a	68477	protein_coding	540.944	461.27	725.064	644.937	564.536	623.696	2713.15	0.0951431	0.170669	0.557472	0.577205	1	593.408	0
ENSMUSG00000002227	Mov10	17454	protein_coding	813.376	854.552	779.854	847.074	1087.45	867.258	553.462	0.195628	0.171154	1.143	0.25304	1	874.927	0
ENSMUSG00000002228	Ppm1j	71887	protein_coding	538.984	561.682	568.606	505.843	770.888	443.069	623.983	0.0436445	0.214523	0.203449	0.838784	1	564.845	0
ENSMUSG00000002233	Rhoc	11853	protein_coding	4558.17	4734.03	5264.17	5111.47	4634.71	4056.85	3334.18	-0.0845922	0.152316	-0.555372	0.57864	1	4726.57	0
ENSMUSG00000002249	Tead3	21678	protein_coding	0.653314	1.56894	12.1757	6.00407	0	0	189.555	-1.18637	1.43105	-0.829022	0.407092	1	3.40034	2
ENSMUSG00000002250	Ppard	19015	protein_coding	90.1574	60.6659	64.5313	85.558	39.2772	89.3691	545.371	0.00146511	0.282067	0.00519419	0.995856	1	71.5931	0
ENSMUSG00000002257	Def6	23853	protein_coding	644.168	715.439	726.281	712.483	769.129	620.549	394.917	0.0124439	0.195376	0.0636922	0.949215	1	698.008	0
ENSMUSG00000002265	Peg3	18616	protein_coding	107.144	144.866	113.234	161.61	139.522	190.067	250.737	0.432305	0.394133	1.09685	0.272707	1	142.74	0
ENSMUSG00000002266	Zim1	22776	protein_coding	1.30663	1.04596	1.82636	2.5017	1.17245	1.88808	51.3915	0.399214	0.817418	0.488384	0.625278	1	1.62353	0
ENSMUSG00000002274	Metrn	70083	protein_coding	23.5193	17.7814	49.9204	9.00611	38.6909	47.202	240.823	0.00312385	0.448975	0.00695775	0.994449	1	31.02	0
ENSMUSG00000002279	Lmf1	76483	protein_coding	542.904	561.682	515.033	536.364	599.123	530.55	687.443	0.0402417	0.131217	0.306681	0.759086	1	547.609	0
ENSMUSG00000002280	Narfl	67563	protein_coding	849.309	625.486	759.764	740.002	766.784	891.803	1116.54	0.0983098	0.162924	0.603408	0.546237	1	772.191	0
ENSMUSG00000002289	Angptl4	57875	protein_coding	625.222	1066.36	607.568	1081.73	897.512	1203.34	702.602	0.470608	0.644084	0.730662	0.464986	1	913.622	0
ENSMUSG00000002297	Dbf4	27214	protein_coding	199.261	201.871	186.288	148.1	161.798	186.291	119.777	-0.240068	0.285446	-0.84103	0.400331	1	180.602	0
ENSMUSG00000002307	Daxx		protein_coding	1253.71	1263	1112.86	1105.75	1187.11	1204.6	866.569	-0.0547458	0.139407	-0.392705	0.694538	1	1187.84	0
ENSMUSG00000002308	Cd320	54219	protein_coding	195.341	243.186	160.719	173.117	254.422	205.801	318.829	0.0768159	0.242595	0.316643	0.751515	1	205.431	0
ENSMUSG00000002319	Ipo4	75751	protein_coding	395.909	547.562	581.39	526.357	491.258	248.597	863.145	-0.286926	0.254933	-1.1255	0.260379	1	465.179	0
ENSMUSG00000002320	Tm9sf1	74140	protein_coding	2592.35	2853.91	2879.56	2803.4	2671.43	2515.55	1970.57	-0.0581283	0.11323	-0.513363	0.607698	1	2719.37	0
ENSMUSG00000002324	Rec8	56739	protein_coding	0	16.2124	5.47907	2.00136	0	13.2166	7.34254	-0.886823	1.51324	-0.586043	0.557847	1	6.15157	2
ENSMUSG00000002325	Irf9	16391	protein_coding	4256.34	4039.51	3503.56	3672.49	4616.53	4593.7	2331.82	0.121628	0.13432	0.905504	0.365199	1	4113.69	0
ENSMUSG00000002326	Gmpr2	105446	protein_coding	829.709	803.3	749.415	607.912	825.993	623.696	505.36	-0.208795	0.165894	-1.2586	0.208173	1	740.004	0
ENSMUSG00000002329	Mdp1	67881	protein_coding	888.508	607.705	804.206	830.563	718.713	723.764	1293.76	-0.0167447	0.177659	-0.0942518	0.924909	1	762.243	0
ENSMUSG00000002332	Dhrs1	52585	protein_coding	644.821	709.686	792.639	707.98	536.983	718.729	995.435	-0.126126	0.160875	-0.784	0.43304	1	685.14	0
ENSMUSG00000002341	Ncan	13004	protein_coding	5.22652	1.56894	3.04393	2.00136	0	1.25872	1.92434	-1.59994	2.04831	-0.781106	0.43474	1	2.18324	1
ENSMUSG00000002342	Tmem161a	234371	protein_coding	1762.64	1445	1469	1394.95	1542.95	1479	1831.44	-0.0813237	0.136403	-0.596201	0.551041	1	1515.59	0
ENSMUSG00000002343	Armc6	76813	protein_coding	185.541	250.508	268.474	271.184	230.387	223.423	217.844	0.0456804	0.255369	0.17888	0.858032	1	238.253	0
ENSMUSG00000002345	2310045N01Rik	72368	protein_coding	218.207	252.6	273.954	274.186	269.078	314.051	325.171	0.204422	0.147347	1.38735	0.165335	1	267.013	0
ENSMUSG00000002346	Slc25a42	73095	protein_coding	185.541	349.352	241.688	225.653	258.526	259.296	1328.25	-0.0625266	0.202835	-0.308263	0.757882	1	253.343	0
ENSMUSG00000002365	Snx9	66616	protein_coding	3475.63	3376.37	3544.96	3576.92	3142.17	3523.79	2564.76	-0.0216304	0.0874769	-0.24727	0.8047	1	3439.97	0
ENSMUSG00000002372	Ranbp3	71810	protein_coding	2519.83	1963.27	2229.37	1763.2	2190.73	2183.88	1290.49	-0.117279	1.37429	-0.0853374	0.931993	1	2141.71	0
ENSMUSG00000002379	Ndufa11	69875,239760	protein_coding	958.412	749.956	738.457	873.092	852.959	796.77	4173.47	0.0469312	0.153204	0.306332	0.759352	1	828.274	0
ENSMUSG00000002384	Bmp8b	12164	protein_coding	0	2.09193	3.04393	2.00136	2.93113	0	1.1911	0.786363	3.49914	0.22473	0.822189	1	1.67806	2
ENSMUSG00000002393	Nr2f6	13864	protein_coding	2763.52	2917.19	2810.76	2728.85	2485.6	2840.93	2008.7	-0.0763692	0.110012	-0.694186	0.487565	1	2757.81	0
ENSMUSG00000002395	Use1	67023	protein_coding	1017.21	982.682	930.224	976.162	1163.07	1098.86	1934.3	0.141038	0.133013	1.06034	0.288991	1	1028.04	0
ENSMUSG00000002396	Ocel1	77090	protein_coding	690.553	781.334	761.591	1003.68	883.443	829.496	571.842	0.281734	0.166167	1.69549	0.0899823	1	825.016	0
ENSMUSG00000002409	Dyrk1b	13549	protein_coding	303.791	328.432	446.24	521.854	272.009	329.155	517.27	0.0506774	0.255269	0.198525	0.842634	1	366.914	0
ENSMUSG00000002413	Braf	109880	protein_coding	974.092	851.937	754.285	794.038	791.406	961.662	826.861	-0.0178322	0.148337	-0.120214	0.904314	1	854.57	0
ENSMUSG00000002416	Ndufb2		protein_coding	503.705	651.635	532.079	757.514	613.779	551.949	2604.99	0.186986	0.170704	1.09538	0.273349	1	601.777	0
ENSMUSG00000002428	Hltf	20585	protein_coding	916.6	1035.5	907.699	1009.18	1259.8	896.209	927.062	0.146486	0.157329	0.931076	0.351814	1	1004.17	0
ENSMUSG00000002455	Prpf6	68879	protein_coding	2141.56	2248.82	2099.7	1875.77	2179	2322.97	1897.42	-0.0303999	0.109524	-0.277565	0.781346	1	2144.64	0
ENSMUSG00000002458	Rgs19	56470	protein_coding	1076.66	954.964	997.191	865.587	1056.38	776.63	566.601	-0.167778	0.174341	-0.962356	0.335871	1	954.569	0
ENSMUSG00000002459	Rgs20		protein_coding	3.91989	1.04596	1.21757	1.50102	0	3.1468	2.43025	-0.551363	1.87459	-0.294124	0.768663	1	1.80521	1
ENSMUSG00000002475	Abhd3	106861	protein_coding	18.9461	69.0336	78.5333	66.0448	68.5885	13.8459	104.278	-0.265229	0.598476	-0.443173	0.657641	1	52.4987	0
ENSMUSG00000002477	Snrpd1	20641	protein_coding	318.164	331.047	383.535	334.227	339.425	299.575	408.618	-0.0875155	0.169337	-0.516812	0.605287	1	334.329	0
ENSMUSG00000002486	Tchp	77832	protein_coding	219.514	237.957	217.945	310.711	205.179	241.674	217.159	0.156397	0.221545	0.705935	0.480228	1	238.83	0
ENSMUSG00000002489	Tiam1	21844	protein_coding	20.9061	5.22982	6.08786	9.50644	4.10358	14.4753	116.672	-0.121906	0.554792	-0.219733	0.826079	1	10.0515	0
ENSMUSG00000002496	Tsc2	22084	protein_coding	246.953	261.491	539.384	689.968	288.423	727.54	265.839	1.07623	2.35368	0.457254	0.647488	1	458.96	0
ENSMUSG00000002500	Rpl3l	66211	protein_coding	25.4793	31.9019	26.7866	42.5288	49.243	11.9578	4149.03	0.313619	0.481943	0.650739	0.515215	1	31.3162	0
ENSMUSG00000002504	Slc9a3r2	65962	protein_coding	70338.4	55380.1	55611.3	55724.3	60594.1	58769	31444.5	-0.0478412	0.143083	-0.334359	0.738109	1	59402.9	0
ENSMUSG00000002524	Puf60	67959	protein_coding	8844.57	7913.76	7714.53	7897.85	8446.35	7337.08	5041.7	-0.046637	0.134977	-0.345519	0.729704	1	8025.69	0
ENSMUSG00000002546	Golga2	99412	protein_coding	1069.48	632.808	973.448	723.49	980.757	915.089	1282.5	-0.0239072	0.215379	-0.111001	0.911616	1	882.511	0
ENSMUSG00000002550	Uck1	22245	protein_coding	1391.56	994.188	1041.02	1060.22	1225.21	1270.05	849.41	0.0576375	0.17633	0.326872	0.743764	1	1163.71	0
ENSMUSG00000002565	Scin	20259	protein_coding	1.30663	7.84472	17.6548	6.00407	5.86226	2.51744	66.7191	-0.523724	0.79569	-0.658201	0.510409	1	6.86498	0
ENSMUSG00000002578	Ikzf4	22781	protein_coding	15.0262	0	12.1757	10.5071	1.75868	32.0974	24.7641	0.738599	1.7347	0.42578	0.670268	1	11.9275	1
ENSMUSG00000002580	Mien1	103742	protein_coding	599.089	608.751	549.125	558.379	616.71	592.857	822.739	0.00921895	0.144289	0.0638925	0.949056	1	587.485	0
ENSMUSG00000002602	Axl	26362	protein_coding	425.308	1105.58	1108.6	964.654	1235.77	987.466	2076.09	0.30391	0.27893	1.08956	0.275909	1	971.229	0
ENSMUSG00000002603	Tgfb1	21803	protein_coding	917.253	1210.18	1364.29	1544.05	877.581	1172.5	1021.59	0.0380617	0.22447	0.169563	0.865354	1	1180.97	0
ENSMUSG00000002608	Ccdc97	52132	protein_coding	1497.4	1507.23	1603.54	1668.63	1275.04	1439.98	1610.01	-0.0725709	0.128078	-0.566615	0.570976	1	1498.64	0
ENSMUSG00000002617	Zfp40	22700	protein_coding	156.795	153.234	205.161	172.617	237.422	216.5	149.763	0.28496	0.226081	1.26043	0.207513	1	190.288	0
ENSMUSG00000002625	Akap8l	54194	protein_coding	1098.22	1170.43	990.494	689.968	1194.73	1244.24	958.962	-0.0864983	0.195955	-0.441419	0.658909	1	1064.68	0
ENSMUSG00000002635	Pdcd2l	68079	protein_coding	557.931	573.188	483.985	429.791	480.706	587.822	472.334	-0.118587	0.168022	-0.70578	0.480325	1	518.904	0
ENSMUSG00000002658	Gtf2f1	98053	protein_coding	1292.26	1213.84	1280.28	1164.29	1340.11	1383.33	1151.66	0.0388457	0.121267	0.320332	0.748717	1	1279.02	0
ENSMUSG00000002660	Clpp	53895	protein_coding	856.495	858.213	805.423	833.065	1025.9	798.658	1344.06	0.0764538	0.153765	0.497211	0.61904	1	862.958	0
ENSMUSG00000002661	Alkbh7	66400	protein_coding	263.939	216.514	206.987	205.139	226.283	206.43	652.821	-0.109759	0.209519	-0.523861	0.600375	1	220.882	0
ENSMUSG00000002664	Pspn	19197	protein_coding	6.53314	2.61491	6.69664	3.50237	4.68981	0.62936	2.05552	-0.915757	2.23229	-0.410233	0.681635	1	4.11104	0
ENSMUSG00000002668	Dennd1c	70785	protein_coding	48.3453	55.959	63.3137	50.5343	26.3802	67.9709	36.7993	-0.209352	0.559165	-0.374402	0.708106	1	52.0839	0
ENSMUSG00000002679	Med6	69792	protein_coding	753.272	696.611	717.758	596.905	672.402	651.388	501.733	-0.173571	0.133501	-1.30015	0.19355	1	681.389	0
ENSMUSG00000002688	Prkd1	18760	protein_coding	1011.33	1360.8	849.865	974.16	1179.49	908.166	672.998	-0.0733939	0.198407	-0.369916	0.711445	1	1047.3	0
ENSMUSG00000002699	Lcp2	16822	protein_coding	103.877	365.564	142.456	72.5492	244.456	143.494	131.674	-0.420159	0.528954	-0.794322	0.427008	1	178.733	0
ENSMUSG00000002718	Cse1l	110750	protein_coding	936.853	1173.57	1167.04	1230.33	901.03	1059.21	1960.57	-0.0362893	0.151706	-0.239207	0.810945	1	1078.01	0
ENSMUSG00000002728	Naa20	67877	protein_coding	2714.52	2206.98	2295.73	2111.93	2703.09	2299.68	2212.19	-0.020684	0.140318	-0.147408	0.88281	1	2388.66	0
ENSMUSG00000002731	Prkra	23992	protein_coding	505.012	416.816	451.719	406.776	476.602	440.552	505.253	-0.051368	0.141869	-0.362081	0.717291	1	449.58	0
ENSMUSG00000002732	Fkbp7	14231	protein_coding	529.185	669.939	588.696	500.339	573.329	538.103	595.932	-0.149546	0.170181	-0.878746	0.379539	1	566.599	0
ENSMUSG00000002733	Plekha3	83435	protein_coding	3143.75	3147.83	2902.08	2712.84	3048.96	2635.76	1958.25	-0.130492	0.0993543	-1.3134	0.189048	1	2931.87	0
ENSMUSG00000002741	Ykt6	56418	protein_coding	1321	1287.06	1525.62	1248.35	1229.32	1237.32	1931.45	-0.152402	0.100435	-1.51742	0.129161	1	1308.11	0
ENSMUSG00000002748	Baz1b	22385	protein_coding	1265.47	1324.71	1328.98	1415.96	1365.91	1499.14	2122.79	0.127213	0.115891	1.0977	0.272337	1	1366.69	0
ENSMUSG00000002763	Pex6	224824	protein_coding	1396.13	1624.9	1721.04	1978.84	1494.88	1297.74	1468.29	0.0106661	0.185615	0.0574637	0.954176	1	1585.59	0
ENSMUSG00000002767	Mrpl2	27398	protein_coding	1120.43	999.941	1013.02	972.659	1192.38	938.376	1644.36	-0.0141486	0.150058	-0.0942877	0.924881	1	1039.47	0
ENSMUSG00000002768	Mea1	17256	protein_coding	1076.66	975.361	904.047	972.659	1212.32	1053.55	566.946	0.153068	0.754837	0.202782	0.839305	1	1032.43	0
ENSMUSG00000002769	Gnmt	14711	protein_coding	4.5732	6.27578	4.2615	5.50373	6.44849	13.2166	35.1823	0.688169	0.575307	1.19618	0.231628	1	6.71321	0
ENSMUSG00000002771	Grin2d	14814	protein_coding	18.2928	12.0286	37.7447	29.0197	25.794	26.4331	36.1215	0.300672	0.526979	0.570557	0.5683	1	24.8855	0
ENSMUSG00000002778	Kdelr1	68137	protein_coding	379.576	518.275	615.482	816.053	323.597	489.013	2021.76	0.100574	0.283035	0.35534	0.722335	1	523.666	0
ENSMUSG00000047182	Irs3	16369	protein_coding	0	0	0	3.50237	1.17245	10.0698	10.3956	5.4339	1.55928	3.48487	0.000492375	0.0596129	2.45743	3
ENSMUSG00000002799	Jag2	16450	protein_coding	8926.89	9971.69	11230.3	10526.6	6556.35	8792.16	5262.77	-0.222428	0.171615	-1.29609	0.194945	1	9334	0
ENSMUSG00000002803	Btbd6	399566	protein_coding	151.569	0	140.021	77.0522	0	54.7543	179.413	-1.13911	1.84361	-0.617867	0.536663	1	70.566	2
ENSMUSG00000002804	Nudt14	66174	protein_coding	121.516	128.13	108.364	128.587	138.349	179.368	75.8343	0.270754	0.434856	0.622628	0.533529	1	134.052	0
ENSMUSG00000002808	Epdr1	105298	protein_coding	18.9461	24.0572	15.8284	11.5078	53.9328	21.3982	503.085	0.549145	0.419428	1.30927	0.190442	1	24.2784	0
ENSMUSG00000002812	Flii	14248,102642960	protein_coding	4720.2	4278.51	4254.19	4920.84	4101.24	4371.53	4514.4	0.0152643	0.0934351	0.163368	0.870229	1	4441.09	0
ENSMUSG00000002814	Top3a	21975	protein_coding	400.482	395.897	355.531	320.217	328.287	251.115	271.219	-0.357593	0.202577	-1.76522	0.0775271	0.984453	341.921	0
ENSMUSG00000002820	Atg4d	235040	protein_coding	237.806	277.18	219.772	189.629	127.797	232.234	152.012	-0.420892	0.306152	-1.37478	0.169199	1	214.07	0
ENSMUSG00000002825	Qtrt1	60507	protein_coding	403.748	285.025	427.976	316.214	435.566	392.091	256.404	0.034651	0.230781	0.150147	0.880649	1	376.77	0
ENSMUSG00000002831	Plin4	57435	protein_coding	0	1.56894	1.21757	6.00407	2.34491	0	3531.83	1.54344	0.923049	1.67212	0.0945016	1	1.85592	2
ENSMUSG00000002833	Hdgfrp2	15193	protein_coding	126.743	119.24	224.642	173.117	145.384	141.606	212.315	-0.036348	0.371078	-0.0979523	0.92197	1	155.122	0
ENSMUSG00000002835	Chaf1a	27221	protein_coding	118.25	113.487	132.715	99.0672	134.246	88.7398	98.6026	-0.177649	0.422382	-0.42059	0.674055	1	114.417	0
ENSMUSG00000002844	Adprh	11544	protein_coding	1790.73	1757.74	1879.32	1971.84	1854.23	1639.48	1665.62	0.00989353	0.132706	0.0745524	0.940571	1	1815.56	0
ENSMUSG00000002845	Tmem39a	67846	protein_coding	535.718	736.358	760.982	629.427	723.989	680.338	477.954	0.00213205	0.203557	0.010474	0.991643	1	677.802	0
ENSMUSG00000002846	Timmdc1	76916	protein_coding	35.9323	45.4994	40.1798	46.0312	26.9664	62.936	806.13	0.149777	0.245755	0.609457	0.542222	1	42.9242	0
ENSMUSG00000026994	Galnt3	14425	protein_coding	0	0	0	0.500339	9.37962	5.66424	3.35061	5.40226	2.12881	2.53768	0.0111589	0.447206	2.5907	3
ENSMUSG00000002870	Mcm2	17216	protein_coding	456.013	471.206	575.911	454.808	570.398	420.412	367.574	-0.054857	0.214706	-0.255498	0.798339	1	491.458	0
ENSMUSG00000002871	Tpra1	24100	protein_coding	1174.01	1187.17	1145.13	1069.22	1228.73	1107.67	963.665	-0.042697	0.152655	-0.279697	0.77971	1	1151.99	0
ENSMUSG00000002881	Nab1	17936	protein_coding	1965.82	2160.44	2288.43	2207	1841.34	2254.37	1682.5	-0.0254934	0.134927	-0.188943	0.850138	1	2119.56	0
ENSMUSG00000002885	Cd97	26364	protein_coding	4273.98	4872.1	5378.62	5270.07	4044.38	4576.71	3435.14	-0.0628502	0.128326	-0.48977	0.624297	1	4735.98	0
ENSMUSG00000002897	Il17ra	16172	protein_coding	35.9323	0	15.8284	28.5193	63.8987	0	20.6306	0.828958	1.51451	0.547343	0.584143	1	24.0298	2
ENSMUSG00000002900	Lamb1	16777	protein_coding	4950.16	4614.79	6305.8	5760.91	5590.84	4512.51	3614.93	0.00488868	0.29531	0.0165544	0.986792	1	5289.17	0
ENSMUSG00000002910	Arrdc2	70807	protein_coding	365.856	345.168	430.411	311.711	370.495	388.315	404.085	-0.095648	0.396213	-0.241405	0.809241	1	368.659	0
ENSMUSG00000002944	Cd36		protein_coding	152659	149253	128406	162174	158469	131454	107943	0.0712317	0.133227	0.534662	0.592883	1	147069	0
ENSMUSG00000002948	Map2k7	26400	protein_coding	970.825	959.148	1077.55	1058.22	935.031	1170.61	1657.51	0.0732138	0.113858	0.643028	0.520206	1	1028.56	0
ENSMUSG00000002949	Timm44	21856	protein_coding	851.269	578.941	696.451	675.458	736.3	752.715	2270.1	0.0263285	0.156721	0.167996	0.866587	1	715.189	0
ENSMUSG00000002957	Ap2a2	11772	protein_coding	3540.31	3070.95	3376.93	3078.59	3356.15	2804.43	2909.49	-0.112642	0.110382	-1.02048	0.307501	1	3204.56	0
ENSMUSG00000002963	Pnkp	59047	protein_coding	1464.08	1375.44	1532.92	1417.96	1367.67	1623.12	1021.84	0.00975137	0.139205	0.0700504	0.944154	1	1463.53	0
ENSMUSG00000002968	Med25	75613	protein_coding	465.813	436.69	454.154	479.325	480.119	375.728	705.283	-0.0266811	0.153017	-0.174367	0.861577	1	448.638	0
ENSMUSG00000002980	Bcam	57278	protein_coding	16707.2	16984.3	17923.3	20897.2	13428.1	16309.9	12436	-0.0301956	0.16649	-0.181366	0.856081	1	17041.7	0
ENSMUSG00000002981	Clptm1	56457	protein_coding	2093.22	1712.24	1901.24	1911.8	1965.03	1762.21	1468.3	-0.0167619	0.118541	-0.141402	0.887553	1	1890.96	0
ENSMUSG00000002983	Relb	19698	protein_coding	1141.99	778.72	889.436	1047.71	1081.59	857.818	621.837	0.0918892	0.183191	0.501603	0.615947	1	966.211	0
ENSMUSG00000002984	Tomm40		protein_coding	2253.28	1931.89	1991.34	1903.79	1975	1731.37	2099.79	-0.138352	0.150241	-0.920867	0.35712	1	1964.44	0
ENSMUSG00000002985	Apoe		protein_coding	9225.45	14830.2	11498.1	9552.48	10693.4	10898	10096.2	-0.191124	0.186011	-1.02749	0.30419	1	11116.3	0
ENSMUSG00000002992	Apoc2	11813	protein_coding	15.6795	52.8211	14.6109	5.00339	32.2424	44.0552	14.6796	-0.42658	0.994789	-0.428815	0.668058	1	27.4021	0
ENSMUSG00000002996	Hbp1	73389	protein_coding	6518.77	5369.97	5013.96	5658.34	6844.19	6096.61	4539.95	0.142251	0.120623	1.17931	0.238275	1	5916.97	0
ENSMUSG00000002997	Prkar2b		protein_coding	0	18.8273	36.5271	14.5098	53.3466	40.9084	67.6093	1.05655	1.04428	1.01175	0.311657	1	27.3532	1
ENSMUSG00000003031	Cdkn1b		protein_coding	199.914	194.026	216.728	189.629	170.006	288.876	795.916	0.0751816	0.195548	0.384466	0.700633	1	209.863	0
ENSMUSG00000003032	Klf4	16600	protein_coding	3137.87	3253.99	3037.84	3058.57	1975.58	3891.96	2289.91	-0.0854811	0.204353	-0.418301	0.675727	1	3059.3	0
ENSMUSG00000003033	Ap1m1	11767	protein_coding	3172.49	2928.17	3000.7	2969.01	3010.27	2792.47	2353.93	-0.0531724	0.0884274	-0.601311	0.547633	1	2978.85	0
ENSMUSG00000003037	Rab8a	17274	protein_coding	5201.04	4587.59	4550.67	4372.96	5053.86	3851.05	2806.21	-0.110692	0.124914	-0.886147	0.375538	1	4602.86	0
ENSMUSG00000003038	Hmgn2	15331,627375,671242,100503799	protein_coding	1775.71	1701.78	1627.89	1496.01	2095.76	1735.77	2651.16	0.0575226	0.149308	0.385261	0.700044	1	1738.82	0
ENSMUSG00000003039	Fam32a	67922	protein_coding	3808.82	3666.1	3460.95	3584.43	3964.65	3431.9	2366.07	0.00623726	0.104673	0.0595882	0.952484	1	3652.81	0
ENSMUSG00000003062	Stard3nl	76205	protein_coding	943.386	904.235	787.769	923.126	819.544	893.691	459.309	0.033566	1.44375	0.0232491	0.981452	1	878.625	0
ENSMUSG00000003068	Stk11	20869	protein_coding	874.135	622.871	2377.92	966.655	633.711	1002.57	2412.11	-0.483964	0.337223	-1.43514	0.151246	1	1079.64	0
ENSMUSG00000003070	Efna2	13637	protein_coding	13.0663	21.9652	6.08786	12.5085	8.79339	0	28.9096	-1.13061	0.823264	-1.37332	0.169652	1	10.4035	1
ENSMUSG00000003072	Atp5d	66043	protein_coding	2059.25	1916.73	2130.75	2342.59	2014.27	2049.2	10238.1	0.0710425	0.146944	0.483467	0.628764	1	2085.46	0
ENSMUSG00000040003	Magi2	50791	protein_coding	1.30663	0	0	5.50373	2.93113	5.66424	5.27101	5.26892	2.25749	2.33397	0.0195972	0.605593	2.56762	2
ENSMUSG00000003119	Cdk12	69131	protein_coding	567.077	472.252	549.125	551.874	334.149	616.773	678.567	-0.081585	0.23411	-0.34849	0.727473	1	515.208	0
ENSMUSG00000003123	Lipe	16890	protein_coding	2980.42	3059.97	2720.66	2825.92	2312.08	2744.01	1655.26	-0.149648	0.318966	-0.469166	0.638951	1	2773.84	0
ENSMUSG00000003131	Pafah1b2	18475	protein_coding	1840.39	2131.15	2062.57	2350.09	2338.46	1812.56	1628.73	0.100828	0.135004	0.746856	0.45515	1	2089.2	0
ENSMUSG00000036377	C530008M17Rik		protein_coding	0.653314	0	0	6.50441	16.4143	1.25872	55.0143	5.20457	1.41513	3.6778	0.000235251	0.0362786	4.13846	2
ENSMUSG00000003135	Cnot11	52846	protein_coding	629.795	707.594	606.35	602.408	638.4	614.885	734.988	-0.0680368	0.129462	-0.525536	0.599211	1	633.239	0
ENSMUSG00000003153	Slc2a3	20527	protein_coding	399.175	372.363	217.336	365.248	485.982	406.567	220.667	0.368457	0.297341	1.23917	0.215283	1	374.445	0
ENSMUSG00000003154	Foxj2	60611	protein_coding	1717.56	1654.19	1862.88	2035.88	1312.56	2020.87	1726.1	0.0363875	0.168525	0.215917	0.829052	1	1767.33	0
ENSMUSG00000003161	Sri	109552	protein_coding	11693.7	9402.69	9636.47	9353.84	10906.2	10095.6	5763.28	-0.0124014	0.135987	-0.0911959	0.927337	1	10181.4	0
ENSMUSG00000003166	Dgcr2	13356	protein_coding	2954.29	3430.24	3596.1	3457.84	3195.52	3021.56	2639.58	-0.0430897	0.113318	-0.380256	0.703756	1	3275.92	0
ENSMUSG00000003184	Irf3	54131	protein_coding	1196.22	1017.2	983.189	914.12	995.412	1159.91	715.727	-0.0654383	0.171227	-0.382172	0.702334	1	1044.34	0
ENSMUSG00000003190	Bcl2l12	75736	protein_coding	604.316	533.964	495.551	559.379	740.404	529.292	343.799	0.153438	1.10848	0.138422	0.889907	1	577.151	0
ENSMUSG00000003198	Zfp959	224893	protein_coding	442.294	359.811	365.271	415.282	390.427	292.023	243.573	-0.0907102	0.229881	-0.394596	0.693141	1	377.518	0
ENSMUSG00000003199	Mpnd	68047	protein_coding	1198.83	1025.04	1193.83	1174.8	1172.45	1327.95	1250.15	0.103772	0.128959	0.804691	0.420998	1	1182.15	0
ENSMUSG00000003200	Sh3gl1	20405	protein_coding	4077.34	3495.09	3513.91	3303.24	3670.36	3411.76	1999.75	-0.09208	0.106243	-0.866694	0.38611	1	3578.62	0
ENSMUSG00000003206	Ebi3	50498	protein_coding	14.3729	37.6547	37.7447	9.50644	27.5526	25.8038	20.6664	-0.519586	0.618287	-0.840364	0.400704	1	25.4392	0
ENSMUSG00000003208	Ccdc94	72886	protein_coding	498.479	481.666	433.455	426.289	466.05	476.426	262.956	-0.0410433	0.211676	-0.193897	0.846257	1	463.727	0
ENSMUSG00000003226	Ranbp2	19386	protein_coding	669.647	670.462	561.3	790.036	807.234	593.486	2352.81	0.202196	0.176216	1.14743	0.251204	1	682.028	0
ENSMUSG00000003228	Grk5	14773	protein_coding	412.241	461.793	574.694	505.343	460.188	614.255	1310.62	0.127724	0.191142	0.668216	0.503996	1	504.752	0
ENSMUSG00000003233	Dvl3	13544	protein_coding	660.501	628.101	497.378	669.454	523.5	625.584	1342.77	0.0298694	0.138608	0.215496	0.829381	1	600.753	0
ENSMUSG00000003234	Abcf3	27406	protein_coding	2639.39	2335.64	2227.55	2245.02	2386.53	2514.29	2016.04	-0.0145151	0.130183	-0.111498	0.911222	1	2391.4	0
ENSMUSG00000003235	Eif2b5	224045	protein_coding	2138.3	2101.86	2374.26	2216.5	2730.64	2161.85	2128.38	0.105344	0.122736	0.858295	0.390729	1	2287.24	0
ENSMUSG00000003269	Cyth2	19158	protein_coding	382.842	204.486	244.732	249.669	257.94	280.065	151.897	-0.0711197	0.340428	-0.208912	0.834517	1	269.956	0
ENSMUSG00000003273	Car11	12348	protein_coding	1.30663	0	3.65271	0	0.586226	1.25872	23.5831	-1.46351	1.32594	-1.10375	0.2697	1	1.13405	2
ENSMUSG00000003279	Dlgap1	224997	protein_coding	0.653314	1.04596	4.2615	1.00068	0.586226	0	14.0175	-1.86959	1.44422	-1.29453	0.195482	1	1.25795	1
ENSMUSG00000003282	Plag1	56711	protein_coding	3.26657	14.1205	8.523	7.50509	12.897	3.77616	36.7276	-0.0516874	0.708914	-0.0729106	0.941877	1	8.34805	0
ENSMUSG00000003283	Hck	15162	protein_coding	95.3839	318.496	116.887	81.5553	127.797	179.997	101.555	-0.460909	0.510363	-0.903099	0.366473	1	153.353	0
ENSMUSG00000003299	Mrpl4	66163	protein_coding	1950.14	1904.18	2116.14	2020.37	2058.24	1909.48	2396.22	0.00592971	0.127766	0.0464106	0.962983	1	1993.09	0
ENSMUSG00000003308	Keap1		protein_coding	2065.13	2102.91	2107.01	2198.99	2035.96	2098.92	2158.69	0.0144999	0.0992717	0.146063	0.883872	1	2101.49	0
ENSMUSG00000003309	Ap1m2	11768	protein_coding	0	0	2.43514	4.00271	0	1.88808	0.693828	1.87025	4.18541	0.44685	0.654983	1	1.38766	3
ENSMUSG00000003316	Glg1	20340	protein_coding	3260.69	3252.95	3580.88	3893.64	3311.01	3021.56	4793.44	0.017259	0.134356	0.128457	0.897787	1	3386.79	0
ENSMUSG00000003344	Btbd2	208198	protein_coding	1630.02	1682.95	1594.41	1693.65	1709.44	1658.99	1410.13	0.0447012	0.102378	0.436629	0.66238	1	1661.58	0
ENSMUSG00000003345	Csnk1g2	103236	protein_coding	4706.48	4208.43	5052.92	5211.03	4620.64	4303.56	4268.78	0.0167572	0.116985	0.143242	0.886099	1	4683.84	0
ENSMUSG00000003346	Abhd17a	216169	protein_coding	5295.11	4795.74	5408.45	5874.48	5358.11	4824.04	3071.91	0.0485014	0.160104	0.302936	0.761938	1	5259.32	0
ENSMUSG00000050541	Adra1b		protein_coding	0	0	0.608786	9.50644	8.20717	3.77616	562.95	5.09733	1.22561	4.15901	3.19628e-05	0.00971991	3.68309	2
ENSMUSG00000003352	Cacnb3	12297	protein_coding	107.797	114.01	20.6987	41.0278	0	71.747	91.4722	-1.0148	1.30913	-0.775172	0.438238	1	59.2134	1
ENSMUSG00000003355	Fkbp11	66120	protein_coding	31.3591	37.1317	10.3494	23.0156	28.1389	6.92296	45.8519	-0.445748	0.549313	-0.811465	0.417099	1	22.8196	0
ENSMUSG00000055301	Adh7	11529	protein_coding	0	0.522982	0	6.00407	7.03472	5.66424	4.18075	4.98532	2.06781	2.41092	0.0159122	0.546413	3.20433	2
ENSMUSG00000003363	Pld3	18807	protein_coding	1552.93	1745.19	1610.85	1578.57	1532.98	1371.38	1280.42	-0.131699	0.106226	-1.2398	0.215049	1	1565.32	0
ENSMUSG00000003378	Grik5	14809	protein_coding	0	0	14.6109	15.0102	7.62094	0	78.3709	0.829832	2.4984	0.332146	0.739779	1	6.207	3
ENSMUSG00000003379	Cd79a	12518	protein_coding	486.719	612.411	686.71	526.857	467.809	560.13	288.781	-0.186737	0.207139	-0.901505	0.36732	1	556.773	0
ENSMUSG00000003380	Rabac1	14470	protein_coding	4115.88	3691.2	3946.15	4443.51	3896.06	3547.7	3273.65	0.0154266	0.141078	0.109348	0.912926	1	3940.08	0
ENSMUSG00000003382	Etv3	27049	protein_coding	1241.95	1010.4	1081.81	1127.76	1092.73	1239.84	1076.36	0.0541003	0.117188	0.461653	0.64433	1	1132.42	0
ENSMUSG00000003402	Prkcsh	19089	protein_coding	748.045	902.143	959.446	958.65	814.855	783.553	1082.93	-0.0282922	0.162543	-0.17406	0.861818	1	861.115	0
ENSMUSG00000003411	Rab3b	69908	protein_coding	45.0787	30.3329	30.4393	24.0163	0	17.6221	40.6777	-1.34096	1.03418	-1.29665	0.194752	1	24.5815	1
ENSMUSG00000003418	St8sia6	241230	protein_coding	3621.32	2418.79	3118.2	2950	3033.72	3044.84	1673.94	-0.0163577	0.229995	-0.071122	0.943301	1	3031.15	0
ENSMUSG00000003420	Fcgrt	14132	protein_coding	7300.79	6009.58	5301.3	7215.39	6833.05	6642.27	4451.24	0.155373	0.166544	0.932925	0.350859	1	6550.4	0
ENSMUSG00000003421	Nosip	66394	protein_coding	5547.95	4100.7	4141.57	3930.16	5096.07	4024.13	2736.04	-0.0723338	0.15359	-0.470952	0.637675	1	4473.43	0
ENSMUSG00000003423	Pih1d1		protein_coding	144.382	148.004	189.941	232.157	217.49	151.676	202.749	0.290274	0.29715	0.976862	0.328637	1	180.608	0
ENSMUSG00000003429	Rps11	27207,674896	protein_coding	2253.28	1885.87	2123.44	2412.14	2188.97	2297.16	4254.98	0.139839	0.117259	1.19256	0.233041	1	2193.48	0
ENSMUSG00000003435	Supt5	20924	protein_coding	4349.11	4292.11	4028.94	4027.73	3754.19	3579.17	2059.54	-0.158412	2.5559	-0.0619791	0.950579	1	4005.21	0
ENSMUSG00000003436	Dll3	13389	protein_coding	2.61326	0	1.82636	1.50102	1.75868	1.88808	0.798949	0.228917	3.74989	0.0610463	0.951322	1	1.5979	1
ENSMUSG00000003437	Paf1	54624	protein_coding	2662.91	2234.18	2085.09	1939.82	2158.49	2339.33	2097.54	-0.117101	0.124763	-0.938594	0.347939	1	2236.63	0
ENSMUSG00000003438	Timm50	66525	protein_coding	1534.64	1429.31	1331.41	1233.84	1381.15	1214.04	1370.28	-0.165628	0.146511	-1.13048	0.258274	1	1354.06	0
ENSMUSG00000003444	Med29	67224	protein_coding	600.396	515.137	491.29	562.381	605.572	585.305	610.382	0.129571	0.156567	0.827575	0.407911	1	560.013	0
ENSMUSG00000021509	Slc25a48	328258	protein_coding	0	0	0	4.50305	2.34491	3.1468	2.81147	4.91932	2.21226	2.22366	0.0261713	0.674695	1.66579	3
ENSMUSG00000003458	Ncstn	59287	protein_coding	6529.88	6331.21	5493.68	5439.69	5926.16	5051.24	3800.87	-0.159081	0.0983091	-1.61817	0.105625	1	5795.31	0
ENSMUSG00000003464	Pex19	19298	protein_coding	2536.17	2124.35	2091.79	2028.88	2378.32	2037.24	3880.9	-0.0660133	0.12891	-0.512088	0.608589	1	2199.46	0
ENSMUSG00000003476	Crhr2	12922	protein_coding	0	0	3.65271	14.5098	0	1.25872	430.812	2.15008	1.66022	1.29506	0.195299	1	3.23688	3
ENSMUSG00000038987	1700019L03Rik	227736	protein_coding	0	0	0.608786	2.5017	3.51736	18.8808	2.61394	4.90386	2.10675	2.32769	0.0199288	0.609865	4.25144	2
ENSMUSG00000003484	Cyp4f18	72054	protein_coding	204.487	729.036	261.778	175.119	446.704	390.833	192.155	-0.264829	0.497421	-0.532403	0.594447	1	367.993	0
ENSMUSG00000003500	Impdh1		protein_coding	6354.14	6129.34	6142.04	5993.06	5751.47	5833.54	3393.62	-0.0834219	0.097343	-0.85699	0.391451	1	6033.93	0
ENSMUSG00000003518	Dusp3	72349	protein_coding	10207.4	7303.96	7197.67	6503.91	7204.13	7945.67	6803.17	-0.183121	0.146889	-1.24666	0.212522	1	7727.12	0
ENSMUSG00000003526	Prodh	19125	protein_coding	97.9972	83.6771	77.3158	81.0549	77.9681	61.6773	279.424	-0.229071	0.217141	-1.05494	0.291453	1	79.9484	0
ENSMUSG00000003527	Dgcr14	27886	protein_coding	1092.34	946.074	928.398	955.648	923.306	917.607	634.962	-0.0868908	0.217867	-0.398825	0.690022	1	960.562	0
ENSMUSG00000003528	Slc25a1	13358	protein_coding	288.112	421	400.581	495.336	528.776	483.348	350.662	0.430399	0.321255	1.33974	0.180329	1	436.192	0
ENSMUSG00000003531	Dgcr6	13353	protein_coding	674.874	482.712	531.47	580.393	544.018	612.367	680.769	0.040386	0.179118	0.225471	0.821613	1	570.972	0
ENSMUSG00000003534	Ddr1	12305	protein_coding	3.91989	16.2124	20.0899	5.50373	15.8281	19.5102	490.075	0.0101763	0.444969	0.0228697	0.981754	1	13.5107	0
ENSMUSG00000003541	Ier3	15937	protein_coding	749.352	1259.34	1186.52	1333.9	689.988	1403.47	850.723	0.114079	0.281754	0.404888	0.68556	1	1103.76	0
ENSMUSG00000003545	Fosb	14282	protein_coding	252.833	504.677	319.004	582.895	362.874	1109.56	265.857	0.881966	2.17087	0.406273	0.684542	1	521.974	0
ENSMUSG00000003546	Klc4	74764	protein_coding	364.549	400.081	214.901	360.745	355.253	449.363	685.936	0.253163	0.226513	1.11765	0.263716	1	357.482	0
ENSMUSG00000003549	Ercc1	13870	protein_coding	2985.65	2657.79	2460.1	2247.02	2553.6	2270.1	1590.61	-0.195876	0.135537	-1.44519	0.148405	1	2529.04	0
ENSMUSG00000003559	As3mt	57344	protein_coding	565.77	990.527	570.432	834.065	578.605	690.408	946.68	-0.0171584	0.264048	-0.0649822	0.948188	1	704.968	0
ENSMUSG00000003573	Homer3	26558	protein_coding	1355.63	1211.23	1123.82	1310.39	1289.11	1444.38	816.423	0.14069	0.13754	1.02291	0.306351	1	1289.09	0
ENSMUSG00000003575	Crtc1	382056	protein_coding	278.965	339.415	368.315	400.271	284.906	293.911	397.917	-0.0128197	0.199531	-0.0642491	0.948772	1	327.631	0
ENSMUSG00000003581	Rnf215	71673	protein_coding	2414	2398.39	2421.75	2362.1	2019.55	2504.85	1372.1	-0.0722485	0.138097	-0.523171	0.600856	1	2353.44	0
ENSMUSG00000003585	Sec14l2	67815	protein_coding	13.0663	54.9131	31.0481	29.0197	28.7251	7.55232	26.193	-0.724916	0.698308	-1.0381	0.299222	1	27.3874	0
ENSMUSG00000003604	Aven	74268	protein_coding	316.858	277.703	345.79	302.205	273.181	263.702	398.656	-0.160978	0.190005	-0.847232	0.396866	1	296.573	0
ENSMUSG00000003617	Cp	12870	protein_coding	254.793	400.081	511.38	380.258	518.81	262.443	2580.26	0.0206606	0.267716	0.0771736	0.938485	1	387.961	0
ENSMUSG00000003623	Crot	74114	protein_coding	2523.75	2204.89	2285.99	1887.28	2326.73	2121.57	1796.94	-0.149562	0.126457	-1.18271	0.236924	1	2225.04	0
ENSMUSG00000003644	Rps6ka1	20111	protein_coding	3596.5	3175.02	3323.97	2855.44	3703.78	3302.88	1798.68	-0.0334232	0.14488	-0.230696	0.817551	1	3326.26	0
ENSMUSG00000003660	Snrnp200	320632	protein_coding	2443.4	2015.05	2088.13	2255.53	1688.33	2058.64	2827.51	-0.123973	0.133203	-0.93071	0.352003	1	2091.51	0
ENSMUSG00000003662	Ciao1	26371	protein_coding	1265.47	1344.59	1260.79	1247.35	1149.59	1017.05	1406.19	-0.182112	0.123658	-1.47271	0.14083	1	1214.14	0
ENSMUSG00000003680	Taf6l	67706,225895	protein_coding	739.552	572.665	734.195	681.462	825.993	602.298	516.222	0.0438105	0.208037	0.21059	0.833207	1	692.694	0
ENSMUSG00000003721	Insig2	72999	protein_coding	1915.52	1825.73	1831.23	1698.15	1676.02	1578.43	1892	-0.169858	0.103068	-1.64802	0.0993482	1	1754.18	0
ENSMUSG00000003731	Kpna6	16650	protein_coding	177.048	217.56	254.472	253.672	237.422	247.338	2270.06	0.193378	0.128226	1.50811	0.131527	1	231.252	0
ENSMUSG00000003746	Man1a	17155	protein_coding	1245.22	1618.1	1574.32	1483.01	1432.15	1552.63	1625.26	0.0100827	0.144343	0.0698521	0.944311	1	1484.24	0
ENSMUSG00000003752	Itpkc	233011	protein_coding	273.085	233.773	325.7	307.208	242.111	232.234	244.863	-0.102222	0.215067	-0.475301	0.634572	1	269.019	0
ENSMUSG00000003762	Adck4	76889	protein_coding	389.375	351.967	314.742	333.226	378.702	329.155	321.432	-0.0196359	0.16625	-0.118111	0.90598	1	349.528	0
ENSMUSG00000003778	Brd8	78656	protein_coding	4637.88	3691.2	3497.47	3457.84	3993.37	4665.45	2472.62	0.0339241	0.1484	0.228599	0.819181	1	3990.54	0
ENSMUSG00000003779	Kif20a		protein_coding	0	20.3963	116.278	83.5566	45.7257	91.8866	72.4349	1.31084	0.940678	1.39351	0.163467	1	59.6405	1
ENSMUSG00000003808	Farsa		protein_coding	1454.93	1429.83	1324.11	1231.33	1271.52	1338.65	965.964	-0.133541	0.158383	-0.843148	0.399145	1	1341.73	0
ENSMUSG00000003809	Gcdh	270076	protein_coding	619.342	570.05	496.769	536.864	653.642	701.736	1752.78	0.16533	0.1579	1.04706	0.295073	1	596.401	0
ENSMUSG00000003810	Mast2	17776	protein_coding	1119.78	941.367	1016.67	1103.75	949.687	761.526	1064.13	-0.136691	0.160369	-0.852355	0.394017	1	982.13	0
ENSMUSG00000003812	Dnase2a	13423	protein_coding	368.469	495.787	315.96	324.22	479.533	546.914	337.745	0.175083	0.25373	0.690034	0.490173	1	421.814	0
ENSMUSG00000003813	Rad23a	19358	protein_coding	3503.73	2945.43	2897.21	3034.06	3500.36	2977.5	2848.45	0.0273752	0.123498	0.221665	0.824575	1	3143.05	0
ENSMUSG00000003814	Calr	12317	protein_coding	5898.78	7131.9	8102.94	7724.74	5679.95	5338.23	9389.03	-0.168124	0.163765	-1.02662	0.304599	1	6646.09	0
ENSMUSG00000003824	Syce2	71846	protein_coding	104.53	64.8497	67.5752	62.5424	56.864	106.362	45.9748	-0.0543403	0.45388	-0.119724	0.904702	1	77.1206	0
ENSMUSG00000003847	Nfat5	54446	protein_coding	864.988	690.859	720.193	806.547	782.026	1029	1288.94	0.199098	0.198303	1.004	0.315376	1	815.603	0
ENSMUSG00000003848	Nob1	67619	protein_coding	709.499	780.811	893.088	741.503	897.512	832.643	789.929	0.0543705	0.140729	0.386349	0.699238	1	809.176	0
ENSMUSG00000003849	Nqo1	18104	protein_coding	145.689	226.974	166.198	177.12	196.972	166.151	1312.41	0.0065417	0.219442	0.0298107	0.976218	1	179.851	0
ENSMUSG00000003865	Gys1	14936	protein_coding	209.714	180.952	207.596	259.676	159.454	140.347	3117.64	-0.10659	0.198566	-0.536796	0.591409	1	192.956	0
ENSMUSG00000003868	Ruvbl2		protein_coding	938.813	976.93	920.484	917.122	898.099	683.485	809.156	-0.183496	0.156504	-1.17247	0.24101	1	889.155	0
ENSMUSG00000003873	Bax	12028	protein_coding	2725.63	2397.35	2568.47	2451.16	2830.89	2848.48	1492.51	0.07912	0.119802	0.660425	0.508981	1	2637	0
ENSMUSG00000003882	Il7r	16197	protein_coding	0	10.9826	0	7.50509	11.1383	0	5.39901	1.97128	2.91068	0.67726	0.498241	1	4.93767	3
ENSMUSG00000036902	Neto2	74513	protein_coding	0	0	4.87028	14.5098	55.1053	13.2166	28.5537	4.8872	1.34132	3.64357	0.000268884	0.039227	14.617	2
ENSMUSG00000003929	Zfp81	224694	protein_coding	179.008	163.693	136.977	135.592	148.901	152.934	193.157	-0.130316	0.23341	-0.558312	0.576631	1	152.851	0
ENSMUSG00000051159	Cited1		protein_coding	0	0	0	1.50102	2.34491	5.03488	6.24957	4.74562	1.71569	2.76601	0.00567465	0.289752	1.48013	3
ENSMUSG00000003948	Mmd	67468	protein_coding	1359.55	1536.52	1696.69	1795.22	1197.66	951.592	1581.42	-0.230602	0.213091	-1.08218	0.279174	1	1422.87	0
ENSMUSG00000003949	Hlf	217082	protein_coding	27.4392	9.41367	24.9602	58.5397	15.2419	19.5102	523.862	0.590498	0.493519	1.19651	0.231499	1	25.8508	0
ENSMUSG00000003955	Fam162a	70186	protein_coding	378.269	278.226	227.077	266.681	250.905	231.604	139.457	-0.231183	0.491355	-0.470501	0.637997	1	272.127	0
ENSMUSG00000003970	Rpl8	26961	protein_coding	942.733	954.964	1182.87	1234.34	1099.76	1357.53	1884.49	0.265126	0.151716	1.74751	0.0805495	1	1128.7	0
ENSMUSG00000003992	Ssbp2	66970	protein_coding	71.8646	77.4013	149.152	76.0516	74.4507	97.5508	595.358	-0.238723	0.235802	-1.01239	0.311353	1	91.0786	0
ENSMUSG00000004018	Fancl	67030	protein_coding	168.555	120.809	207.596	142.096	204.007	205.171	189.967	0.148472	0.28188	0.526719	0.598389	1	174.706	0
ENSMUSG00000004031	Brinp2	240843	protein_coding	3.26657	1.04596	2.43514	6.00407	2.34491	1.88808	7.06157	0.511301	0.963872	0.530466	0.595789	1	2.83079	0
ENSMUSG00000004032	Gstm5	14866	protein_coding	92.7706	84.2	94.9706	83.0563	71.5196	73.6351	749.432	-0.248769	0.164487	-1.5124	0.130433	1	83.3587	0
ENSMUSG00000004035	Gstm7	68312	protein_coding	71.8646	128.653	113.843	90.5614	141.281	91.8866	859.223	0.0515127	0.24081	0.213914	0.830614	1	106.348	0
ENSMUSG00000004040	Stat3	20848	protein_coding	10868.5	10230.6	9438.61	9515.45	8858.47	9400.12	7236.48	-0.135733	0.118364	-1.14674	0.251489	1	9718.63	0
ENSMUSG00000004043	Stat5a	20850	protein_coding	203.834	230.635	213.075	239.662	177.04	219.017	442.363	-0.0250092	0.167845	-0.149002	0.881552	1	213.877	0
ENSMUSG00000004044	Ptrf	19285	protein_coding	18107.3	19226.4	19090.3	23384.9	17100.2	22284.4	14698.8	0.153538	0.135675	1.13166	0.257778	1	19865.6	0
ENSMUSG00000004054	Map3k11	26403	protein_coding	11970	10456	10235.5	10297.5	9778.84	11304.6	5633.44	-0.0532319	0.141142	-0.37715	0.706062	1	10673.7	0
ENSMUSG00000004056	Akt2		protein_coding	723.219	695.043	674.534	688.967	699.954	621.808	3795.29	-0.0571623	0.0893445	-0.639797	0.522305	1	683.921	0
ENSMUSG00000089647	Gm2245		antisense	0	0	0	1.00068	4.10358	3.1468	4.94059	4.65541	1.66825	2.7906	0.00526105	0.274902	1.37518	3
ENSMUSG00000004070	Hmox2		protein_coding	1677.06	1734.21	1739.3	1853.26	1932.2	1820.74	2089.1	0.122856	0.117374	1.0467	0.295237	1	1792.79	0
ENSMUSG00000004071	Cdip1		protein_coding	1837.77	1705.97	1752.08	1568.06	2095.76	1765.98	2287.72	0.0327173	0.129314	0.253008	0.800262	1	1787.61	0
ENSMUSG00000004085	Zak	65964	protein_coding	470.386	383.868	484.593	483.828	433.221	652.646	5275.6	0.223791	0.159691	1.4014	0.161095	1	484.757	0
ENSMUSG00000004096	Cwc15	66070	protein_coding	1212.55	1421.99	1440.39	1657.62	1165.42	1220.33	1390.46	-0.0176748	0.17174	-0.102916	0.91803	1	1353.05	0
ENSMUSG00000004098	Col5a3	53867	protein_coding	0.653314	13.0745	60.8786	59.04	25.2077	52.2369	499.785	1.18345	0.990634	1.19464	0.232229	1	35.1818	0
ENSMUSG00000031558	Slit2	20563	protein_coding	0	0	0	5.50373	2.34491	0.62936	63.5015	4.64862	1.35131	3.44009	0.000581517	0.0669542	1.413	3
ENSMUSG00000004100	Ppan	235036	protein_coding	953.186	708.117	726.281	753.511	946.169	1047.88	524.991	0.210898	0.194262	1.08564	0.277638	1	855.858	0
ENSMUSG00000006587	Snai3	30927	protein_coding	0	0	0.608786	5.00339	7.03472	3.77616	56.4086	4.64097	1.29428	3.58576	0.000336098	0.0451102	2.73718	2
ENSMUSG00000004110	Cacna1e	12290	protein_coding	15.0262	13.5975	12.7845	11.0075	20.5179	16.3634	10.9009	0.173021	0.779085	0.222082	0.82425	1	14.8828	0
ENSMUSG00000004113	Cacna1b	12287	protein_coding	0	13.5975	5.47907	6.50441	13.4832	20.1395	7.14446	1.06397	1.16398	0.914078	0.360676	1	9.86729	1
ENSMUSG00000004127	Trmt10a		protein_coding	99.9571	191.411	171.678	99.0672	213.973	164.263	119.007	0.0454822	0.32591	0.139554	0.889012	1	156.725	0
ENSMUSG00000004151	Etv1	14009,432800	protein_coding	9.79972	43.4075	104.711	91.0617	76.2094	88.1104	336.901	0.852398	0.521254	1.63528	0.101989	1	68.8833	0
ENSMUSG00000004187	Kifc2	16581	protein_coding	56.185	7.32174	0	166.613	65.0711	63.5654	69.7322	2.35179	2.2557	1.0426	0.297134	1	59.7927	1
ENSMUSG00000004207	Psap	19156	protein_coding	22548.5	31711	24431.2	24952.9	23270.8	22117	39551	-0.159879	0.143001	-1.11803	0.263555	1	24838.6	0
ENSMUSG00000004221	Ikbkg		protein_coding	1155.71	1143.76	1109.21	1050.21	1228.73	1327.95	1339.35	0.0782909	0.110838	0.706357	0.479966	1	1169.26	0
ENSMUSG00000004233	Wars2	70560	protein_coding	231.927	198.733	200.29	161.109	158.867	227.828	236.911	-0.214175	0.222822	-0.961193	0.336455	1	196.459	0
ENSMUSG00000004263	Atn1	13498	protein_coding	172.475	180.429	175.33	219.649	156.522	226.57	968.397	0.190573	0.166695	1.14324	0.252937	1	188.496	0
ENSMUSG00000004264	Phb2	12034	protein_coding	2054.02	1822.59	1979.16	2093.42	1670.74	1752.77	3976.98	-0.0864696	0.150506	-0.574525	0.565613	1	1895.45	0
ENSMUSG00000004266	Ptpn6	15170	protein_coding	499.786	862.397	728.716	323.219	512.948	697.96	386.77	-0.472637	0.259612	-1.82055	0.0686747	0.941092	604.171	0
ENSMUSG00000004267	Eno2	13807	protein_coding	11.1063	3.66087	3.04393	4.00271	2.93113	0	13.5726	-1.35259	0.922913	-1.46556	0.142768	1	4.12416	1
ENSMUSG00000004268	Emg1	14791	protein_coding	1635.9	1405.77	1531.1	1464.99	1554.67	1652.7	1453.97	0.0290475	0.126303	0.229982	0.818106	1	1540.86	0
ENSMUSG00000004270	Lpcat3	14792	protein_coding	1601.93	1654.71	1644.33	1644.61	1404.6	1350.61	1434.58	-0.153389	0.133611	-1.14803	0.250957	1	1550.13	0
ENSMUSG00000004285	Atp6v1f	66144	protein_coding	1611.73	1566.33	1475.09	1585.57	1519.5	1740.18	1484.44	0.0576945	0.13563	0.425382	0.670558	1	1583.07	0
ENSMUSG00000004317	Clcn5	12728	protein_coding	19.5994	42.3615	35.3096	13.5092	28.7251	57.2718	70.5661	-0.0394816	0.509821	-0.0774421	0.938272	1	32.7961	0
ENSMUSG00000004319	Clcn3	12725	protein_coding	752.618	1164.16	1258.97	1396.45	1187.69	815.021	1609.73	0.103561	0.226923	0.45637	0.648124	1	1095.82	0
ENSMUSG00000004328	Hif3a	53417	protein_coding	0	0	0.608786	3.00204	0	1.25872	23.6224	2.80391	1.48551	1.88751	0.0590921	0.90127	0.81159	3
ENSMUSG00000004347	Pde1c	18575	protein_coding	4.5732	5.7528	0	12.5085	5.86226	0	1219.95	0.653218	0.958067	0.681809	0.49536	1	4.78279	2
ENSMUSG00000004356	Utp20	70683	protein_coding	146.342	78.4472	121.148	100.568	115.487	99.4389	405.679	-0.129752	0.254439	-0.509952	0.610085	1	110.239	0
ENSMUSG00000004359	Spic	20728	protein_coding	1.95994	14.6435	13.3933	14.5098	19.9317	16.3634	19.6821	0.81043	0.749167	1.08178	0.279352	1	13.4669	0
ENSMUSG00000004360	9330159F19Rik	212448	protein_coding	1.95994	0	1.21757	1.50102	0	0	18.4831	-1.01258	1.34507	-0.752813	0.451562	1	0.779755	3
ENSMUSG00000004364	Cul3	26554	protein_coding	4109.35	3878.43	3550.44	3214.18	3764.75	3270.78	5189.8	-0.172073	0.110067	-1.56334	0.117972	1	3631.32	0
ENSMUSG00000004371	Il11	16156	protein_coding	69.2513	51.7752	35.9184	46.0312	49.243	75.5232	30.5549	-0.0155392	0.801764	-0.0193812	0.984537	1	54.6237	0
ENSMUSG00000004383	Large	16795	protein_coding	64.6781	142.774	121.757	161.109	160.04	105.732	1357.69	0.384812	0.263131	1.46244	0.143622	1	126.015	0
ENSMUSG00000004393	Ddx56	52513	protein_coding	1509.16	1504.1	1467.17	1140.77	1863.61	1230.4	1090.49	-0.0811423	0.189925	-0.427234	0.669209	1	1452.54	0
ENSMUSG00000004394	Tmed4	103694	protein_coding	4556.21	4344.41	3778.73	3828.6	4057.27	3734.62	3850.49	-0.124076	0.11415	-1.08696	0.277056	1	4049.97	0
ENSMUSG00000004415	Col26a1	140709	protein_coding	12.413	5.7528	30.4393	15.0102	17.0006	19.5102	12.6164	0.151272	0.787412	0.192114	0.847653	1	16.6877	0
ENSMUSG00000004446	Bid	12122	protein_coding	254.793	254.692	250.211	171.116	204.593	252.373	138.021	-0.284378	0.268246	-1.06014	0.289082	1	231.296	0
ENSMUSG00000004451	Ralb	64143	protein_coding	5170.33	5157.12	5089.45	5548.26	5480.04	4789.43	3146.06	0.0345763	0.104171	0.331919	0.73995	1	5205.77	0
ENSMUSG00000004455	Ppp1cc	19047,434233	protein_coding	6821.26	6460.39	5647.7	5281.08	6100.27	5540.26	4989.98	-0.163507	0.124429	-1.31406	0.188825	1	5975.16	0
ENSMUSG00000004460	Dnajb11		protein_coding	4100.2	4273.81	4034.42	3719.02	4551.46	3336.87	2911.08	-0.0969057	0.12655	-0.765747	0.443827	1	4002.63	0
ENSMUSG00000004462	Tbccd1	70573	protein_coding	105.184	68.5106	91.9266	157.107	79.1406	56.013	101.854	0.186798	0.87992	0.212289	0.831881	1	92.9802	0
ENSMUSG00000004473	Clec11a	20256	protein_coding	5.87983	3.66087	15.2196	5.00339	0	10.6991	27.1984	-0.659594	1.03762	-0.635678	0.524987	1	6.74381	1
ENSMUSG00000004500	Zfp324		protein_coding	135.236	226.974	214.901	230.656	124.28	186.92	176.194	-0.0810758	0.343109	-0.236297	0.813202	1	186.495	0
ENSMUSG00000004508	Gab2	14389	protein_coding	612.156	601.429	690.363	762.517	588.571	764.672	852.743	0.152402	0.18929	0.805127	0.420747	1	669.951	0
ENSMUSG00000067224	Gm3695		processed_pseudogene	0	0	1.82636	6.00407	11.1383	8.18168	3.26758	4.48107	2.06968	2.16511	0.0303795	0.714635	4.52507	2
ENSMUSG00000004535	Tax1bp1	52440	protein_coding	7798.61	6988.08	6241.27	6633.5	7914.64	6454.09	6291.69	2.71868e-06	0.119041	2.28382e-05	0.999982	1	7005.03	0
ENSMUSG00000004540	Psg17	26437	protein_coding	0	7.84472	1.82636	2.5017	0	13.2166	2.24487	0.564847	3.00813	0.187773	0.851054	1	4.23156	2
ENSMUSG00000004542	Psg19	26439	protein_coding	0	1.56894	6.69664	2.00136	1.17245	3.77616	2.1936	0.0523489	2.21663	0.0236164	0.981159	1	2.53593	1
ENSMUSG00000004552	Ctse	13034	protein_coding	1.30663	12.0286	1.21757	1.00068	1.17245	13.2166	3.12073	-0.755896	1.81248	-0.417051	0.676641	1	4.99041	0
ENSMUSG00000045348	Nyap1		protein_coding	0	0.522982	0	7.00475	4.10358	3.1468	21.4047	4.45376	1.34954	3.30022	0.000966086	0.0937662	2.46302	2
ENSMUSG00000004561	Mettl17	52535	protein_coding	854.535	498.924	541.21	514.349	613.193	668.38	533.548	-0.0741811	0.242652	-0.305709	0.759826	1	615.099	0
ENSMUSG00000004562	Arhgef40	268739	protein_coding	1300.75	1539.13	1347.85	1857.76	1280.32	1704.94	1347.39	0.206869	0.157651	1.3122	0.189454	1	1505.12	0
ENSMUSG00000004565	Pnpla6		protein_coding	695.127	653.204	914.396	654.444	488.913	715.582	409.936	-0.28117	0.439408	-0.639882	0.522249	1	686.944	0
ENSMUSG00000004567	Mcoln1	94178	protein_coding	3599.11	3191.23	2723.1	2934.49	2995.03	3025.96	1900.68	-0.0818857	0.113294	-0.72277	0.469821	1	3078.15	0
ENSMUSG00000004568	Arhgef18	102098	protein_coding	1636.55	1645.3	1710.08	1654.12	1743.44	1579.06	1203.16	-0.00510394	0.113155	-0.0451058	0.964023	1	1661.43	0
ENSMUSG00000004591	Pkn2	109333	protein_coding	2298.36	2155.21	1938.98	2230.51	2258.73	2171.92	2044.31	0.0623047	0.105978	0.587904	0.556597	1	2175.62	0
ENSMUSG00000004609	Cd33	12489	protein_coding	0	19.3503	16.4372	6.00407	0	0	4.52902	-3.07126	2.77217	-1.10789	0.267909	1	6.96527	3
ENSMUSG00000004610	Etfb	110826,102642019	protein_coding	1653.54	1715.9	1532.92	1896.79	2022.48	1893.11	10489.3	0.244719	0.135094	1.81148	0.0700672	0.949081	1785.79	0
ENSMUSG00000004612	Nkg7	72310	protein_coding	16.9862	75.8323	38.9623	49.0332	89.1064	74.8938	29.779	0.703224	0.928185	0.757634	0.44867	1	57.469	0
ENSMUSG00000004626	Stxbp2	20911	protein_coding	87.5441	207.101	87.0563	68.5465	110.211	107.621	99.7745	-0.426557	0.411565	-1.03643	0.300003	1	111.346	0
ENSMUSG00000004630	Pcp2		protein_coding	0	0	3.65271	3.50237	9.96585	0	1.57014	2.05701	3.96574	0.518694	0.603974	1	2.85349	3
ENSMUSG00000004631	Sgce	20392	protein_coding	2104.33	1863.38	2035.17	1985.85	1901.72	1708.71	1326.94	-0.103961	0.122521	-0.84852	0.396149	1	1933.19	0
ENSMUSG00000004633	Chn2	69993	protein_coding	393.949	421.523	542.428	484.829	481.292	499.712	282.998	0.108455	0.292927	0.370247	0.711198	1	470.622	0
ENSMUSG00000004637	Wwox	80707	protein_coding	233.233	196.641	204.552	220.149	337.08	263.072	224.475	0.368045	0.224927	1.63629	0.10178	1	242.455	0
ENSMUSG00000004642	Slbp	20492	protein_coding	4732.61	3927.07	3322.75	3324.75	4552.63	3780.57	2226.82	-0.0313654	0.159267	-0.196936	0.843878	1	3940.06	0
ENSMUSG00000004651	Tyr	22173	protein_coding	523.305	380.208	305.002	442.8	634.297	840.825	263.645	0.673753	0.360883	1.86696	0.0619072	0.914392	521.073	0
ENSMUSG00000004655	Aqp1	11826	protein_coding	51317.2	77953	41299.4	52358	47625	48531.2	34279.2	-0.199509	0.211425	-0.943644	0.345352	1	53180.6	0
ENSMUSG00000004661	Arid3b	56380	protein_coding	114.983	257.83	186.288	212.144	270.837	216.5	159.673	0.327496	0.31564	1.03756	0.299473	1	209.764	0
ENSMUSG00000004665	Cnn2	12798	protein_coding	5983.71	5234	6998.6	6659.01	6000.03	5180.26	3849.18	-0.0354524	0.144458	-0.245417	0.806134	1	6009.27	0
ENSMUSG00000004667	Polr2e	66420	protein_coding	2267	2158.34	2272.6	2301.56	2301.52	2389.05	2272.88	0.061743	0.104227	0.592391	0.553589	1	2281.68	0
ENSMUSG00000004677	Myo9b	17925	protein_coding	1062.94	1093.03	903.438	998.177	874.063	952.851	879.169	-0.113284	0.199756	-0.567116	0.570636	1	980.75	0
ENSMUSG00000004698	Hdac9	79221	protein_coding	413.548	381.777	434.064	549.873	278.457	405.937	440.071	0.0031279	0.263835	0.0118555	0.990541	1	410.609	0
ENSMUSG00000004707	Ly9	17085	protein_coding	19.5994	90.9988	28.6129	20.5139	60.3813	77.4113	35.3705	0.119271	0.765641	0.15578	0.876207	1	49.5863	0
ENSMUSG00000004709	Cd244	18106	protein_coding	39.8522	106.688	27.3954	24.0163	94.3824	73.0058	33.4587	0.0393551	0.782075	0.0503214	0.959866	1	60.89	0
ENSMUSG00000004730	Emr1		protein_coding	86.8908	437.213	297.696	118.08	162.971	202.654	259.593	-0.748693	0.434619	-1.72264	0.0849528	1	217.584	0
ENSMUSG00000004748	Mtfp1	67900	protein_coding	72.5179	71.6485	49.9204	74.5505	87.3477	34.6148	2522.24	0.0119292	0.271579	0.0439252	0.964964	1	65.1	0
ENSMUSG00000004768	Rab23		protein_coding	239.766	317.45	368.315	332.726	271.423	304.61	308.738	-0.0225758	0.205905	-0.109642	0.912693	1	305.715	0
ENSMUSG00000004771	Rab11a	53869	protein_coding	7841.73	7622.46	7579.38	7840.32	7381.76	6403.11	5222.22	-0.0932319	0.0966023	-0.965111	0.334489	1	7444.79	0
ENSMUSG00000004788	Eif2b2	217715	protein_coding	1353.67	1103.49	1149.39	1077.73	1239.87	1094.46	1000.41	-0.0798363	0.14508	-0.550292	0.582119	1	1169.77	0
ENSMUSG00000004789	Dlst	78920	protein_coding	580.797	623.394	736.022	684.964	508.844	419.154	11887.7	-0.271108	0.16828	-1.61106	0.107167	1	592.196	0
ENSMUSG00000004791	Pgf	18654	protein_coding	248.259	250.508	270.91	144.098	276.699	297.687	164.359	-0.23884	0.615014	-0.38835	0.697757	1	248.027	0
ENSMUSG00000004798	Ulk2	29869	protein_coding	1272	1329.42	1457.43	1462.49	1231.08	1454.45	2583.71	0.0345973	0.1133	0.305361	0.760092	1	1367.81	0
ENSMUSG00000004814	Ccl24	56221	protein_coding	0	10.4596	15.2196	1.50102	0	5.66424	11.9828	-1.78984	1.3433	-1.33242	0.182721	1	5.47409	2
ENSMUSG00000004815	Dgkq	110524	protein_coding	1017.21	824.742	921.093	807.547	783.785	1125.3	534.284	-0.0400727	0.191332	-0.209441	0.834104	1	913.279	0
ENSMUSG00000004837	Grap	71520	protein_coding	5732.18	5247.07	5198.42	4535.57	5075.55	4391.67	2735.46	-0.208478	0.114613	-1.81897	0.0689157	0.942744	5030.08	0
ENSMUSG00000004842	Pou1f1	18736	protein_coding	0	5.22982	9.74057	7.50509	6.44849	20.1395	6.76892	2.49207	1.63847	1.52097	0.128267	1	8.17725	1
ENSMUSG00000004843	Chmp2b	68942	protein_coding	2346.05	2078.33	2172.76	2280.55	2203.62	1936.54	2058.05	-0.0406431	0.0879678	-0.462023	0.644065	1	2169.64	0
ENSMUSG00000004846	Plod3	26433	protein_coding	3265.92	3756.58	3800.04	3682	3072.41	3196.52	2339	-0.119333	0.110797	-1.07704	0.281461	1	3462.24	0
ENSMUSG00000004849	Ap1s1	11769	protein_coding	1808.37	1526.58	1772.78	1766.2	1842.51	1435.57	1247.05	-0.0201961	0.146116	-0.138219	0.890067	1	1692	0
ENSMUSG00000004865	Srpk1	20815	protein_coding	866.295	638.561	795.074	904.613	855.304	1091.94	982.237	0.311066	0.164538	1.89054	0.0586861	0.899996	858.631	0
ENSMUSG00000004872	Pax3	18505	protein_coding	17.6395	20.9193	35.9184	32.522	25.794	45.3139	15.5704	0.496172	0.787844	0.629785	0.528835	1	29.6845	0
ENSMUSG00000004880	Lbr	98386	protein_coding	5734.14	6077.57	6013.58	6083.62	6058.06	5262.08	3280.23	-0.0361966	0.0978912	-0.369763	0.711559	1	5871.51	0
ENSMUSG00000004891	Nes	18008	protein_coding	2766.13	2432.91	3376.32	3088.59	2830.89	2853.52	2491.69	0.0265549	0.196896	0.134868	0.892717	1	2891.39	0
ENSMUSG00000004894	Hapln2	73940	protein_coding	0	1.04596	1.21757	4.00271	0	4.40552	0.889314	2.06667	4.17252	0.495306	0.620384	1	1.77863	2
ENSMUSG00000004895	Prcc	94315	protein_coding	358.016	342.03	384.144	422.286	339.425	343.001	894.278	0.0264792	0.144632	0.18308	0.854735	1	364.817	0
ENSMUSG00000004896	Rrnad1	229503	protein_coding	1096.26	958.625	957.011	784.532	935.617	985.578	583.017	-0.161778	0.160259	-1.00948	0.312744	1	952.937	0
ENSMUSG00000004897	Hdgf	15191	protein_coding	3499.81	3724.15	3891.36	3681.5	3549.01	3564.07	4266.34	-0.0408304	0.0938065	-0.435262	0.663372	1	3651.65	0
ENSMUSG00000004902	Slc25a18	71803	protein_coding	9.1464	1.56894	3.04393	5.50373	2.93113	15.1046	4.88855	0.960956	1.30227	0.737908	0.460571	1	6.21646	0
ENSMUSG00000004929	Thop1	50492	protein_coding	308.364	476.959	371.359	404.774	352.322	226.57	450.453	-0.250845	0.241037	-1.04069	0.29802	1	356.725	0
ENSMUSG00000004931	Apba3	57267	protein_coding	1746.96	1756.7	1957.85	1534.54	1457.36	1552.63	1215.89	-0.258004	0.215499	-1.19724	0.231214	1	1667.67	0
ENSMUSG00000004933	Matk		protein_coding	33.9724	41.3155	38.9623	18.5125	24.6215	16.9927	19.9996	-0.921804	0.517403	-1.7816	0.0748147	0.971289	29.0628	0
ENSMUSG00000004934	Pias4	59004	protein_coding	1714.3	1618.1	1619.37	1476	1861.85	1652.07	1096.83	0.0102274	0.134766	0.0758904	0.939506	1	1656.95	0
ENSMUSG00000020593	Lpin1	14245	protein_coding	0	7.84472	0	55.5376	86.1753	33.9854	171.267	4.43177	1.2958	3.4201	0.000625988	0.0703502	30.5905	2
ENSMUSG00000004937	Sgta	52551	protein_coding	1386.99	1067.41	910.743	927.629	1116.76	1120.26	598.883	-0.0228495	0.309956	-0.0737184	0.941234	1	1088.3	0
ENSMUSG00000004939	Nmrk2	69564	protein_coding	7.18646	3.66087	10.3494	5.50373	9.37962	8.18168	102.024	0.122314	0.506433	0.24152	0.809152	1	7.37695	0
ENSMUSG00000004945	Tmem242	70544	protein_coding	720.606	348.306	531.47	581.394	530.535	395.867	1526.71	-0.0853102	0.235964	-0.361539	0.717696	1	518.03	0
ENSMUSG00000004947	Dtx2	74198	protein_coding	425.308	406.88	463.895	497.837	314.804	453.139	346.929	-0.0330817	0.22044	-0.150071	0.880708	1	426.977	0
ENSMUSG00000004948	Zp3	22788	protein_coding	8.49309	2.09193	0.608786	11.5078	16.4143	11.9578	4.71755	2.03905	1.55387	1.31224	0.18944	1	8.5123	0
ENSMUSG00000004951	Hspb1	15507	protein_coding	8529.67	10830.9	9637.68	11342.2	7361.24	7769.45	8407.78	-0.140299	0.170958	-0.820662	0.411839	1	9245.2	0
ENSMUSG00000004952	Rasa4	54153	protein_coding	1505.24	1497.3	1689.38	1905.79	1360.05	1701.16	910.476	0.0828771	0.166789	0.496898	0.619261	1	1609.82	0
ENSMUSG00000024922	Ovol1	18426	protein_coding	0	0	0	2.00136	1.17245	3.77616	2.59564	4.35158	2.03397	2.13946	0.0323987	0.7283	1.15833	3
ENSMUSG00000004980	Hnrnpa2b1	53379,102642938	protein_coding	3817.97	3513.91	3267.96	3804.08	3915.41	2518.07	10925.7	-0.0549636	0.158887	-0.345928	0.729397	1	3472.9	0
ENSMUSG00000004994	Ccdc130	67736	protein_coding	919.867	666.802	628.876	596.905	749.197	612.997	442.759	-0.171028	0.195304	-0.875704	0.381191	1	695.774	0
ENSMUSG00000004996	Mri1	67873	protein_coding	517.425	379.685	400.581	413.28	476.016	439.923	344.932	0.0364418	0.215144	0.169384	0.865495	1	437.818	0
ENSMUSG00000005034	Prkacb	18749	protein_coding	729.099	1144.28	1178.61	1243.34	668.298	1033.41	1975.3	-0.0445891	0.23017	-0.193723	0.846393	1	999.507	0
ENSMUSG00000005043	Sgsh	27029	protein_coding	227.353	287.64	310.481	299.203	222.766	349.295	289.751	0.08064	0.208229	0.387265	0.69856	1	282.79	0
ENSMUSG00000005045	Chd5	269610	protein_coding	0	2.09193	0	0.500339	18.173	0	13.6567	3.08592	1.64496	1.87599	0.0606568	0.909195	3.46088	3
ENSMUSG00000005054	Cstb	13014	protein_coding	965.599	798.593	855.953	737	834.2	813.762	572.724	-0.134225	0.170365	-0.787868	0.430774	1	834.184	0
ENSMUSG00000005057	Sh2b2	23921	protein_coding	24.1726	58.5739	0	0	0	15.1046	13.6477	0.223795	4.08963	0.0547224	0.95636	1	16.3085	3
ENSMUSG00000005069	Pex5		protein_coding	863.682	691.905	790.812	813.051	664.781	848.377	815.086	-0.0112744	0.151152	-0.0745901	0.940541	1	778.768	0
ENSMUSG00000005078	Jkamp	104771	protein_coding	1477.8	1223.25	1321.67	1207.82	1362.98	1202.71	995.947	-0.0920247	0.125293	-0.734478	0.462657	1	1299.37	0
ENSMUSG00000005087	Cd44	12505	protein_coding	469.08	537.102	596.001	561.381	454.325	476.426	471.288	-0.119511	0.216938	-0.5509	0.581702	1	515.719	0
ENSMUSG00000005089	Slc1a2	20511	protein_coding	2.61326	0	3.04393	0	25.794	0	11.9842	2.18011	1.80213	1.20974	0.226377	1	5.24186	3
ENSMUSG00000104328	RP23-37D15.1		lincRNA	0	2.09193	0	16.0109	9.37962	18.2514	4.13058	4.33734	2.01878	2.1485	0.0316742	0.722472	7.62231	2
ENSMUSG00000005103	Wdr1	22388	protein_coding	8402.93	7596.83	8559.53	7954.39	7967.4	5937.38	6308.31	-0.176453	0.135331	-1.30386	0.19228	1	7736.41	0
ENSMUSG00000005107	Slc2a9	117591	protein_coding	137.196	125.516	190.55	181.623	187.592	181.885	118.055	0.295516	0.275026	1.0745	0.282598	1	167.394	0
ENSMUSG00000005125	Ndrg1	17988	protein_coding	5222.6	6021.09	6856.75	8540.79	5152.93	5190.33	3997.74	0.043943	0.196152	0.224025	0.822738	1	6164.08	0
ENSMUSG00000005131	4930550C14Rik	75311	protein_coding	0	0	0	7.00475	1.75868	12.5872	1.77922	5.99896	4.23982	1.41491	0.157096	1	3.55844	3
ENSMUSG00000005142	Man2b1	17159	protein_coding	2167.7	2394.21	2319.47	2275.04	2357.8	2421.78	1863.38	0.0356083	0.0954282	0.373143	0.709042	1	2322.67	0
ENSMUSG00000005148	Klf5	12224	protein_coding	30.7058	21.9652	39.5711	23.5159	29.8975	49.0901	23.956	0.117731	0.659037	0.17864	0.85822	1	32.4576	0
ENSMUSG00000005150	Wdr83	67836	protein_coding	751.312	646.405	624.614	616.418	720.472	780.406	835.994	0.0639522	0.154551	0.413794	0.679025	1	689.938	0
ENSMUSG00000005161	Prdx2		protein_coding	2144.18	1982.62	1936.55	2028.88	2298.01	2004.51	6517.89	0.0624215	0.135195	0.461714	0.644286	1	2065.79	0
ENSMUSG00000005198	Polr2a	20020	protein_coding	1017.86	974.838	1188.96	1407.45	950.273	1387.74	1695.94	0.235809	0.170735	1.38114	0.167237	1	1154.52	0
ENSMUSG00000005204	Senp3		protein_coding	623.915	612.934	665.403	588.399	498.292	802.434	858.497	-0.0159444	0.166897	-0.0955345	0.92389	1	631.896	0
ENSMUSG00000005220	Corin	53419	protein_coding	16.3329	5.22982	12.1757	9.00611	17.5868	0	3781.04	-0.390713	0.911798	-0.428509	0.668281	1	10.0552	1
ENSMUSG00000005225	Plekha8	231999	protein_coding	207.754	367.656	314.133	296.201	175.868	191.955	331.969	-0.42038	0.280465	-1.49887	0.133908	1	258.928	0
ENSMUSG00000005233	Spc25	66442	protein_coding	28.7458	64.8497	57.8346	69.5471	54.519	50.9782	40.9978	0.20018	0.537042	0.372745	0.709338	1	54.4124	0
ENSMUSG00000005237	Dnah2	327954	protein_coding	116.943	99.3665	144.282	112.576	160.626	134.683	72.2269	0.181771	0.340616	0.533652	0.593582	1	128.08	0
ENSMUSG00000005262	Ufd1l		protein_coding	3194.71	2907.25	2753.54	2490.19	2938.17	2927.15	2296.03	-0.0854691	0.118221	-0.722963	0.469703	1	2868.5	0
ENSMUSG00000005267	Zfp287	170740	protein_coding	942.733	544.424	667.838	851.577	770.301	966.697	447.574	0.271539	0.255199	1.06403	0.287315	1	790.595	0
ENSMUSG00000097910	5033428I22Rik		lincRNA	0	0.522982	0	1.00068	11.7245	0	22.6367	4.31071	1.61441	2.67014	0.00758197	0.348609	2.20803	3
ENSMUSG00000005299	Letm1	56384	protein_coding	1824.05	1892.15	1756.35	1784.71	1732.88	1616.2	3110.2	-0.0926563	0.10457	-0.886066	0.375582	1	1767.72	0
ENSMUSG00000038540	Tmc3	233424	protein_coding	1.30663	0.522982	0	13.0088	20.5179	0	4.62004	4.28559	1.91571	2.23707	0.0252815	0.660959	5.89272	2
ENSMUSG00000005339	Fcer1a	14125	protein_coding	5.22652	3.66087	0	0	2.34491	0	1.69573	-1.6938	2.63232	-0.643461	0.519925	1	1.87205	3
ENSMUSG00000005354	Txn2	56551	protein_coding	3010.47	2892.09	3043.93	3011.04	3123.41	2699.95	5697.91	-0.0181016	0.129379	-0.139912	0.88873	1	2963.48	0
ENSMUSG00000093485	Gm20708		protein_coding	0	2.09193	0	0	23.4491	17.6221	43.3653	4.25923	1.34053	3.17728	0.00148664	0.127438	7.19384	3
ENSMUSG00000005362	Crbn	58799	protein_coding	1562.07	1295.95	1433.69	1300.38	1317.84	1524.31	1405.52	-0.0534278	0.122906	-0.434706	0.663776	1	1405.71	0
ENSMUSG00000005370	Msh6	17688	protein_coding	469.733	468.591	373.794	395.268	466.636	431.741	433.65	-0.0195865	0.155373	-0.126061	0.899683	1	434.294	0
ENSMUSG00000005371	Fbxo11	225055	protein_coding	582.756	484.804	497.987	529.359	464.291	612.997	1203.3	0.037545	0.135601	0.276879	0.781873	1	528.699	0
ENSMUSG00000005373	Mlxipl	58805	protein_coding	0	0	1.82636	0.500339	0	2.51744	372.164	0.68681	1.07033	0.641682	0.521079	1	0.807356	3
ENSMUSG00000005374	Tbl2	27368	protein_coding	503.705	576.849	567.388	573.889	371.667	389.574	488.034	-0.311482	0.205041	-1.51912	0.128732	1	497.179	0
ENSMUSG00000005378	Wbscr22	66138	protein_coding	1163.55	1090.94	1131.73	994.174	1297.91	959.145	808.937	-0.0588354	0.158863	-0.370353	0.711119	1	1106.24	0
ENSMUSG00000005397	Nid1	18073	protein_coding	5785.1	6548.25	6956.59	7673.2	5032.17	4926	6163.3	-0.141592	0.181254	-0.781179	0.434697	1	6153.55	0
ENSMUSG00000005410	Mcm5	17218	protein_coding	37.2389	44.9764	46.8765	36.0244	60.9675	28.9506	27.1206	-0.160414	0.85335	-0.187981	0.850891	1	42.5057	0
ENSMUSG00000005413	Hmox1	15368	protein_coding	331.884	476.436	461.459	523.355	493.016	419.154	369.47	0.168931	0.211723	0.797887	0.424936	1	450.884	0
ENSMUSG00000005417	Mprip	26936	protein_coding	16296.3	16436.8	15193.5	15995.3	14069.4	17207.3	11625	-0.019532	0.103742	-0.188274	0.850662	1	15866.4	0
ENSMUSG00000005442	Cic	71722	protein_coding	429.881	308.559	427.367	466.816	332.977	397.126	1155.97	0.0365312	0.180059	0.202885	0.839225	1	393.788	0
ENSMUSG00000005447	Pafah1b3	18476	protein_coding	158.102	70.6025	101.667	148.601	113.728	122.725	79.568	0.235128	0.3568	0.658989	0.509903	1	119.238	0
ENSMUSG00000005465	Il27ra	50931	protein_coding	676.834	549.654	613.047	562.882	526.431	556.984	344.115	-0.156729	0.180041	-0.870519	0.384017	1	580.972	0
ENSMUSG00000005469	Prkaca	18747	protein_coding	1582.33	1641.12	1620.59	2048.39	1381.15	1496.62	5774.88	0.0220068	0.166631	0.132069	0.89493	1	1628.36	0
ENSMUSG00000005470	Asf1b	66929	protein_coding	65.3314	60.6659	48.7028	42.0285	66.8298	48.4607	55.0069	-0.145974	0.342685	-0.425972	0.670128	1	55.3365	0
ENSMUSG00000005481	Ddx39		protein_coding	3408.34	2571.5	2845.46	2413.14	2798.06	2400.38	1599.24	-0.213808	0.156817	-1.36342	0.17275	1	2739.48	0
ENSMUSG00000005483	Dnajb1	81489	protein_coding	4023.11	4829.73	2724.32	3300.74	3520.88	4352.65	2149.41	-0.055464	0.219929	-0.25219	0.800894	1	3791.9	0
ENSMUSG00000005493	Msh4	55993	protein_coding	20.2527	16.2124	5.47907	12.0081	21.1041	13.2166	15.4038	0.213164	0.752637	0.283223	0.777006	1	14.7122	0
ENSMUSG00000005501	Usp40	227334	protein_coding	459.933	518.798	443.196	536.864	456.084	610.479	760.88	0.168967	0.180421	0.936513	0.349009	1	504.226	0
ENSMUSG00000101028	Gm28723		lincRNA	0	0.522982	0	1.00068	9.37962	1.25872	8.81702	4.19761	1.6132	2.60203	0.00926724	0.392196	2.027	2
ENSMUSG00000005506	Celf1		protein_coding	1942.3	2324.13	2623.26	2694.33	2286.28	2412.97	3373.61	0.107815	0.121654	0.886242	0.375487	1	2380.54	0
ENSMUSG00000005510	Ndufs3	68349	protein_coding	1398.75	1252.54	1266.27	1322.9	1426.87	1337.39	7214.25	0.0610576	0.130307	0.468569	0.639378	1	1334.12	0
ENSMUSG00000004961	Syt5	53420	protein_coding	0	1.56894	0	11.0075	0	18.8808	10.5163	4.15235	1.65657	2.50659	0.0121902	0.469381	5.24287	3
ENSMUSG00000005533	Igf1r	16001	protein_coding	480.839	394.851	390.84	512.347	315.976	534.956	649.19	0.106452	0.234454	0.454043	0.649798	1	438.302	0
ENSMUSG00000005534	Insr	16337	protein_coding	285.498	251.554	182.027	309.21	263.802	305.869	3631.93	0.296074	0.185629	1.59497	0.110718	1	266.327	0
ENSMUSG00000005540	Fcer2a	14128	protein_coding	151.569	144.866	305.61	222.651	189.351	135.312	105.647	-0.170702	0.491789	-0.347105	0.728513	1	191.56	0
ENSMUSG00000005566	Trim28	21849	protein_coding	985.851	960.717	880.913	1015.19	836.545	1266.9	1280.22	0.135495	0.156469	0.865956	0.386514	1	991.019	0
ENSMUSG00000005575	Ube2m	22192	protein_coding	2553.81	2375.38	2226.33	2303.56	2338.46	2461.43	3762.28	-0.0107586	0.12029	-0.0894386	0.928733	1	2376.49	0
ENSMUSG00000005580	Adcy9	11515	protein_coding	134.583	137.544	178.374	157.607	127.211	176.221	389.08	0.0404528	0.252896	0.159958	0.872914	1	151.923	0
ENSMUSG00000005609	Ctr9	22083	protein_coding	1139.38	1303.27	1173.13	1065.22	1469.67	850.895	1098.98	-0.10001	0.186867	-0.535193	0.592516	1	1166.93	0
ENSMUSG00000005610	Eif4g2	13690	protein_coding	16436.7	17190.4	17176.9	18009.2	14659.2	16248.8	29590.6	-0.054328	0.102872	-0.528113	0.597421	1	16620.2	0
ENSMUSG00000005611	Mrvi1	17540	protein_coding	0	18.8273	41.3974	47.0319	30.4838	11.9578	353.098	0.688799	1.11037	0.620334	0.535038	1	24.9497	1
ENSMUSG00000053519	Kcnip1	70357	protein_coding	1.30663	0	0	0	9.37962	9.4404	8.75017	4.14348	1.70648	2.42808	0.0151788	0.532119	3.35444	3
ENSMUSG00000005621	Zfp592	233410	protein_coding	830.363	1045.96	982.58	964.654	914.513	1130.33	1148.7	0.0734355	0.13506	0.543727	0.586629	1	978.067	0
ENSMUSG00000005625	Psmd4	19185	protein_coding	3509.61	3352.31	3213.17	3018.55	3739.54	3421.2	3186.44	0.0144071	0.13484	0.106846	0.914911	1	3375.73	0
ENSMUSG00000005628	Tmod4	50874	protein_coding	32.0124	7.32174	18.2636	23.0156	12.3108	48.4607	445.148	0.510683	0.470716	1.08491	0.277963	1	23.5641	0
ENSMUSG00000005640	Insrr	23920	protein_coding	0	1.56894	1.21757	1.00068	0	1.25872	1.31909	-0.33838	2.67847	-0.126334	0.899468	1	0.840986	2
ENSMUSG00000005649	Cabp5	29865	protein_coding	1.30663	0	0	1.00068	0	1.25872	1.02564	1.51546	3.27123	0.463271	0.64317	1	0.594338	3
ENSMUSG00000005656	Snx6	72183	protein_coding	3407.69	3054.74	2945.3	2274.54	2823.85	2814.5	1985.07	-0.252851	0.138507	-1.82555	0.0679186	0.938358	2886.77	0
ENSMUSG00000005667	Mthfd2	17768	protein_coding	56.185	56.482	45.6589	35.0237	12.897	63.5654	66.1729	-0.50238	0.543518	-0.92431	0.355325	1	44.9687	0
ENSMUSG00000005672	Kit	16590	protein_coding	1213.86	679.353	790.812	786.533	759.163	538.103	501.388	-0.358131	0.265878	-1.34697	0.17799	1	794.637	0
ENSMUSG00000005674	Tomm40l	641376	protein_coding	679.447	783.949	968.578	907.615	853.545	792.364	1746.59	0.0799781	0.143562	0.557096	0.577462	1	830.917	0
ENSMUSG00000005677	Nr1i3	12355	protein_coding	0	14.6435	17.6548	7.50509	9.96585	2.51744	10.8846	-0.571528	1.13704	-0.502645	0.615214	1	8.71444	1
ENSMUSG00000005681	Apoa2	11807	protein_coding	0	0.522982	0.608786	0	0.586226	0	7.79212	-0.884165	2.22539	-0.397309	0.69114	1	0.286332	3
ENSMUSG00000005682	Pan2	103135	protein_coding	771.564	657.911	502.857	587.398	475.43	418.524	384.714	-0.378102	0.256907	-1.47175	0.141089	1	568.947	0
ENSMUSG00000005683	Cs	12974	protein_coding	2482.59	3019.17	3032.36	3167.15	2645.05	2702.47	30899.4	0.00160006	0.119297	0.0134124	0.989299	1	2841.47	0
ENSMUSG00000005686	Ampd3		protein_coding	1057.72	1409.96	1096.42	1038.2	1370.01	748.938	1330.02	-0.177783	0.214687	-0.828102	0.407613	1	1120.21	0
ENSMUSG00000005687	Bcas2	68183	protein_coding	2231.72	1691.85	1696.08	1553.55	1796.2	1747.1	1627.24	-0.139851	0.153254	-0.912543	0.361483	1	1786.08	0
ENSMUSG00000005696	Sh2d1a	20400	protein_coding	0.653314	2.09193	1.82636	1.00068	5.27604	5.66424	1.78136	1.3779	1.98265	0.694981	0.487067	1	2.75209	0
ENSMUSG00000005698	Ctcf	13018	protein_coding	2320.57	2123.31	2094.22	2248.52	2086.38	2263.81	1987.84	0.0144038	0.0999169	0.144158	0.885376	1	2189.47	0
ENSMUSG00000005699	Pard6a	56513	protein_coding	85.5842	52.2982	48.0941	82.0556	55.1053	22.657	65.4369	-0.278271	0.534882	-0.520247	0.602892	1	57.6324	0
ENSMUSG00000005705	Agrp	11604	protein_coding	2.61326	3.66087	3.65271	4.50305	5.86226	0	1.98527	-0.123887	2.47331	-0.0500895	0.960051	1	3.38203	1
ENSMUSG00000005718	Tfap4	83383	protein_coding	36.5856	21.9652	33.4832	41.5282	18.7592	67.9709	58.6402	0.480739	0.527867	0.910721	0.362443	1	36.7154	0
ENSMUSG00000005732	Ranbp1	19385	protein_coding	3526.59	2954.85	3048.19	2910.47	3548.43	2931.56	2029	-0.0196026	0.13982	-0.140199	0.888502	1	3153.35	0
ENSMUSG00000005763	Cd247	12503	protein_coding	186.848	228.02	86.4476	200.136	252.077	225.311	110.5	0.496947	0.436413	1.13871	0.254825	1	196.473	0
ENSMUSG00000005774	Rfx5		protein_coding	412.895	372.886	351.269	388.764	537.57	344.889	334.75	0.162167	0.197017	0.823113	0.410444	1	401.379	0
ENSMUSG00000005779	Psmb4	19172	protein_coding	1164.21	1143.76	1229.14	1231.84	1136.11	1138.51	2338.95	-0.0117547	0.136505	-0.0861123	0.931377	1	1173.93	0
ENSMUSG00000005800	Mmp8	17394	protein_coding	0	63.8038	23.1339	24.0163	48.0706	24.545	15.4446	0.235946	1.58389	0.148966	0.88158	1	30.5949	1
ENSMUSG00000005802	Slc30a4	22785	protein_coding	557.277	620.779	714.106	640.434	619.055	551.949	671.012	-0.0652125	0.162031	-0.402469	0.687339	1	617.267	0
ENSMUSG00000005803	Sqrdl		protein_coding	1227.58	1423.03	1742.95	1627.6	1286.77	1368.23	1666.09	-0.0279321	0.155465	-0.179669	0.857413	1	1446.03	0
ENSMUSG00000005804	Bloc1s6	18457	protein_coding	1932.5	1938.17	1952.38	1796.22	1839.58	1828.92	1580.58	-0.0917142	0.107695	-0.851614	0.394428	1	1881.29	0
ENSMUSG00000005813	Metap1	75624	protein_coding	401.788	551.223	606.959	559.88	433.807	457.545	1149.87	-0.0925205	0.185775	-0.498024	0.618467	1	501.867	0
ENSMUSG00000005823	Gpr108	78308	protein_coding	1342.56	1330.47	1355.77	1155.78	1355.36	1168.72	1043.24	-0.130652	0.149865	-0.871795	0.38332	1	1284.78	0
ENSMUSG00000005824	Tnfsf14	50930	protein_coding	0	0	5.47907	0	6.44849	10.0698	3.30941	2.28917	2.08645	1.09716	0.272573	1	3.66622	3
ENSMUSG00000086382	Chrna1os		antisense	0	0	0.608786	5.50373	4.10358	1.25872	3.6945	4.11159	1.68823	2.43545	0.0148733	0.530917	1.91247	2
ENSMUSG00000005846	Rsl1d1	66409	protein_coding	1764.6	1678.25	1649.81	1542.05	1893.51	1974.93	2077.65	0.0827828	0.11078	0.747272	0.4549	1	1750.52	0
ENSMUSG00000005864	Cnga2	12789	protein_coding	2.61326	5.22982	11.5669	1.00068	11.7245	3.1468	3.08356	-0.228096	1.77616	-0.128421	0.897816	1	5.88033	0
ENSMUSG00000005871	Apc	11789	protein_coding	1139.38	1113.43	1143.3	1156.78	969.032	1102.01	1730.76	-0.0729633	0.177902	-0.410133	0.681709	1	1103.99	0
ENSMUSG00000005873	Reep5	13476	protein_coding	1255.67	1691.32	1726.52	1845.25	1514.22	1473.96	6819.03	0.0563651	0.141034	0.399655	0.689411	1	1584.49	0
ENSMUSG00000005881	Ergic3	66366	protein_coding	2128.5	2054.27	2033.34	2131.95	2249.35	1990.67	1678.49	0.0355288	0.128343	0.276826	0.781914	1	2098.01	0
ENSMUSG00000005882	Uqcc1	56046	protein_coding	1302.71	1023.47	1134.17	1080.73	1389.94	1136.62	4617.46	0.0597067	0.141635	0.421554	0.67335	1	1177.94	0
ENSMUSG00000005883	Spo11	26972	protein_coding	0	0	6.69664	7.00475	4.10358	0	1.48375	1.32212	4.12114	0.320814	0.748352	1	2.9675	3
ENSMUSG00000005886	Ncoa2	17978	protein_coding	642.208	579.464	474.853	601.408	543.432	489.013	1385.57	-0.0524972	0.185207	-0.283451	0.776831	1	555.063	0
ENSMUSG00000005893	Nr2c2	22026	protein_coding	471.693	524.551	548.516	636.431	429.704	504.117	908.16	0.0261265	0.173189	0.150856	0.880089	1	519.169	0
ENSMUSG00000005897	Nr2c1	22025	protein_coding	655.928	563.774	560.083	535.363	533.466	663.345	464.027	-0.0462958	0.165192	-0.280255	0.779282	1	585.326	0
ENSMUSG00000005899	Smpd4	77626	protein_coding	582.756	481.666	402.407	336.228	535.811	444.328	579.085	-0.152406	0.214884	-0.709248	0.478171	1	463.866	0
ENSMUSG00000005907	Pex1	71382	protein_coding	328.617	253.123	292.217	251.671	298.389	306.498	344.72	-0.0325267	0.173438	-0.187541	0.851236	1	288.419	0
ENSMUSG00000005936	Kctd20	66989	protein_coding	4527.47	4665	4262.11	4813.26	4808.81	5114.18	3117.19	0.131515	0.150554	0.873541	0.382368	1	4698.47	0
ENSMUSG00000022546	Gpt	76282	protein_coding	0	0	3.65271	11.5078	0	37.1322	393.764	4.05847	1.62265	2.50113	0.0123797	0.473256	8.71546	3
ENSMUSG00000005949	Ctns		protein_coding	1094.3	858.213	717.758	849.076	671.815	774.742	596.196	-0.201374	0.169665	-1.18689	0.23527	1	827.651	0
ENSMUSG00000005950	P2rx5	94045	protein_coding	17.6395	28.241	18.2636	18.5125	22.8628	12.5872	432.559	-0.260005	0.296709	-0.876295	0.38087	1	19.6844	0
ENSMUSG00000005951	Shpk	74637	protein_coding	213.634	173.107	126.627	184.125	177.04	98.8095	110.326	-0.161449	0.312688	-0.516326	0.605627	1	162.224	0
ENSMUSG00000005958	Ephb3	13845	protein_coding	0.653314	0	15.2196	0.500339	8.79339	0	287.428	-0.111485	1.62577	-0.0685737	0.945329	1	4.19445	2
ENSMUSG00000005973	Rcn1	19672	protein_coding	2943.18	2829.33	2552.03	2632.28	2496.15	2562.12	2065.77	-0.111969	0.0794281	-1.40969	0.15863	1	2669.18	0
ENSMUSG00000005980	Dnase1		protein_coding	130.663	83.1541	95.5793	84.5573	110.797	51.6075	47.3943	-0.337704	0.501166	-0.673837	0.500415	1	92.7263	0
ENSMUSG00000097906	Gm9625		processed_pseudogene	0	0	1.82636	7.50509	0	10.0698	9.76762	4.00427	1.80737	2.21552	0.0267241	0.683019	3.23353	3
ENSMUSG00000005982	Naa60	74763	protein_coding	1784.86	1701.26	2175.8	1912.3	1586.33	1623.75	1839.75	-0.146775	0.134391	-1.09215	0.274767	1	1797.38	0
ENSMUSG00000005983	1700037C18Rik	73261	protein_coding	182.275	129.176	135.15	125.085	157.695	190.696	108.811	0.0795439	0.289329	0.274925	0.783374	1	153.346	0
ENSMUSG00000005986	Ankrd13d	68423	protein_coding	119.557	108.78	64.5313	98.5668	103.176	142.865	60.1276	0.274195	0.402215	0.681711	0.495422	1	106.246	0
ENSMUSG00000006005	Tpr	108989	protein_coding	4375.9	3766.51	3809.78	3554.91	4254.24	4306.08	5570.56	0.0177894	0.113858	0.156242	0.875842	1	4011.24	0
ENSMUSG00000006010	BC003331	226499	protein_coding	885.894	873.902	1049.55	998.677	1127.9	1129.07	1182.19	0.213695	0.117142	1.82424	0.0681157	0.938358	1010.83	0
ENSMUSG00000006014	Prg4	96875	protein_coding	2040.3	2876.4	2172.76	2414.64	1698.88	1801.86	1548.33	-0.270364	0.252775	-1.06958	0.284808	1	2167.47	0
ENSMUSG00000006019	Dhx34		protein_coding	319.471	371.84	407.886	360.745	296.631	480.202	339.509	0.0468567	0.196459	0.238507	0.811488	1	372.796	0
ENSMUSG00000006021	Kptn	70394	protein_coding	665.727	589.4	600.263	590.901	649.539	693.555	575.382	0.0538946	0.163302	0.330031	0.741377	1	631.564	0
ENSMUSG00000006024	Napa	108124	protein_coding	6207.14	4769.59	4817.32	4807.76	5515.8	5297.32	4351.39	-0.0131258	0.136144	-0.0964108	0.923194	1	5235.82	0
ENSMUSG00000006050	Sra1	24068,225372	protein_coding	1326.23	1258.82	1120.77	1081.73	1479.64	1249.91	1207.69	0.0393483	0.178075	0.220964	0.82512	1	1252.85	0
ENSMUSG00000006057	Atp5g1		protein_coding	1577.75	1550.64	1539.01	1776.7	1837.23	1563.96	17266.2	0.149974	0.132416	1.13259	0.257386	1	1640.88	0
ENSMUSG00000006058	Snf8	27681	protein_coding	1756.76	1267.18	1279.67	1466.49	1576.36	1969.27	1304.33	0.213601	0.182914	1.16777	0.242899	1	1552.62	0
ENSMUSG00000006095	Tbcb	66411	protein_coding	1720.18	1652.1	1511.61	1497.52	1740.51	1556.41	1297.42	-0.0272671	0.151493	-0.179989	0.857161	1	1613.05	0
ENSMUSG00000006127	Inpp5k	19062	protein_coding	4702.56	4438.54	3694.72	4082.27	4508.67	3815.81	2727.98	-0.0469591	0.141426	-0.332039	0.73986	1	4207.09	0
ENSMUSG00000029762	Akr1b8	14187	protein_coding	0	0	1.21757	0	17.0006	1.25872	72.137	3.95798	1.44667	2.73593	0.00622035	0.308091	3.24614	3
ENSMUSG00000006154	Eps8l1		protein_coding	560.544	452.379	948.488	370.251	514.707	494.677	381.311	-0.487816	0.364342	-1.3389	0.180604	1	556.841	0
ENSMUSG00000006169	Clint1	216705	protein_coding	2306.2	2159.39	2099.09	2212.5	2383.6	2119.06	2189.9	0.033371	0.0854424	0.390568	0.696117	1	2213.31	0
ENSMUSG00000006179	Prss16	54373	protein_coding	11.1063	0	1.21757	11.5078	7.03472	0	3.02169	0.649182	2.52759	0.256839	0.797303	1	5.14441	2
ENSMUSG00000006191	Cdkal1	68916	protein_coding	765.685	500.493	509.554	573.889	716.369	581.529	595.219	0.0843931	0.197163	0.428038	0.668623	1	607.92	0
ENSMUSG00000006205	Htra1	56213	protein_coding	638.942	671.508	829.775	842.071	508.258	699.848	1843.94	-0.0599822	0.193435	-0.310089	0.756493	1	698.4	0
ENSMUSG00000006215	Zbtb17	22642	protein_coding	993.038	803.3	854.735	807.547	950.273	813.133	818.804	-0.0433923	0.146108	-0.296987	0.766476	1	870.338	0
ENSMUSG00000017897	Eya2		protein_coding	0	3.66087	6.08786	9.50644	65.6573	61.6773	72.1959	3.81961	0.705722	5.41234	6.22051e-08	6.95749e-05	24.4316	1
ENSMUSG00000019933	2310015B20Rik		processed_transcript	0	0	0	1.00068	1.75868	1.88808	10.2824	3.81349	1.66796	2.28632	0.0222355	0.624722	0.774573	3
ENSMUSG00000006221	Hspb7	29818	protein_coding	349.523	462.839	653.227	807.047	272.595	350.554	53670.9	-0.0452998	0.419906	-0.107881	0.91409	1	482.631	0
ENSMUSG00000006235	Epor	13857	protein_coding	216.9	253.646	147.935	270.183	270.837	316.568	140.034	0.477124	0.28154	1.69469	0.0901333	1	246.012	0
ENSMUSG00000006241	Ccdc159	67119	protein_coding	0	5.7528	24.3514	15.5105	16.4143	0	47.5293	0.473855	1.16403	0.407081	0.683949	1	10.3382	2
ENSMUSG00000006262	Mob1b	68473	protein_coding	218.207	283.979	225.251	338.73	171.764	269.366	926.427	0.0978374	0.227768	0.429548	0.667524	1	251.216	0
ENSMUSG00000006273	Atp6v1b2	11966	protein_coding	4068.19	4085.53	3457.9	3257.71	3873.78	3294.07	3534.61	-0.153534	0.126885	-1.21002	0.226271	1	3672.86	0
ENSMUSG00000006276	Eps15l1	13859	protein_coding	795.084	800.685	733.587	735.999	676.505	814.392	979.219	-0.0655356	0.116959	-0.560329	0.575255	1	759.375	0
ENSMUSG00000006281	Tep1	21745	protein_coding	168.555	100.935	97.4057	175.119	130.142	204.542	221.754	0.484844	0.327679	1.47963	0.138972	1	146.117	0
ENSMUSG00000006288	Ttc5	219022	protein_coding	2033.77	1849.79	1894.54	1879.27	2520.77	1713.12	1119.82	0.081373	0.162264	0.501485	0.61603	1	1981.88	0
ENSMUSG00000006289	Osgep	66246	protein_coding	1709.07	1392.7	1552.4	1343.41	1722.33	1188.86	1428.45	-0.129324	0.167225	-0.773353	0.439314	1	1484.8	0
ENSMUSG00000006299	Aamp	227290	protein_coding	6417.51	5847.98	5554.56	5423.68	5664.7	5622.07	4517.39	-0.0922367	0.132924	-0.693905	0.487742	1	5755.08	0
ENSMUSG00000006301	Tmbim1	69660	protein_coding	8782.51	7686.26	8751.29	8176.54	7926.95	6896.53	5138.29	-0.135866	0.100094	-1.35739	0.174658	1	8036.68	0
ENSMUSG00000006304	Arpc2		protein_coding	13350.5	11893.6	12239.6	11138.1	12372.9	10582.7	8571.85	-0.136072	0.0944813	-1.4402	0.14981	1	11929.6	0
ENSMUSG00000006307	Kmt2b	75410	protein_coding	491.946	382.823	373.186	435.295	379.288	419.783	707.086	-0.014659	0.166541	-0.0880198	0.929861	1	413.72	0
ENSMUSG00000006310	Zbtb32	58206	protein_coding	0	5.22982	2.43514	7.00475	0	15.734	2.53364	1.58009	3.31873	0.476111	0.633995	1	5.06728	2
ENSMUSG00000006313	Upk1a	109637	protein_coding	22.2127	8.89069	1.82636	8.00543	22.2766	1.88808	8.85011	0.13913	1.24721	0.111554	0.911177	1	10.85	0
ENSMUSG00000006315	Tmem147	69804	protein_coding	781.364	589.923	561.909	638.933	758.577	583.417	1374.98	0.0407129	0.186134	0.218729	0.826861	1	652.354	0
ENSMUSG00000006333	Rps9	76846	protein_coding	1900.49	1864.95	1960.29	2222.01	1962.69	1934.65	6160.29	0.0963585	0.121935	0.790248	0.429383	1	1974.18	0
ENSMUSG00000006335	Tfpt	69714	protein_coding	577.53	418.385	478.505	452.807	493.603	551.949	417.356	0.0236216	0.187519	0.125969	0.899756	1	495.463	0
ENSMUSG00000006342	Susd2	71733	protein_coding	3.26657	19.3503	52.9643	39.0265	26.9664	15.734	67.5458	0.222771	0.717863	0.310325	0.756314	1	26.218	0
ENSMUSG00000006344	Ggt5	23887	protein_coding	28.0925	67.4646	92.5354	30.5207	76.7956	51.6075	79.5804	-0.182457	0.445553	-0.409507	0.682168	1	57.8361	0
ENSMUSG00000006356	Crip2	68337	protein_coding	28793.5	24125.1	23171.6	24106.3	24416.3	22059.7	28454.6	-0.108034	0.149457	-0.722845	0.469775	1	24445.4	0
ENSMUSG00000006360	Crip1	12925	protein_coding	6295.34	4447.44	5667.79	5761.91	5841.75	5651.65	3064.61	0.0743429	0.144043	0.516118	0.605772	1	5610.98	0
ENSMUSG00000006362	Cbfa2t3	12398	protein_coding	3922.5	4241.38	3626.54	3812.08	2884.23	4149.37	2453.28	-0.121624	0.152352	-0.798308	0.424692	1	3772.68	0
ENSMUSG00000074657	Kif5a	16572	protein_coding	0.653314	0	0	5.00339	1.75868	2.51744	21.5101	3.81336	1.38154	2.76022	0.0057763	0.293666	1.65547	2
ENSMUSG00000006373	Pgrmc1	53328	protein_coding	5586.49	4861.64	4993.26	5144.49	5304.76	4482.3	2959.56	-0.0487278	0.0976196	-0.49916	0.617667	1	5062.16	0
ENSMUSG00000006378	Gcat	14429,26912	protein_coding	73.1712	61.7118	75.4894	79.0536	88.5202	50.9782	211.542	0.0564324	0.296664	0.190223	0.849134	1	71.4874	0
ENSMUSG00000006386	Tek	21687	protein_coding	22040.2	20232.6	20723.1	21236.4	20316.8	18893.4	11653.5	-0.0607312	0.102713	-0.591271	0.554339	1	20573.7	0
ENSMUSG00000006389	Mpl	17480	protein_coding	23.5193	14.6435	10.9581	13.5092	0	3.1468	6.12487	-1.72464	1.47856	-1.16643	0.24344	1	10.9628	1
ENSMUSG00000006390	Elovl1	54325	protein_coding	5818.42	5535.76	5206.33	4990.88	5192.21	4447.06	2852.14	-0.178771	0.118849	-1.50419	0.132532	1	5198.44	0
ENSMUSG00000006392	Med8	80509	protein_coding	1679.67	1425.65	1412.38	1256.35	1712.95	1506.06	1066.04	-0.0158209	0.150099	-0.105403	0.916056	1	1498.84	0
ENSMUSG00000006395	Hyi	68180	polymorphic_pseudogene	37.8922	54.9131	42.615	58.0393	41.6221	55.3837	52.2279	0.188017	0.414654	0.453432	0.650238	1	48.4109	0
ENSMUSG00000006398	Cdc20	107995	protein_coding	188.155	205.532	248.993	228.155	238.008	147.9	127.57	-0.0920299	0.340522	-0.270261	0.78696	1	209.457	0
ENSMUSG00000006403	Adamts4	240913	protein_coding	279.619	453.948	275.78	234.159	259.112	183.773	155.403	-0.629903	1.6507	-0.381597	0.702761	1	281.065	0
ENSMUSG00000006411	Pvrl4	71740	protein_coding	0	13.0745	21.3075	10.0068	0	8.81104	10.655	-0.398004	1.3618	-0.292263	0.770086	1	8.86664	2
ENSMUSG00000006412	Pfdn2	18637	protein_coding	1211.24	1073.16	1032.5	1019.69	1064	1077.46	1317.27	-0.0710978	0.130997	-0.542744	0.587306	1	1079.68	0
ENSMUSG00000006418	Rnf114		protein_coding	3912.05	4195.88	4139.74	4014.72	4447.7	3720.78	3441.7	-0.0061034	0.115008	-0.0530693	0.957677	1	4071.81	0
ENSMUSG00000006423	C330007P06Rik	77644	protein_coding	662.461	789.179	868.128	1015.19	769.129	802.434	865.812	0.158648	0.160157	0.990583	0.321889	1	817.753	0
ENSMUSG00000006435	Neurl1a	18011	protein_coding	2.61326	9.93665	28.6129	10.0068	8.79339	0.62936	61.9826	-1.10647	0.82529	-1.34071	0.180014	1	10.0987	0
ENSMUSG00000006442	Srm	20810	protein_coding	689.9	649.02	732.978	585.897	668.884	552.578	480.32	-0.197287	0.16808	-1.17377	0.240488	1	646.543	0
ENSMUSG00000073207	Ccdc160	434778	protein_coding	0	0	2.43514	12.0081	0	12.5872	8.86837	3.7281	1.58226	2.35618	0.018464	0.590043	4.50508	3
ENSMUSG00000006456	Rbm14	56275	protein_coding	1487.6	1722.7	1570.67	1588.58	1210.56	1355.01	1021.13	-0.204891	0.17115	-1.19714	0.231251	1	1489.19	0
ENSMUSG00000006462	A530013C23Rik		lincRNA	1.95994	3.13789	1.21757	4.00271	0	5.66424	17.0818	0.624486	1.10429	0.565508	0.571728	1	2.66373	1
ENSMUSG00000006463	Zdhhc24	70605	protein_coding	554.664	636.992	684.275	637.932	681.195	552.578	356.318	-0.000678345	0.171129	-0.00396395	0.996837	1	624.606	0
ENSMUSG00000006464	Bbs1	52028	protein_coding	64.6781	126.562	194.811	184.625	133.66	183.144	154.019	0.44472	0.343572	1.2944	0.195527	1	147.913	0
ENSMUSG00000006471	Ndor1	78797	protein_coding	1351.05	1343.02	1167.04	1063.72	1113.24	874.81	730.538	-0.341408	0.180526	-1.89119	0.058599	0.899996	1152.15	0
ENSMUSG00000006476	Nsmf	56876	protein_coding	1843.65	1574.7	1716.78	1830.74	1526.53	1762.84	1064.56	-0.00306802	0.149159	-0.0205687	0.98359	1	1709.21	0
ENSMUSG00000006494	Pdk1	228026	protein_coding	355.403	224.882	349.443	442.3	405.669	339.225	5565.57	0.351076	0.19132	1.83502	0.0665024	0.933657	352.82	0
ENSMUSG00000006498	Ptbp1	19205	protein_coding	2645.92	2212.74	3060.37	3083.59	2631.57	2482.83	2059.08	0.0455487	0.151337	0.300976	0.763433	1	2686.17	0
ENSMUSG00000006517	Mvd	192156	protein_coding	146.342	193.503	158.284	112.576	172.937	119.578	144.752	-0.298899	0.26747	-1.1175	0.263779	1	150.537	0
ENSMUSG00000006519	Cyba	13057	protein_coding	4067.54	4158.23	4058.16	3638.47	4388.49	3988.88	2298.58	-0.0326997	0.105853	-0.308915	0.757386	1	4049.96	0
ENSMUSG00000006526	Tmem110	69179	protein_coding	1179.23	1013.54	936.312	1128.26	1095.66	1237.32	677.819	0.152196	0.146284	1.04041	0.298148	1	1098.39	0
ENSMUSG00000006527	Sfmbt1		protein_coding	249.566	131.268	123.583	194.132	148.901	177.48	300.197	0.0898214	0.273143	0.328844	0.742274	1	170.822	0
ENSMUSG00000006542	Prkag3	241113	protein_coding	10.453	4.70683	6.69664	7.00475	3.51736	4.40552	71.268	-0.521859	0.520513	-1.00259	0.31606	1	6.13069	0
ENSMUSG00000006575	Rundc3a	51799	protein_coding	43.7721	20.3963	20.6987	25.5173	18.7592	27.0625	15.0841	-0.140959	0.792539	-0.177858	0.858835	1	26.0343	0
ENSMUSG00000006576	Slc4a3	20536	protein_coding	27.4392	10.9826	8.523	29.52	34.5874	8.81104	3505.62	0.668242	0.506364	1.31969	0.186939	1	19.9772	0
ENSMUSG00000006585	Cdt1	67177	protein_coding	118.903	157.417	234.382	191.13	149.488	167.41	103.271	0.0465122	0.319069	0.145774	0.884099	1	169.788	0
ENSMUSG00000006586	Runx1t1	12395	protein_coding	1601.27	1302.75	1268.71	1532.04	1414.56	1718.15	815.056	0.161759	0.171166	0.945046	0.344635	1	1472.91	0
ENSMUSG00000000204	Slfn4		protein_coding	0	3.66087	2.43514	10.0068	28.7251	44.6846	9.89725	3.69994	1.03323	3.58094	0.000342363	0.0454318	14.9187	1
ENSMUSG00000006589	Aprt	11821	protein_coding	269.166	254.692	334.223	323.719	322.424	258.667	301.293	0.0796977	0.204746	0.389251	0.697091	1	293.815	0
ENSMUSG00000006599	Gtf2h1	14884	protein_coding	890.468	917.31	1031.28	1027.7	794.923	796.77	947	-0.120799	0.14133	-0.854731	0.3927	1	909.742	0
ENSMUSG00000006611	Hfe	15216	protein_coding	2474.76	2424.02	2394.96	2661.3	2533.67	2372.69	1577.46	0.0516137	0.0937389	0.550612	0.5819	1	2476.9	0
ENSMUSG00000006638	Abhd1		processed_transcript	382.842	736.881	403.016	404.274	461.36	499.712	284.227	-0.134532	1.07939	-0.124637	0.900811	1	481.348	0
ENSMUSG00000006641	Slc5a6		protein_coding	158.102	167.354	269.692	299.203	254.422	314.68	311.823	0.573067	0.848136	0.675677	0.499246	1	243.909	0
ENSMUSG00000006642	Tcf23	69852	protein_coding	119.557	127.608	116.278	137.093	113.728	114.544	118.733	0.00905391	0.374967	0.0241459	0.980736	1	121.468	0
ENSMUSG00000006649	Nphs1	54631	protein_coding	8.49309	10.9826	0	4.00271	1.17245	1.25872	16.4933	-1.54566	1.03322	-1.49597	0.134661	1	4.31826	1
ENSMUSG00000006651	Aplp1	11803	protein_coding	360.63	599.86	571.041	372.753	461.36	546.284	303.454	-0.149371	0.236744	-0.630937	0.528081	1	485.321	0
ENSMUSG00000006673	Qrich1		protein_coding	3831.04	3676.56	3364.15	3364.78	3972.86	3331.2	2635.48	-0.0259367	0.105188	-0.246575	0.805237	1	3590.1	0
ENSMUSG00000006675	P4htm	74443	protein_coding	173.128	187.75	180.809	171.616	167.661	160.487	318.783	-0.115197	0.176926	-0.651103	0.51498	1	173.575	0
ENSMUSG00000006676	Usp19	71472	protein_coding	4662.05	4516.99	4472.14	4583.61	4054.93	4566.64	4583.03	-0.0479952	0.0868581	-0.55257	0.580558	1	4476.06	0
ENSMUSG00000006678	Pola1	18968	protein_coding	280.272	301.76	308.654	300.704	330.632	361.882	286.463	0.156558	0.190177	0.823223	0.410381	1	313.984	0
ENSMUSG00000006699	Cdc42	12540	protein_coding	15251.6	15341.7	15749.3	16045.9	14688.5	13286.4	10505.6	-0.0766441	0.0903285	-0.848504	0.396157	1	15060.6	0
ENSMUSG00000006705	Pknox1		protein_coding	1089.73	1188.74	1034.94	944.64	1079.24	766.56	704.128	-0.25273	0.154365	-1.63722	0.101584	1	1017.31	0
ENSMUSG00000006715	Gmnn		protein_coding	163.329	130.222	199.682	178.621	223.938	193.214	877.465	0.281078	0.195543	1.43742	0.150599	1	181.501	0
ENSMUSG00000006717	Acot13	66834	protein_coding	324.697	283.979	331.788	328.723	344.115	330.414	4401.23	0.0952165	0.125379	0.759426	0.447598	1	323.953	0
ENSMUSG00000006720	Zfp184		protein_coding	12.413	48.1143	65.7488	66.0448	94.3824	52.8662	39.5403	0.923285	0.584372	1.57996	0.114116	1	56.5949	0
ENSMUSG00000006728	Cdk4	12567,102641469	protein_coding	3289.44	2814.16	3300.84	2906.47	3154.48	3110.93	2216.51	-0.0359328	0.112292	-0.319994	0.748973	1	3096.05	0
ENSMUSG00000006731	B4galnt1	14421	protein_coding	189.461	350.398	196.029	194.632	269.078	256.15	146.515	-0.0723842	1.37628	-0.0525943	0.958055	1	242.625	0
ENSMUSG00000006732	Mettl1	17299	protein_coding	103.877	103.027	82.7948	76.5519	94.9687	88.7398	185.411	-0.144959	0.227664	-0.636725	0.524304	1	91.6599	0
ENSMUSG00000006736	Tspan31	67125	protein_coding	4308.61	4407.69	4083.73	3965.19	4111.79	3422.46	2984.15	-0.154857	0.125707	-1.23188	0.217993	1	4049.91	0
ENSMUSG00000006740	Kif5b	16573	protein_coding	6486.11	6039.91	6291.8	5842.46	6406.87	5734.1	6940.87	-0.0653388	0.122326	-0.534136	0.593248	1	6133.54	0
ENSMUSG00000006763	Saal1	78935	protein_coding	170.515	163.17	142.456	173.117	89.6926	208.318	112.754	-0.0321474	0.380681	-0.0844471	0.932701	1	157.878	0
ENSMUSG00000006782	Cnp	12799	protein_coding	1074.05	1209.66	1269.93	1125.76	1304.35	861.594	740.341	-0.10984	0.185847	-0.591027	0.554503	1	1140.89	0
ENSMUSG00000006784	Ttc25	74407	protein_coding	218.86	185.658	135.759	219.149	282.561	370.693	132.145	0.684524	0.379985	1.80145	0.0716323	0.95488	235.447	0
ENSMUSG00000006800	Sulf2		protein_coding	64.6781	236.388	199.073	136.593	209.283	142.235	1481.46	-0.00711634	0.34249	-0.0207782	0.983423	1	164.708	0
ENSMUSG00000006818	Sod2	20656	protein_coding	393.295	365.564	278.215	397.269	264.974	285.729	7362.53	-0.128401	0.234178	-0.548307	0.583481	1	330.841	0
ENSMUSG00000006850	Tmco6	71983	protein_coding	365.203	243.709	361.619	370.251	247.387	400.273	193.869	0.0675472	0.297412	0.227117	0.820333	1	331.407	0
ENSMUSG00000006906	Stambp	70527	protein_coding	15.0262	21.9652	10.9581	15.5105	8.79339	28.9506	99.4924	0.118836	0.602076	0.197376	0.843533	1	16.8673	0
ENSMUSG00000006920	Ezh1	14055	protein_coding	5807.31	5351.15	4378.39	5566.77	5541.6	4615.1	3398.71	0.0201823	0.105786	0.190785	0.848694	1	5210.05	0
ENSMUSG00000006930	Hap1	15114	protein_coding	288.765	221.744	233.165	244.166	319.493	290.764	155.214	0.191867	0.271118	0.707687	0.479139	1	266.35	0
ENSMUSG00000006931	Leprel4	66180	protein_coding	439.027	396.943	381.1	435.795	512.948	446.846	673.127	0.195622	0.182248	1.07338	0.283099	1	435.443	0
ENSMUSG00000006932	Ctnnb1		protein_coding	9476.98	10729.5	12816.8	15905.8	8919.43	10966	12707.4	0.112324	0.202634	0.554319	0.57936	1	11469.1	0
ENSMUSG00000006941	Eif1b	68969	protein_coding	902.881	797.024	914.396	989.671	883.443	912.572	1095.51	0.0925769	0.129215	0.716455	0.47371	1	899.998	0
ENSMUSG00000006998	Psmd2	21762	protein_coding	7196.26	7057.64	6805.61	6218.22	7503.7	5819.69	7240.69	-0.107956	0.116409	-0.927387	0.353725	1	6766.85	0
ENSMUSG00000007021	Syngr3	20974	protein_coding	37.2389	22.4882	15.8284	23.5159	0	13.8459	10.3784	-0.89559	1.4364	-0.623496	0.532959	1	18.8196	1
ENSMUSG00000007029	Vars	22321	protein_coding	1677.71	1939.74	1955.42	2055.39	1533.57	2131.64	1456.08	0.0382943	0.154605	0.247691	0.804373	1	1882.25	0
ENSMUSG00000086111	Gm15326		lincRNA	0	0	1.82636	7.00475	6.44849	5.03488	4.04581	3.67543	1.64767	2.23068	0.0257024	0.667807	3.38575	2
ENSMUSG00000040855	Reps2	194590	protein_coding	1.30663	0	0	15.5105	0.586226	1.25872	48.2749	3.62324	1.32579	2.7329	0.00627798	0.309135	3.11035	2
ENSMUSG00000007035	Msh5		protein_coding	41.1588	43.4075	57.8346	39.5268	40.4496	50.9782	24.3437	-0.110181	0.505384	-0.218014	0.827418	1	45.5592	0
ENSMUSG00000007036	Abhd16a	193742	protein_coding	6976.09	6154.97	6055.59	5638.32	6397.49	6014.16	3880.52	-0.0878767	0.103494	-0.849103	0.395824	1	6206.1	0
ENSMUSG00000007038	Neu1	18010	protein_coding	1164.86	1384.86	1287.58	1360.92	1118.52	1499.14	1033.72	0.051821	0.143821	0.360316	0.718611	1	1302.65	0
ENSMUSG00000007039	Ddah2	51793	protein_coding	1877.63	1894.24	2094.22	2378.11	1975	2227.3	1303.22	0.163003	0.148282	1.09928	0.271645	1	2074.42	0
ENSMUSG00000007041	Clic1	114584	protein_coding	10038.2	9256.25	9143.96	8589.32	9408.35	8159.02	5195.33	-0.119736	0.105449	-1.13549	0.256171	1	9099.18	0
ENSMUSG00000007050	Lsm2	27756	protein_coding	610.849	559.59	494.943	628.926	558.674	528.033	418.428	0.0438075	0.158742	0.275967	0.782573	1	563.503	0
ENSMUSG00000007080	Pole	18973	protein_coding	33.319	47.0683	20.6987	31.5214	15.2419	33.3561	71.0808	-0.326655	0.424033	-0.770352	0.441091	1	30.2009	0
ENSMUSG00000007097	Atp1a2	98660	protein_coding	45.0787	38.7006	110.19	103.57	75.037	83.7049	11965.7	0.463956	0.302725	1.5326	0.125374	1	76.0469	0
ENSMUSG00000007122	Casq1	12372	protein_coding	28.7458	18.3044	10.9581	10.0068	25.2077	20.1395	653.894	-0.0566747	0.395733	-0.143214	0.886121	1	18.8937	0
ENSMUSG00000007207	Stx1a	20907	protein_coding	535.065	280.318	382.317	295.7	225.111	437.405	195.023	-0.289055	0.382108	-0.756475	0.449364	1	359.319	0
ENSMUSG00000007279	Scube2	56788	protein_coding	9.1464	28.241	12.7845	16.5112	25.794	15.734	378.379	0.195785	0.382446	0.511928	0.608701	1	18.0352	0
ENSMUSG00000102014	2900009J06Rik		antisense	0	0	0.608786	4.00271	1.17245	2.51744	11.6112	3.59496	1.51477	2.37327	0.0176312	0.576772	1.38357	2
ENSMUSG00000007379	Dennd2c	329727	protein_coding	750.005	698.18	683.057	855.08	797.268	808.098	437.89	0.207854	0.205	1.01392	0.310619	1	765.281	0
ENSMUSG00000007411	Mark3	17169	protein_coding	2559.69	2336.68	2158.14	2273.04	2271.04	2632.61	1468.34	0.0230433	0.18665	0.123457	0.901745	1	2371.87	0
ENSMUSG00000007415	Gatad1	67210	protein_coding	451.44	397.989	364.054	388.764	315.976	393.979	1228.32	-0.142903	0.143973	-0.992573	0.320918	1	385.367	0
ENSMUSG00000007458	M6pr	17113	protein_coding	4888.1	4575.57	4247.5	3691.5	4531.53	3937.28	3273.09	-0.171006	0.105357	-1.62311	0.104565	1	4311.91	0
ENSMUSG00000022464	Slc38a4	69354	protein_coding	0	0	4.87028	16.5112	22.8628	0	189.694	3.57415	1.65212	2.16338	0.0305121	0.714635	7.37405	3
ENSMUSG00000007480	Mc5r	17203	protein_coding	11.7597	9.41367	0	4.00271	1.75868	0	2.24456	-2.00457	3.23617	-0.619425	0.535637	1	4.48912	2
ENSMUSG00000007564	Ppp2r1a	51792	protein_coding	6665.11	5759.6	6672.9	6718.05	5760.85	5289.14	6192.39	-0.108251	0.117812	-0.918842	0.358178	1	6144.28	0
ENSMUSG00000007570	Fance	72775	protein_coding	580.143	389.621	532.079	642.436	541.673	739.498	396.664	0.357942	0.227767	1.57153	0.11606	1	570.908	0
ENSMUSG00000007589	Tinf2	28113	protein_coding	294.645	215.991	269.083	354.74	215.145	256.15	256.28	0.0821008	0.254384	0.322743	0.74689	1	267.626	0
ENSMUSG00000007591	Tssk4	71099	protein_coding	7.18646	0	6.08786	2.5017	0	3.1468	2.97422	-1.19044	2.2794	-0.522261	0.601488	1	3.1538	2
ENSMUSG00000007603	Dus3l	224907	protein_coding	598.436	524.551	483.985	599.406	625.503	546.284	513.456	0.141145	0.166159	0.849461	0.395625	1	563.028	0
ENSMUSG00000007610	Gtpbp3	70359,102642476	protein_coding	578.183	528.211	507.118	442.3	461.36	590.34	481.272	-0.113847	0.199015	-0.572051	0.567287	1	517.919	0
ENSMUSG00000007613	Tgfbr1	21812	protein_coding	587.983	587.831	662.968	641.435	502.396	515.446	694.589	-0.153957	0.166162	-0.92655	0.35416	1	583.01	0
ENSMUSG00000081665	Gm15922		unprocessed_pseudogene	0	0	12.7845	5.50373	19.3455	26.4331	8.22875	3.55698	1.79411	1.98259	0.0474135	0.834194	10.6778	2
ENSMUSG00000007646	Rad51c	114714	protein_coding	48.9986	102.504	66.3576	70.0475	31.6562	56.013	56.6449	-0.474622	0.470092	-1.00964	0.312669	1	62.5962	0
ENSMUSG00000007653	Gabrb2	14401	protein_coding	2.61326	8.36771	3.65271	13.5092	0	0	5.06083	-0.150461	1.8863	-0.0797652	0.936424	1	4.69047	2
ENSMUSG00000007655	Cav1	12389	protein_coding	84123.4	87636.5	92821.5	104808	81499.5	75676.1	49895.2	-0.0183171	0.128949	-0.142048	0.887042	1	87760.8	0
ENSMUSG00000007656	Arpp19		protein_coding	3179.03	2520.77	2719.45	2920.48	3329.77	2664.71	3094.37	0.0834093	0.138566	0.601944	0.547211	1	2889.03	0
ENSMUSG00000022025	Lect1	16840	protein_coding	0	0	2.43514	1.50102	15.8281	8.81104	34.814	3.52219	1.18297	2.97742	0.00290683	0.194517	4.76255	2
ENSMUSG00000007670	Khsrp	16549	protein_coding	307.058	389.098	523.556	692.469	330.045	610.479	699.779	0.431501	0.277078	1.55733	0.119393	1	475.451	0
ENSMUSG00000007721	Ccdc124	234388	protein_coding	1649.62	1434.54	1553.62	1475.5	1532.4	1579.69	1475.75	-0.017116	0.141241	-0.121184	0.903546	1	1537.56	0
ENSMUSG00000075031	Hist1h2bb	319178	protein_coding	0	1.04596	0	5.00339	0	7.55232	5.49801	3.48433	1.74792	1.99341	0.0462164	0.825499	2.26695	3
ENSMUSG00000007777	0610009B22Rik		protein_coding	412.895	399.558	371.359	300.704	406.841	351.812	535.656	-0.165282	0.154916	-1.06691	0.286011	1	373.861	0
ENSMUSG00000007783	Cpt1c	78070	protein_coding	37.2389	75.8323	22.5251	0	93.7962	0	47.837	-0.512249	2.23282	-0.229418	0.818544	1	38.2321	2
ENSMUSG00000007805	Twist2	13345	protein_coding	0	3.13789	1.21757	3.50237	0	11.3285	15.2469	1.66177	1.23567	1.34483	0.17868	1	3.19772	2
ENSMUSG00000063594	Gng8	14709	protein_coding	0	0	1.82636	4.00271	2.93113	11.9578	5.74805	3.4641	1.45007	2.38892	0.0168981	0.563753	3.45301	2
ENSMUSG00000007815	Rhoa	11848	protein_coding	7951.49	8697.18	9342.42	9817.16	7357.14	7547.91	9654.73	-0.0730184	0.133592	-0.546579	0.584668	1	8452.22	0
ENSMUSG00000007817	Zmiz1	328365	protein_coding	1842.35	1727.41	2164.23	2638.29	1634.4	1777.31	2310.25	0.0628309	0.195154	0.321956	0.747486	1	1964	0
ENSMUSG00000007827	Ankrd26	232339	protein_coding	270.472	305.944	259.951	271.184	244.456	348.665	228.091	0.0399077	0.269098	0.148301	0.882105	1	283.446	0
ENSMUSG00000007833	Aldh16a1	69748	protein_coding	267.859	280.318	378.056	275.187	144.212	355.588	280.249	-0.255737	0.328287	-0.779003	0.435978	1	283.537	0
ENSMUSG00000007836	Hnrnpa0	77134	protein_coding	140.463	96.7516	107.146	144.598	102.003	156.081	1307.4	0.231104	0.198234	1.16581	0.24369	1	124.507	0
ENSMUSG00000007837	Prrg2	65116	protein_coding	904.187	972.223	922.919	899.61	998.343	856.559	481.116	-0.0340851	1.38434	-0.0246219	0.980357	1	925.64	0
ENSMUSG00000007850	Hnrnph1	59013	protein_coding	2546.62	2338.25	2267.12	2746.86	2543.05	2701.84	3570.21	0.160903	0.0970136	1.65856	0.0972051	1	2523.96	0
ENSMUSG00000028167	Bdh2	69772	protein_coding	0	0	1.21757	4.50305	0	8.18168	10.0812	3.4454	1.6583	2.07767	0.0377396	0.775763	2.31705	3
ENSMUSG00000007872	Id3	15903	protein_coding	23857.1	24149.7	25050.3	26970.8	19809.2	24801.8	12728.9	-0.0289989	0.153141	-0.189361	0.84981	1	24106.5	0
ENSMUSG00000007877	Tcap	21393	protein_coding	405.055	320.065	291.608	592.402	395.703	279.436	23017	0.318601	0.303691	1.0491	0.294134	1	380.711	0
ENSMUSG00000007880	Arid1a	93760	protein_coding	1506.54	1342.49	1400.82	1553.55	1251.01	1463.89	1857.13	0.00670021	0.128084	0.0523109	0.958281	1	1419.72	0
ENSMUSG00000007891	Ctsd	13033	protein_coding	10986.1	13307.3	11490.2	11821.5	10784.2	9994.24	25358	-0.135569	0.119402	-1.1354	0.256208	1	11397.3	0
ENSMUSG00000007892	Rplp1	56040,279067	protein_coding	1038.12	878.086	984.406	1207.82	1030.59	986.836	5024.09	0.152995	0.151497	1.00989	0.312549	1	1020.98	0
ENSMUSG00000007944	Ttc9b	73032	protein_coding	0	2.61491	1.21757	1.50102	0	0	1.4131	-2.76192	2.99067	-0.923512	0.35574	1	0.888916	3
ENSMUSG00000007946	Phox2a	11859	protein_coding	3.26657	0.522982	2.43514	2.5017	1.75868	0	7.46168	-0.762686	1.17164	-0.650958	0.515074	1	1.74751	1
ENSMUSG00000007950	Abhd8	64296	protein_coding	1025.05	1027.14	963.708	915.12	855.89	844.601	731.989	-0.205583	0.139274	-1.4761	0.139916	1	938.584	0
ENSMUSG00000007987	Ift22	67286	protein_coding	38.5456	50.2062	31.6569	73.0495	65.6573	54.125	35.2276	0.66826	0.582508	1.14721	0.251293	1	52.2067	0
ENSMUSG00000007989	Fzd3	14365	protein_coding	17.6395	48.1143	37.1359	30.5207	32.8287	64.8241	74.3522	0.305692	0.492238	0.621026	0.534583	1	38.5105	0
ENSMUSG00000008028	1700008O03Rik		protein_coding	3.91989	8.36771	0	1.50102	6.44849	5.66424	4.27385	0.445828	1.43218	0.311293	0.755578	1	4.31689	1
ENSMUSG00000008035	Mid1ip1		protein_coding	2509.38	2299.55	2043.69	1834.74	2265.18	2220.38	2789.92	-0.130909	0.173097	-0.756276	0.449484	1	2195.49	0
ENSMUSG00000008036	Ap2s1	232910	protein_coding	1122.39	1141.67	1226.7	1304.88	1103.28	1223.48	1154.98	0.0585851	0.148813	0.393684	0.693814	1	1187.07	0
ENSMUSG00000008090	Fgfrl1	116701	protein_coding	119.557	152.188	111.408	136.092	109.038	134.054	346.461	-0.0173444	0.187848	-0.092332	0.926434	1	127.056	0
ENSMUSG00000008129	4930432K21Rik	74666	protein_coding	99.3038	54.9131	56.0083	65.5444	114.314	57.2718	42.5977	0.229847	0.572925	0.401181	0.688287	1	74.5592	0
ENSMUSG00000008136	Fhl2	14200	protein_coding	353.443	288.163	449.284	383.76	337.08	165.522	29512.4	-0.310493	0.25259	-1.22924	0.218983	1	329.542	0
ENSMUSG00000008140	Emc10	69683	protein_coding	1983.46	1711.72	1693.03	2159.46	1819.06	1981.23	2144.59	0.145988	0.150864	0.967675	0.333207	1	1891.33	0
ENSMUSG00000008167	Fbxw9	68628	protein_coding	538.331	357.719	461.459	456.81	568.64	588.452	285.441	0.24732	0.233801	1.05783	0.290135	1	495.235	0
ENSMUSG00000008193	Spib	272382	protein_coding	54.2251	41.3155	59.661	43.0292	36.346	49.0901	27.2205	-0.27254	0.487898	-0.558601	0.576434	1	47.2778	0
ENSMUSG00000008200	Fnbp4	55935	protein_coding	393.949	499.97	367.706	428.791	405.669	407.825	237.192	-0.0224717	0.453664	-0.0495338	0.960494	1	417.318	0
ENSMUSG00000008206	Cers4		protein_coding	4096.28	3015.51	2809.55	3322.25	3425.91	3256.94	2260.2	0.0251358	0.16669	0.150793	0.880139	1	3321.07	0
ENSMUSG00000008226	Scrn3	74616	protein_coding	390.029	414.724	531.47	459.812	580.95	401.532	1092.01	0.122925	0.176661	0.695824	0.486539	1	463.086	0
ENSMUSG00000008301	Phax	56698	protein_coding	1323.62	1239.47	1087.29	1053.21	1258.04	988.725	952.978	-0.143034	0.136295	-1.04944	0.293974	1	1158.39	0
ENSMUSG00000008305	Tle1	21885	protein_coding	1810.33	2029.69	1660.16	1689.65	1561.71	1582.21	1062.71	-0.186461	0.161802	-1.1524	0.249156	1	1722.29	0
ENSMUSG00000008307	1700109H08Rik	77036	protein_coding	7.18646	9.41367	4.87028	6.50441	9.37962	12.5872	5.2093	0.474995	1.10445	0.430072	0.667143	1	8.32361	0
ENSMUSG00000008318	Relt	320100	protein_coding	60.1049	88.3839	75.4894	65.0441	68.0023	25.1744	98.2664	-0.51207	0.390708	-1.31062	0.189986	1	63.6998	0
ENSMUSG00000008333	Snrpb2	20639	protein_coding	780.711	591.492	700.712	806.046	895.168	722.505	692.285	0.226362	0.159295	1.42103	0.155309	1	749.439	0
ENSMUSG00000008348	Ubc	22190	protein_coding	127140	131532	112319	105791	123721	135014	79042.6	-0.0221705	0.149213	-0.148583	0.881883	1	122586	0
ENSMUSG00000008373	Prpf31	68988	protein_coding	1536.6	1222.21	1252.27	1241.84	1327.8	1217.18	1030.06	-0.0800536	0.130098	-0.615334	0.538334	1	1299.65	0
ENSMUSG00000008384	Sertad1	55942	protein_coding	806.19	1207.04	1182.26	1369.43	667.712	1256.83	665.789	0.0576517	0.269387	0.21401	0.830539	1	1081.58	0
ENSMUSG00000008393	Carhsp1	52502	protein_coding	8422.53	9361.37	8028.06	6809.12	8359.59	6637.86	4521.71	-0.242988	0.125618	-1.93434	0.0530709	0.87109	7936.42	0
ENSMUSG00000008398	Elk3	13713	protein_coding	10349.8	9544.41	11394	11973.1	9964.09	9172.92	6129.28	-0.0160603	0.128812	-0.12468	0.900777	1	10399.7	0
ENSMUSG00000008429	Herpud2	80517	protein_coding	1696.66	2191.82	2229.37	2233.51	1861.27	2195.21	1888.87	0.0455264	0.128091	0.355423	0.722273	1	2067.97	0
ENSMUSG00000008435	Rdh13	108841	protein_coding	189.461	58.051	122.366	67.0455	100.831	113.285	576.378	-0.39837	0.346022	-1.15128	0.249615	1	108.507	0
ENSMUSG00000008450	Nutf2	68051,621832	protein_coding	32.6657	76.3553	124.801	80.5546	64.4849	83.0755	1094.22	0.0408214	0.324786	0.125687	0.89998	1	76.9895	0
ENSMUSG00000008475	Arpc5	67771	protein_coding	12614.2	10418.8	10754.2	9501.44	12406.3	10771.5	6271.54	-0.0451042	0.127343	-0.354194	0.723193	1	11077.7	0
ENSMUSG00000008496	Pou2f2	18987	protein_coding	65.9848	104.596	80.9685	51.5349	77.9681	66.7122	59.1879	-0.362842	0.374471	-0.968946	0.332572	1	74.6275	0
ENSMUSG00000008540	Mgst1	56615	protein_coding	916.6	828.403	807.858	952.646	954.963	951.592	1141.29	0.161517	0.200394	0.805995	0.420246	1	902.01	0
ENSMUSG00000008575	Nfib	18028	protein_coding	10185.8	9378.11	9772.23	10866.4	9843.33	9667.6	7582.88	0.0492078	0.0839278	0.586312	0.557666	1	9952.24	0
ENSMUSG00000008601	Rab25	53868	protein_coding	2.61326	4.70683	8.523	3.50237	7.62094	7.55232	2.87656	0.29986	1.7883	0.167678	0.866836	1	5.75312	0
ENSMUSG00000008604	Ubqln4	94232	protein_coding	1247.18	1421.99	1249.23	1143.78	1290.28	1098.86	2318.11	-0.149836	0.117256	-1.27786	0.201299	1	1241.89	0
ENSMUSG00000040612	Ildr2	100039795	protein_coding	0	0	0.608786	2.5017	0	4.40552	55.0187	3.43377	1.42311	2.41287	0.0158276	0.5451	1.25267	3
ENSMUSG00000008668	Rps18	20084	protein_coding	987.811	881.224	970.404	1189.81	967.273	1134.11	3179.51	0.213611	0.135041	1.58183	0.113688	1	1021.77	0
ENSMUSG00000100313	Gm28323		sense_intronic	0	2.09193	16.4372	13.5092	38.1047	47.202	9.88475	3.37186	1.35477	2.48888	0.0128146	0.483127	19.5575	1
ENSMUSG00000008683	Rps15a	267019,100042335	protein_coding	224.087	250.508	234.382	311.711	212.8	323.491	2036.72	0.25838	0.172288	1.4997	0.133692	1	259.497	0
ENSMUSG00000008690	Ncaph2	52683	protein_coding	3853.9	3459	3131.59	3327.26	3720.19	3244.98	2850.39	-0.0187364	0.11175	-0.167663	0.866848	1	3456.15	0
ENSMUSG00000008730	Hipk1	15257	protein_coding	1221.7	1132.78	1105.55	980.164	745.68	1042.22	2161.03	-0.32281	0.166456	-1.93932	0.0524629	0.863524	1038.02	0
ENSMUSG00000008734	Gprc5b	64297	protein_coding	169.208	104.073	163.763	190.629	105.521	186.291	496.431	0.144811	0.262203	0.552286	0.580753	1	153.248	0
ENSMUSG00000008763	Man1a2	17156	protein_coding	697.74	897.436	978.318	1035.7	824.234	735.722	1014.37	0.00888758	0.19546	0.0454701	0.963733	1	861.525	0
ENSMUSG00000008822	Acyp1	66204	protein_coding	235.847	175.199	185.68	216.647	252.077	161.746	250.559	0.0804548	0.228804	0.351633	0.725114	1	204.532	0
ENSMUSG00000020787	P2rx1	18436	protein_coding	0	5.22982	1.82636	27.0183	16.4143	28.3212	9.8757	3.29557	1.04551	3.1521	0.00162098	0.134536	13.135	1
ENSMUSG00000008855	Hdac5	15184	protein_coding	4756.13	4666.56	4463.01	5375.14	3837.44	5694.45	3978.68	0.100514	0.150413	0.668249	0.503974	1	4798.79	0
ENSMUSG00000008859	Rala	56044	protein_coding	2170.96	1783.89	1929.24	2049.89	2212.42	2027.17	1850.95	0.0963007	0.124453	0.773791	0.439055	1	2028.93	0
ENSMUSG00000008892	Vdac3	22335	protein_coding	5052.73	4424.42	4569.54	4425	5014.58	4294.12	8635.84	-0.0322486	0.114106	-0.282618	0.777469	1	4630.07	0
ENSMUSG00000008932	Slc1a7	242607	protein_coding	20.9061	15.1665	16.4372	17.0115	17.0006	32.0974	17.7052	0.35772	0.881789	0.405676	0.684981	1	19.7699	0
ENSMUSG00000008958	Vps72	21427	protein_coding	1984.12	1887.44	1860.45	1931.81	1885.3	1889.97	1350.16	-0.00569758	0.0943941	-0.0603595	0.951869	1	1906.51	0
ENSMUSG00000008976	Gabpa	14390	protein_coding	866.948	1008.31	1023.37	1127.76	915.099	879.216	1674.46	0.0103276	0.140939	0.0732773	0.941585	1	970.117	0
ENSMUSG00000026380	Tfcp2l1	81879	protein_coding	0	1.56894	0	4.50305	1.17245	10.6991	20.1506	3.25374	1.21935	2.66841	0.00762112	0.348937	2.99059	2
ENSMUSG00000009013	Dynll1	56455	protein_coding	5753.74	6572.31	6202.31	6482.89	5516.98	6095.35	3557.89	-0.0345822	0.131591	-0.262801	0.792704	1	6103.93	0
ENSMUSG00000009030	Pdcl		protein_coding	1258.94	1269.8	1389.86	1584.07	1495.46	1222.22	1061.84	0.127308	0.136722	0.931145	0.351779	1	1370.06	0
ENSMUSG00000009035	Tmem184b		protein_coding	9859.17	11468.5	11434.2	10847.4	9335.07	8461.75	5615.75	-0.204782	0.225771	-0.907034	0.364389	1	10234.3	0
ENSMUSG00000009073	Nf2	18016	protein_coding	1729.32	2448.08	2125.27	2308.56	2072.31	1743.33	3542.59	-0.0414813	0.149988	-0.276565	0.782114	1	2071.15	0
ENSMUSG00000009075	Cabp7	192650	protein_coding	0	4.70683	0	1.00068	1.17245	0	0.785334	-0.912029	4.1711	-0.218655	0.826919	1	1.14666	3
ENSMUSG00000009076	Zmat5	67178	protein_coding	1010.68	691.382	706.191	663.95	792.578	736.981	603.465	-0.122286	0.194783	-0.62781	0.530129	1	766.96	0
ENSMUSG00000009079	Ewsr1	14030	protein_coding	9827.81	8288.21	8593.62	9020.11	10328.7	9164.74	6189.01	0.0954126	0.103179	0.924733	0.355105	1	9203.87	0
ENSMUSG00000009090	Ap1b1		protein_coding	1523.53	1389.56	1666.25	1452.48	1588.09	1285.78	2277.66	-0.0826133	0.131265	-0.629365	0.52911	1	1484.28	0
ENSMUSG00000009093	Gstt4	75886	protein_coding	0	1.04596	2.43514	8.00543	0.586226	1.25872	1.28699	2.03884	2.92144	0.697888	0.485247	1	2.22191	1
ENSMUSG00000009097	Tbx1	21380	protein_coding	7.83977	20.3963	25.569	10.0068	29.8975	31.468	16.344	0.434575	0.940922	0.461861	0.644181	1	20.8629	0
ENSMUSG00000057173	Rfx8	619289	protein_coding	0	0.522982	0	3.50237	2.93113	0	12.8785	3.2199	1.571	2.0496	0.040404	0.794775	1.15941	3
ENSMUSG00000009145	Dqx1	93838	protein_coding	40.5055	50.2062	42.615	31.021	51.5879	45.9433	28.5348	-0.0468661	0.512	-0.0915353	0.927067	1	43.6465	0
ENSMUSG00000009185	Ccl8	20307,102641794	protein_coding	3.26657	1.56894	2.43514	1.50102	0	1.88808	10.1752	-1.07494	1.11578	-0.963404	0.335345	1	1.77663	1
ENSMUSG00000009207	Lnp	69605	protein_coding	320.124	177.291	219.163	168.114	158.281	236.01	359.641	-0.333757	0.259841	-1.28447	0.198979	1	213.164	0
ENSMUSG00000009210	2310007L24Rik	75573	protein_coding	7.83977	8.89069	10.3494	6.00407	0.586226	0.62936	10.0594	-2.10943	1.10631	-1.90672	0.0565573	0.887998	5.71658	0
ENSMUSG00000009246	Trpm5	56843	protein_coding	16.9862	26.1491	17.6548	21.0142	13.4832	6.2936	8.46509	-0.688495	1.13041	-0.609066	0.542481	1	16.9302	0
ENSMUSG00000009281	Rarres2	71660	protein_coding	7.18646	15.6894	12.7845	12.0081	40.4496	28.3212	9.70328	1.15723	1.09359	1.05819	0.289969	1	19.4066	0
ENSMUSG00000025272	Tro	56191	protein_coding	0	1.56894	1.21757	1.50102	19.9317	5.03488	27.8151	3.20514	1.07116	2.99222	0.00276956	0.189103	4.87568	1
ENSMUSG00000009292	Trpm2	28240	protein_coding	82.9709	63.2808	40.7886	41.5282	67.416	93.1453	41.1809	0.0628583	0.505777	0.124281	0.901093	1	64.855	0
ENSMUSG00000009293	Ube2g2	22213	protein_coding	3712.79	3785.86	3696.55	3163.64	3506.81	3168.2	3089.53	-0.186399	0.112734	-1.65344	0.0982408	1	3505.64	0
ENSMUSG00000009350	Mpo		protein_coding	0	1.04596	0	0	1.17245	1.25872	0.289761	0.918702	4.27526	0.214888	0.829855	1	0.579523	3
ENSMUSG00000009376	Met	17295	protein_coding	73.1712	28.241	56.0083	57.0387	41.6221	40.9084	86.3741	-0.167042	0.448307	-0.372606	0.709442	1	49.4983	0
ENSMUSG00000009378	Slc16a12	240638	protein_coding	1.30663	4.70683	21.3075	4.50305	1.17245	10.6991	76.6876	-0.577124	0.788538	-0.731892	0.464235	1	7.2826	0
ENSMUSG00000009394	Syn2	20965	protein_coding	198.608	197.687	179.592	185.125	194.041	139.089	119.756	-0.177167	0.520472	-0.340398	0.733557	1	182.357	0
ENSMUSG00000009406	Elk1	13712	protein_coding	122.17	121.332	254.472	258.675	144.212	178.109	396.918	0.227722	0.3178	0.716558	0.473647	1	179.828	0
ENSMUSG00000096942	Rps19-ps6		processed_pseudogene	1.95994	4.70683	0	23.0156	25.794	11.9578	6.70721	3.19722	1.62172	1.97151	0.0486659	0.844837	11.239	1
ENSMUSG00000009470	Tnpo1	238799	protein_coding	552.051	540.24	680.014	725.492	572.157	628.731	1888.74	0.121237	0.148025	0.819026	0.412771	1	616.447	0
ENSMUSG00000009535	Rnmt	67897	protein_coding	774.178	610.842	693.407	648.44	769.715	577.123	562.265	-0.0584087	0.167201	-0.349332	0.72684	1	678.951	0
ENSMUSG00000009545	Kcnq1	16535	protein_coding	672.261	604.567	551.56	692.469	568.64	486.495	1040.5	-0.0703916	0.170525	-0.412794	0.679758	1	595.999	0
ENSMUSG00000009549	Srp14	20813,102642637	protein_coding	2003.06	1992.56	1974.9	1899.29	1995.51	1947.24	2196.23	-0.0313127	0.104595	-0.299372	0.764656	1	1968.76	0
ENSMUSG00000009551	6330409D20Rik	70730	protein_coding	48.9986	58.5739	35.9184	52.5356	43.3807	48.4607	24.2832	0.0154969	0.626916	0.0247193	0.980279	1	47.978	0
ENSMUSG00000009555	Cdk9	107951	protein_coding	4423.59	3899.35	3783.6	3469.35	3967.58	4324.33	2375.26	-0.042732	0.135449	-0.315484	0.752394	1	3977.97	0
ENSMUSG00000009563	Tor2a	30933	protein_coding	1488.25	1168.86	1291.84	1111.75	1536.5	1278.86	770.712	-0.00762533	0.167777	-0.0454492	0.963749	1	1312.68	0
ENSMUSG00000009566	Fpgs	14287	protein_coding	533.105	613.457	622.179	525.356	646.021	573.347	386.749	-0.0207282	0.180536	-0.114815	0.908592	1	585.578	0
ENSMUSG00000009569	Mkl2	239719	protein_coding	1888.08	1596.14	1534.14	1995.35	1627.95	2095.77	1582.46	0.183472	0.197558	0.928698	0.353045	1	1789.57	0
ENSMUSG00000009575	Cbx5		protein_coding	562.504	577.895	498.595	617.419	409.772	689.149	1852.24	0.0653248	0.187293	0.348783	0.727252	1	559.222	0
ENSMUSG00000009585	Apobec3	80287	protein_coding	2391.13	2610.2	2122.23	2261.53	2144.42	2184.51	1258.9	-0.111753	0.171004	-0.653514	0.513425	1	2285.67	0
ENSMUSG00000009614	Sardh	192166	protein_coding	107.144	254.692	243.514	229.656	111.969	191.325	224.869	-0.18708	0.368612	-0.507524	0.611787	1	189.717	0
ENSMUSG00000009621	Vav2	22325	protein_coding	116.943	45.4994	91.3178	85.0577	78.5543	63.5654	318.919	-0.153812	0.297163	-0.517602	0.604736	1	80.1563	0
ENSMUSG00000009628	Tex15	104271	protein_coding	22.2127	0	18.8724	8.50577	7.62094	26.4331	8.17207	0.0562562	1.94387	0.0289404	0.976912	1	13.9408	1
ENSMUSG00000009630	Ppp2cb	19053	protein_coding	2497.62	2348.19	2320.08	2003.36	2072.31	2432.48	1837.51	-0.142214	0.113482	-1.25319	0.210137	1	2279.01	0
ENSMUSG00000027386	Fbln7	70370	protein_coding	0	0	1.82636	12.5085	9.37962	0	11.5906	3.17017	1.47904	2.1434	0.032081	0.726401	3.95241	3
ENSMUSG00000009640	Dmap1	66233	protein_coding	719.299	543.901	519.294	653.943	779.681	613.626	553.73	0.205313	0.170435	1.20464	0.228341	1	638.291	0
ENSMUSG00000009647	Mcu	215999	protein_coding	466.467	553.837	577.129	627.425	467.222	527.404	688.968	0.0202748	0.163394	0.124085	0.901248	1	536.581	0
ENSMUSG00000009681	Bcr	110279	protein_coding	188.155	288.686	300.131	310.21	264.388	210.206	362.523	0.00432854	0.255691	0.0169288	0.986493	1	260.296	0
ENSMUSG00000009687	Fxyd5	18301	protein_coding	2251.32	1977.92	2894.17	2540.72	2252.28	2501.71	1528.1	0.0351923	0.15893	0.221433	0.824755	1	2403.02	0
ENSMUSG00000020251	Glt8d2	74782	protein_coding	0	0	3.04393	23.5159	7.03472	0.62936	41.7219	3.16844	1.15353	2.74673	0.00601935	0.300814	5.70399	2
ENSMUSG00000009739	Pou6f1	19009	protein_coding	388.069	344.645	328.744	342.232	254.422	476.426	428.406	0.0184597	0.236767	0.0779656	0.937855	1	355.756	0
ENSMUSG00000009741	Ubp1	22221	protein_coding	789.857	936.137	524.773	766.019	893.995	753.973	534.563	0.147135	1.25354	0.117375	0.906563	1	777.459	0
ENSMUSG00000046415	B430212C06Rik		processed_transcript	1.30663	0	0	5.00339	2.34491	3.1468	19.4735	3.13286	1.27855	2.45033	0.0142727	0.515749	1.96695	2
ENSMUSG00000009828	Ick		protein_coding	904.187	872.333	1028.85	958.15	986.033	819.427	827.414	-0.0216422	0.150864	-0.143455	0.885931	1	928.163	0
ENSMUSG00000009863	Sdhb	67680	protein_coding	4196.89	3632.11	3746.47	3630.96	4265.38	3836.58	17647.2	0.0177816	0.133542	0.133154	0.894072	1	3884.73	0
ENSMUSG00000009876	Cox4i2	84682	protein_coding	208.407	144.866	200.899	198.635	148.315	204.542	263.305	-0.00563742	0.229844	-0.0245272	0.980432	1	184.277	0
ENSMUSG00000009894	Snap47	67826	protein_coding	859.108	929.861	786.551	960.651	857.063	714.953	1273.81	-0.0280755	0.149198	-0.188176	0.850739	1	851.365	0
ENSMUSG00000009905	Kdsr	70750	protein_coding	891.774	966.47	1037.98	1125.76	821.303	917.607	601.87	-0.0173827	0.171828	-0.101163	0.919421	1	960.149	0
ENSMUSG00000009907	Vps4b	20479	protein_coding	3433.82	3123.77	3409.81	3371.29	3461.67	3541.41	2346.86	0.0574259	0.0838068	0.685218	0.493206	1	3390.29	0
ENSMUSG00000056476	Med12l	329650	protein_coding	0.653314	0	0.608786	5.00339	4.68981	0.62936	108.815	3.11849	1.12838	2.76368	0.00571528	0.291194	1.93078	1
ENSMUSG00000009941	Nxf2	83454	protein_coding	7.83977	23.0112	0	14.0095	7.62094	0	4.8257	-0.933357	2.02989	-0.459806	0.645655	1	8.7469	2
ENSMUSG00000009995	Taz	66826	protein_coding	2924.24	2320.99	2121.62	2250.03	2793.37	2306.6	2030.14	-0.00101001	0.156605	-0.00644939	0.994854	1	2452.81	0
ENSMUSG00000010021	Kif19a	286942	protein_coding	50.3052	17.7814	17.046	7.50509	12.897	23.2863	15.9045	-0.866368	0.971765	-0.891541	0.372639	1	21.4702	0
ENSMUSG00000010025	Aldh3a2	11671	protein_coding	3539	3516.01	3518.78	3591.43	3773.54	3286.52	2324.06	0.0115191	0.12472	0.0923597	0.926412	1	3537.55	0
ENSMUSG00000010044	Zmynd10	114602	protein_coding	0.653314	1.04596	0	0.500339	1.75868	2.51744	1.5681	1.66701	2.11853	0.786873	0.431356	1	1.07929	1
ENSMUSG00000010045	Tmem115	56395	protein_coding	1980.85	1634.84	1640.07	1711.16	1643.19	1557.04	1272.42	-0.0959717	0.111526	-0.860529	0.389497	1	1694.52	0
ENSMUSG00000010047	Hyal2		protein_coding	6943.43	5401.88	5669.01	5085.45	6114.93	5004.67	3335.89	-0.149093	0.132811	-1.12259	0.261612	1	5703.23	0
ENSMUSG00000010048	Ifrd2	15983	protein_coding	437.067	377.593	431.629	389.264	430.876	340.484	795.351	-0.100973	0.156858	-0.643718	0.519758	1	401.152	0
ENSMUSG00000010051	Hyal1	15586	protein_coding	1927.28	1902.61	1806.27	1864.26	1952.72	1662.77	1069.04	-0.041662	0.19884	-0.209525	0.834038	1	1852.65	0
ENSMUSG00000010054	Tusc2	80385	protein_coding	1865.21	2130.1	1858.62	1962.83	2054.72	1749.62	1720.13	-0.0224895	0.134571	-0.16712	0.867275	1	1936.85	0
ENSMUSG00000010057	Nprl2		protein_coding	812.723	754.662	690.363	729.995	680.023	884.251	761.899	0.018666	0.143686	0.129908	0.896639	1	758.669	0
ENSMUSG00000010064	Slc38a3		protein_coding	23.5193	36.0857	34.7008	21.0142	43.3807	15.1046	804.468	-0.240772	0.306811	-0.784756	0.432597	1	28.9676	0
ENSMUSG00000010066	Cacna2d2	56808	protein_coding	15.6795	5.22982	1.82636	4.00271	0	20.1395	146.32	0.468719	1.31715	0.355859	0.721946	1	7.81299	1
ENSMUSG00000010067	Rassf1		protein_coding	7969.78	6673.77	6030.02	6011.07	7017.13	6931.14	3651.72	-0.0412131	0.150841	-0.273221	0.784683	1	6772.15	0
ENSMUSG00000010080	Epn3	71889	protein_coding	3.91989	6.79876	34.092	36.5248	24.6215	12.5872	515.563	0.971524	0.714366	1.35998	0.173836	1	19.7574	0
ENSMUSG00000010095	Slc3a2	17254	protein_coding	4697.33	4710.5	4332.73	4252.88	4003.93	3686.79	2727.52	-0.202723	0.106563	-1.90238	0.0571212	0.890321	4280.69	0
ENSMUSG00000010097	Nxf1	53319,66836	protein_coding	10375.9	8333.71	7552.59	7319.46	8489.14	8929.99	5650.13	-0.0856511	0.141548	-0.605105	0.545109	1	8500.14	0
ENSMUSG00000010110	Stx5a		protein_coding	5382.66	4650.88	4123.3	4342.44	4633.53	5345.78	2796.51	0.0221216	0.135783	0.162919	0.870582	1	4746.43	0
ENSMUSG00000078640	Gm11627		protein_coding	0	0	0.608786	1.50102	4.10358	0	15.6915	3.07163	1.53845	1.99658	0.0458709	0.825499	1.03556	3
ENSMUSG00000010142	Tnfrsf13b		protein_coding	109.757	144.343	88.2739	68.0461	144.798	84.9636	66.2453	-0.200596	0.409157	-0.490266	0.623946	1	106.697	0
ENSMUSG00000001349	Cnn1	12797	protein_coding	0	0.522982	3.04393	46.0312	16.4143	0	62.6074	3.06543	1.24714	2.45797	0.0139724	0.509601	11.0021	2
ENSMUSG00000010205	Raver1	71766	protein_coding	650.701	847.753	939.965	848.075	664.781	742.015	997.963	-0.09952	0.156242	-0.636959	0.524151	1	782.215	0
ENSMUSG00000010277	2610507B11Rik	72503	protein_coding	2791.61	2587.71	2718.84	2784.39	2514.32	2340.59	10561.8	-0.0843846	0.0997013	-0.846374	0.397344	1	2622.91	0
ENSMUSG00000010290	AI597479	98404	protein_coding	338.417	522.982	462.068	488.331	388.082	505.376	873.094	0.0667438	0.183943	0.362851	0.716716	1	450.876	0
ENSMUSG00000010307	Tmem86a	67893	protein_coding	932.933	913.649	1112.86	1372.93	1052.86	1124.04	857.339	0.262523	0.167756	1.56491	0.117604	1	1084.88	0
ENSMUSG00000010342	Tex14	83560	protein_coding	5.87983	2.61491	0	1.00068	0	22.0276	5.15267	1.64992	1.7638	0.935439	0.349562	1	5.25384	2
ENSMUSG00000010358	Ifi35	70110	protein_coding	5558.4	4925.96	4315.07	3992.71	5453.08	4624.54	2645.1	-0.0760406	0.158536	-0.479644	0.631481	1	4811.63	0
ENSMUSG00000010362	Rdm1	66599	protein_coding	736.939	765.645	703.147	794.539	672.988	757.749	833.352	0.012963	0.15469	0.0837997	0.933216	1	738.501	0
ENSMUSG00000010376	Nedd8	18002	protein_coding	933.586	881.224	926.572	1007.18	981.929	814.392	1397.91	0.0315658	0.129575	0.24361	0.807533	1	924.148	0
ENSMUSG00000010392	Gosr1	53334	protein_coding	2030.5	1906.27	2025.43	2090.42	2231.76	1702.42	1554.63	0.0113178	0.116767	0.0969266	0.922785	1	1997.8	0
ENSMUSG00000010406	Mrpl52	68836	protein_coding	154.836	152.188	163.155	192.13	147.143	174.962	92.9015	0.128987	0.389526	0.331139	0.740539	1	164.069	0
ENSMUSG00000010453	Kansl3	226976	protein_coding	1937.73	1947.58	1799.57	2028.38	1738.75	2160.59	2293.13	0.0599079	0.109553	0.546838	0.58449	1	1935.43	0
ENSMUSG00000010476	Ebf3	13593	protein_coding	527.878	634.9	570.432	675.458	545.777	629.989	537.614	0.0975826	0.169043	0.577266	0.56376	1	597.406	0
ENSMUSG00000010492	Uckl1os		antisense	9.1464	36.6087	34.092	18.5125	28.7251	33.9854	60.5579	0.0549767	0.51596	0.106552	0.915144	1	26.845	0
ENSMUSG00000010517	Faf1	14084	protein_coding	2081.46	1831.48	1754.52	1631.61	2392.39	1679.76	2398.78	0.00990054	0.167399	0.0591435	0.952838	1	1895.2	0
ENSMUSG00000010538	Tsacc		protein_coding	26.1326	14.1205	21.9163	14.0095	45.7257	32.7267	55.6997	0.553803	0.488208	1.13436	0.256644	1	25.7719	0
ENSMUSG00000010554	Mettl16	67493	protein_coding	925.093	910.511	768.287	862.585	982.515	909.425	924.455	0.0821149	0.129609	0.633561	0.526368	1	893.069	0
ENSMUSG00000010607	Pigyl	66268	protein_coding	319.471	328.432	255.69	327.722	343.529	421.042	399.091	0.261611	0.177725	1.472	0.141022	1	332.648	0
ENSMUSG00000010608	Rbm25	67039	protein_coding	4414.45	3813.58	3236.91	3594.44	3932.99	5328.16	3167.53	0.157106	0.169082	0.929172	0.3528	1	4053.42	0
ENSMUSG00000010609	Psen2		protein_coding	435.107	576.326	358.575	414.781	440.256	440.552	454.46	-0.077503	0.188483	-0.411193	0.680931	1	444.266	0
ENSMUSG00000010651	Acaa1b	235674	protein_coding	52.2652	47.5913	40.7886	43.5295	30.4838	69.859	76.3033	0.012518	0.392529	0.0318906	0.974559	1	47.4196	0
ENSMUSG00000010660	Plcd1	18799	protein_coding	820.563	863.443	863.867	787.534	754.473	763.414	626.772	-0.143078	0.158006	-0.905522	0.365189	1	808.882	0
ENSMUSG00000010663	Fads1	76267	protein_coding	906.147	847.23	600.871	659.947	692.919	867.258	721.33	-0.0770274	0.287454	-0.267964	0.788727	1	762.396	0
ENSMUSG00000010721	Lmbr1	56873	protein_coding	110.41	101.981	62.0961	116.079	17.0006	129.019	278.621	-0.0634245	0.514845	-0.123191	0.901956	1	89.431	0
ENSMUSG00000010751	Tnfrsf22	79202	protein_coding	1657.46	1350.86	1302.8	1521.53	1389.94	881.733	743.54	-0.194939	0.206911	-0.942143	0.34612	1	1350.72	0
ENSMUSG00000036334	Igsf10		protein_coding	0	0	3.04393	12.0081	12.897	0	94.3506	3.06077	1.48419	2.06225	0.0391842	0.786631	4.65817	3
ENSMUSG00000010760	Phlda2	22113	protein_coding	11.1063	8.36771	9.74057	10.0068	0	10.6991	4.16004	-0.495576	2.24038	-0.221202	0.824935	1	8.32009	1
ENSMUSG00000010797	Wnt2	22413	protein_coding	8.49309	49.6832	52.3556	36.5248	15.2419	53.4956	28.6056	-0.057369	0.795237	-0.0721408	0.94249	1	35.9657	0
ENSMUSG00000010830	Kdelr3	105785	protein_coding	130.663	139.113	119.931	98.0665	153.591	107.621	173.107	-0.113385	0.313324	-0.361876	0.717444	1	124.831	0
ENSMUSG00000010841	1700006E09Rik	75437	protein_coding	10.453	7.32174	9.74057	11.0075	5.27604	5.66424	4.12192	-0.363413	1.52604	-0.238141	0.811772	1	8.24385	0
ENSMUSG00000010911	Apip	56369	protein_coding	552.704	417.339	485.202	406.776	480.706	504.117	1070.13	-0.0674382	0.151371	-0.445516	0.655947	1	474.474	0
ENSMUSG00000010914	Pdhx	27402	protein_coding	989.118	950.78	901.611	769.522	1113.83	820.685	3607.65	-0.0715742	0.152218	-0.470207	0.638207	1	924.258	0
ENSMUSG00000010936	Vac14	234729	protein_coding	1429.45	1505.66	1362.46	1513.03	1440.94	1525.57	1151.4	0.0595734	0.0930844	0.639994	0.522176	1	1462.85	0
ENSMUSG00000011008	Mcoln2	68279	protein_coding	10.453	0	11.5669	7.50509	17.0006	0	6.27737	0.120512	1.87265	0.0643538	0.948689	1	7.75427	2
ENSMUSG00000011096	Akt1s1		protein_coding	891.774	1016.68	1022.15	1076.23	1034.1	830.755	1306.42	0.00228665	0.146807	0.0155759	0.987573	1	978.615	0
ENSMUSG00000011114	Tbrg1	21376	protein_coding	3516.14	3199.6	3004.97	3125.12	3301.04	2927.78	2162.53	-0.053589	0.107819	-0.497028	0.619169	1	3179.11	0
ENSMUSG00000011148	Adssl1	11565	protein_coding	83.6242	98.8435	74.2718	93.5634	43.967	102.586	2432.14	-0.0993938	0.259491	-0.383033	0.701695	1	82.8093	0
ENSMUSG00000011158	Brf1	72308	protein_coding	1794.65	1657.85	1600.5	1518.53	1848.96	2073.74	1236.16	0.103199	0.147523	0.699547	0.48421	1	1749.04	0
ENSMUSG00000011171	Vipr2	22355,102641645	protein_coding	0	21.4422	21.3075	56.5383	39.2772	7.55232	30.4146	1.17505	1.00882	1.16478	0.244106	1	24.3529	1
ENSMUSG00000011179	Odc1	18263	protein_coding	650.048	816.897	1307.67	1005.18	763.267	831.385	1672.4	-0.0665925	0.228915	-0.290904	0.771124	1	895.742	0
ENSMUSG00000076433	BC100451	58251	protein_coding	0	0	2.43514	3.00204	5.86226	6.2936	4.837	3.0203	1.44308	2.09296	0.036353	0.766588	2.93217	2
ENSMUSG00000011256	Adam19	11492	protein_coding	565.77	679.353	630.702	676.459	587.399	631.248	1105.59	-0.00133853	0.26889	-0.00497797	0.996028	1	628.488	0
ENSMUSG00000011257	Pabpc4	230721	protein_coding	133.929	108.257	128.454	144.098	82.6579	105.732	5677.74	-0.155482	0.184148	-0.84433	0.398485	1	117.188	0
ENSMUSG00000011263	Exoc3l2	74463	protein_coding	865.642	986.343	709.235	636.932	575.088	748.309	413.366	-0.387502	0.230331	-1.68237	0.0924962	1	753.591	0
ENSMUSG00000011267	Zfp296	63872	protein_coding	45.0787	61.1888	51.138	39.5268	43.3807	46.5726	28.9417	-0.281066	0.56971	-0.493349	0.621766	1	47.8143	0
ENSMUSG00000011305	Plin5		protein_coding	24.1726	46.0224	81.5773	66.0448	37.5185	57.2718	2010.08	0.182654	0.298689	0.61152	0.540855	1	52.1012	0
ENSMUSG00000011306	Sugp1	70616	protein_coding	1160.29	1311.11	1137.21	1314.39	1245.14	1271.94	1051.38	0.0864719	0.133759	0.646477	0.51797	1	1240.01	0
ENSMUSG00000011382	Dhdh	71755	protein_coding	210.367	245.801	149.152	181.623	185.248	290.135	692.766	0.103207	0.233038	0.442874	0.657857	1	210.388	0
ENSMUSG00000011427	Zfp790		protein_coding	865.642	832.587	631.311	656.445	813.682	777.889	614.311	-0.0530662	0.181967	-0.291626	0.770573	1	762.926	0
ENSMUSG00000011486	Slc25a41	103775	protein_coding	0	1.56894	0	1.00068	0	3.77616	0.528815	1.39261	4.21183	0.330643	0.740914	1	1.05763	3
ENSMUSG00000011589	Fsd1	240121	protein_coding	0	7.32174	3.65271	8.00543	8.79339	4.40552	3.07435	0.8911	1.95498	0.45581	0.648526	1	5.36313	1
ENSMUSG00000011658	Fuz	70300	protein_coding	239.113	145.912	208.205	282.692	293.113	196.99	294.698	0.378467	0.253101	1.49532	0.134831	1	227.671	0
ENSMUSG00000011751	Sptbn4		protein_coding	32.6657	9.93665	12.1757	8.50577	0	13.2166	13.8892	-1.31918	1.06572	-1.23783	0.21578	1	12.7501	1
ENSMUSG00000011752	Pgam1	18648	protein_coding	2812.52	2645.24	2631.17	2728.35	2400.6	2165	3045	-0.151464	0.108111	-1.40101	0.161211	1	2563.81	0
ENSMUSG00000011831	Evi5	14020	protein_coding	1580.37	1415.19	1302.19	1336.91	1458.53	1321.66	1104.46	-0.0586763	0.155623	-0.377041	0.706143	1	1402.47	0
ENSMUSG00000011832	Evi5l	213027	protein_coding	672.914	535.01	503.466	600.407	383.392	510.411	765.325	-0.193396	0.194317	-0.99526	0.31961	1	534.267	0
ENSMUSG00000011837	Snapc2	102209	protein_coding	454.054	403.742	508.945	511.847	476.602	431.112	468.089	0.0497863	0.189739	0.262394	0.793018	1	464.383	0
ENSMUSG00000011877	Git1	216963	protein_coding	7289.68	6198.38	7082.61	7839.31	5954.89	7147.64	4878.5	0.0252756	0.123282	0.205022	0.837555	1	6918.75	0
ENSMUSG00000011884	Gltp	56356	protein_coding	4131.56	3881.57	3790.91	3398.8	4250.14	3314.84	2259.3	-0.105271	0.133295	-0.789757	0.42967	1	3794.64	0
ENSMUSG00000011958	Bnip2	12175	protein_coding	6372.43	6388.74	6841.53	6206.71	6583.91	6584.36	5191.24	-0.0167842	0.0669625	-0.250651	0.802084	1	6496.28	0
ENSMUSG00000011960	Ccnt1	12455	protein_coding	1969.74	1827.82	1696.69	1775.2	1579.88	1816.96	1346.85	-0.0850837	0.120067	-0.708634	0.478552	1	1777.72	0
ENSMUSG00000012017	Scarf2	224024	protein_coding	276.352	232.727	284.303	325.22	219.249	239.157	202.663	-0.0429639	1.0699	-0.0401571	0.967968	1	262.835	0
ENSMUSG00000012076	Brms1l	52592	protein_coding	456.013	536.056	508.336	559.379	551.639	445.587	630.207	0.0559146	0.148945	0.375403	0.707361	1	509.502	0
ENSMUSG00000012114	Med15	94112	protein_coding	2008.94	2294.84	2380.96	2399.63	2161.42	2391.57	1543.97	0.0576609	0.117483	0.490801	0.623567	1	2272.89	0
ENSMUSG00000012117	Dhdds	67422	protein_coding	670.954	1027.66	871.172	833.565	688.23	744.533	1212.15	-0.181575	0.195395	-0.929271	0.352749	1	806.019	0
ENSMUSG00000012123	Aim1l	230806	protein_coding	5.22652	21.4422	10.3494	17.5119	12.897	16.9927	9.10136	0.376154	1.26699	0.296889	0.766552	1	14.0699	0
ENSMUSG00000012126	Ubxn11	67586	protein_coding	192.728	154.28	178.983	163.111	201.662	185.661	101.463	0.0675694	0.292788	0.230779	0.817486	1	179.404	0
ENSMUSG00000012296	Tjap1		protein_coding	1285.72	965.947	1025.19	1266.86	1036.45	1221.59	752.488	0.127289	1.2007	0.106012	0.915573	1	1133.63	0
ENSMUSG00000012396	Nanog		protein_coding	28.7458	21.9652	22.5251	21.0142	33.4149	45.3139	15.3439	0.460386	0.954172	0.482499	0.629452	1	28.8299	0
ENSMUSG00000015653	Steap2	74051	protein_coding	1.30663	1.04596	3.04393	10.0068	29.8975	3.77616	28.7965	3.01415	0.873223	3.45175	0.000556955	0.0650834	8.1795	0
ENSMUSG00000012422	Tmem167	66074	protein_coding	1285.07	1036.55	1006.32	869.089	1240.45	983.06	827.505	-0.100103	0.171048	-0.585234	0.55839	1	1070.09	0
ENSMUSG00000012428	Steap4	117167	protein_coding	148.302	147.481	178.983	158.107	138.349	247.338	1185.7	0.186663	0.20359	0.91686	0.359216	1	169.76	0
ENSMUSG00000012429	Mplkip	66308,633057	protein_coding	270.472	279.272	301.958	257.174	340.011	315.939	194.638	0.0983436	0.241625	0.407009	0.684001	1	294.138	0
ENSMUSG00000012443	Kif11	16551	protein_coding	40.5055	15.1665	50.5292	39.5268	24.6215	4.40552	39.6438	-0.951745	0.694677	-1.37005	0.17067	1	29.1258	0
ENSMUSG00000012483	Rpa3	68240	protein_coding	401.135	338.892	323.265	332.726	431.463	426.706	332.428	0.15826	0.226515	0.698672	0.484757	1	375.698	0
ENSMUSG00000012519	Mlkl	74568	protein_coding	988.465	1029.23	1079.38	1044.71	999.516	920.754	573.605	-0.0661442	0.143347	-0.461426	0.644493	1	1010.34	0
ENSMUSG00000012535	Tnpo3	320938	protein_coding	2194.48	2054.27	1949.33	1869.77	2165.52	1998.85	2418.57	-0.0397625	0.111857	-0.355477	0.722232	1	2038.7	0
ENSMUSG00000012609	Ttll5	320244	protein_coding	376.309	463.362	330.571	396.269	248.56	319.086	417.594	-0.282856	0.225385	-1.25499	0.209482	1	355.693	0
ENSMUSG00000012640	Zfp715		protein_coding	3937.53	3154.1	3263.09	2871.95	2975.68	3155.61	1936.29	-0.197448	0.143073	-1.38005	0.16757	1	3226.33	0
ENSMUSG00000012705	Retn		protein_coding	3.26657	1.04596	1.21757	2.00136	2.34491	1.25872	4.45493	0.220314	1.44407	0.152564	0.878742	1	1.85585	0
ENSMUSG00000012777	Acpt	100503991	protein_coding	9.79972	12.5516	9.13178	15.0102	9.37962	13.8459	5.8099	0.279481	1.28511	0.217477	0.827837	1	11.6198	0
ENSMUSG00000012819	Cdh23	22295	protein_coding	1507.2	1371.26	1022.15	1598.08	1527.71	1624.38	860.143	0.282579	0.197176	1.43313	0.15182	1	1441.8	0
ENSMUSG00000012848	Rps5		protein_coding	889.161	881.224	1049.55	1130.27	840.062	1006.35	3665.46	0.0805191	0.14924	0.539526	0.589524	1	966.101	0
ENSMUSG00000012889	Podnl1	244550	protein_coding	7.18646	5.7528	11.5669	6.50441	13.4832	0	4.39891	-0.44742	1.56384	-0.286104	0.774798	1	7.41563	1
ENSMUSG00000013033	Lphn1	330814	protein_coding	196.648	135.975	190.55	166.113	167.661	182.514	550.484	-0.0175599	0.189121	-0.0928505	0.926022	1	173.243	0
ENSMUSG00000013076	Amotl1	75723	protein_coding	1395.48	1258.82	1402.03	1294.38	1241.63	1316.62	2354.5	-0.0742091	0.14822	-0.500669	0.616604	1	1318.16	0
ENSMUSG00000013089	Etv5	104156	protein_coding	667.687	551.746	757.329	735.499	608.503	387.686	693.62	-0.218903	0.254835	-0.859001	0.39034	1	618.075	0
ENSMUSG00000013091	Tmem190	78052	protein_coding	0	2.61491	4.87028	3.00204	4.68981	1.88808	1.42209	0.679653	3.08661	0.220194	0.82572	1	2.84419	1
ENSMUSG00000013150	Gfod2	70575	protein_coding	697.087	604.044	644.704	724.491	477.774	703.624	404.08	-0.0298138	0.220873	-0.134982	0.892626	1	641.954	0
ENSMUSG00000013155	Enkd1	102124	protein_coding	18.9461	32.4249	26.1778	42.5288	23.4491	30.2093	21.345	0.328405	1.09052	0.301145	0.763304	1	28.956	0
ENSMUSG00000013160	Atp6v0d1	11972	protein_coding	1541.17	1590.91	1627.28	1575.07	1395.8	1537.53	1462.4	-0.0786477	0.140636	-0.559227	0.576007	1	1544.63	0
ENSMUSG00000013236	Ptprs	19280	protein_coding	135.236	119.763	127.845	160.609	166.488	137.2	757.582	0.277571	0.677848	0.409489	0.682181	1	141.19	0
ENSMUSG00000013275	Slc41a1	98396	protein_coding	1039.42	1069.5	1009.98	1242.84	748.611	1116.48	1843.06	-0.00342635	0.197948	-0.0173093	0.98619	1	1037.81	0
ENSMUSG00000013353	4931406B18Rik		protein_coding	5.22652	5.7528	4.87028	11.0075	5.27604	7.55232	7.3106	0.570531	0.817743	0.69769	0.485371	1	6.61424	0
ENSMUSG00000013367	Iglon5	210094	protein_coding	0.653314	1.04596	0.608786	0	0	0	6.89152	-2.89243	1.72547	-1.67631	0.0936772	1	0.384677	3
ENSMUSG00000013415	Igf2bp1	140486	protein_coding	1.95994	1.04596	1.82636	1.00068	1.17245	0	1.88701	-1.41318	1.80024	-0.784992	0.432458	1	1.16757	1
ENSMUSG00000013418	B4galnt2	14422	protein_coding	0.653314	3.13789	1.21757	1.00068	4.10358	1.25872	0.947646	0.347869	2.95794	0.117605	0.90638	1	1.89529	0
ENSMUSG00000013419	Zfp651	270210	protein_coding	9.1464	29.8099	10.9581	24.0163	18.7592	21.3982	1246.89	0.334193	0.319586	1.04571	0.295696	1	19.0147	0
ENSMUSG00000013465	Nelfb	58202	protein_coding	5146.16	4658.2	4529.97	4371.46	4260.11	4657.26	2934.45	-0.107837	0.0967159	-1.11499	0.264856	1	4603.86	0
ENSMUSG00000013495	Tmem175		protein_coding	1073.4	599.337	675.752	823.558	824.82	552.578	531.534	-0.0873551	0.227868	-0.383358	0.701454	1	758.24	0
ENSMUSG00000013523	Bcas1	76960	protein_coding	17.6395	0	5.47907	0	9.96585	0	6.6232	-1.01543	2.04122	-0.497461	0.618864	1	5.51407	3
ENSMUSG00000013539	Tango2	27883	protein_coding	1387.64	977.453	843.168	924.126	1330.15	1523.05	2902.19	0.23422	0.22043	1.06256	0.287981	1	1164.26	0
ENSMUSG00000013584	Aldh1a2	19378	protein_coding	11.1063	14.1205	6.08786	1.50102	5.86226	11.3285	120.725	-0.738367	0.603783	-1.2229	0.221367	1	8.33441	0
ENSMUSG00000013593	Ndufs2	226646	protein_coding	3118.92	3048.46	3367.19	3327.26	3166.21	3152.46	21150.3	0.0185834	0.109818	0.16922	0.865624	1	3196.75	0
ENSMUSG00000013622	Atraid	381629	protein_coding	2280.72	1787.03	2152.67	2307.56	2582.91	2046.68	1148.09	0.0983163	2.39914	0.0409797	0.967312	1	2192.93	0
ENSMUSG00000013629	Cad	69719	protein_coding	186.848	323.726	327.527	327.722	164.73	236.639	392.297	-0.201084	0.287075	-0.700459	0.483641	1	261.199	0
ENSMUSG00000013646	Sh3bp5l		protein_coding	1778.98	2060.55	1718.6	1789.71	2021.89	1855.98	1414.38	0.0276108	0.116101	0.237818	0.812022	1	1870.95	0
ENSMUSG00000072875	Gpr27	14761	protein_coding	1.30663	1.56894	0	4.00271	8.20717	11.9578	282.865	2.99034	0.722392	4.1395	3.48063e-05	0.0102191	4.50722	1
ENSMUSG00000013663	Pten	19211	protein_coding	2510.03	2048.52	2215.98	2224.01	2401.77	2418.63	3265.6	0.0569566	0.109569	0.519822	0.603187	1	2303.16	0
ENSMUSG00000013698	Pea15a	18611	protein_coding	34197.1	28663.6	29707.5	27149.4	29263.2	25944.7	16789.4	-0.166595	0.0998341	-1.66872	0.0951727	1	29154.3	0
ENSMUSG00000013701	Timm23	53600	protein_coding	2219.31	1916.2	2143.53	1896.29	2145.59	1825.77	5537.65	-0.0975708	0.12999	-0.750603	0.452891	1	2024.45	0
ENSMUSG00000034839	Larp6	67557	protein_coding	0	0	12.7845	12.5085	32.2424	25.8038	33.841	2.98939	1.00956	2.96109	0.00306556	0.199114	13.8899	2
ENSMUSG00000013736	Trnt1	70047	protein_coding	1594.09	1219.07	1174.35	1129.27	1429.81	1244.87	1172.11	-0.0598489	0.157927	-0.378964	0.704714	1	1298.58	0
ENSMUSG00000013766	Ly6g6e	70274	protein_coding	3.26657	9.93665	3.04393	2.5017	6.44849	0	2.48706	-1.19724	2.34099	-0.511426	0.609053	1	4.19956	1
ENSMUSG00000013787	Ehmt2	110147	protein_coding	1157.02	1154.22	1327.15	1267.86	1061.07	1683.54	1384.47	0.137255	0.162966	0.842231	0.399658	1	1275.14	0
ENSMUSG00000013822	Elof1	66126	protein_coding	996.958	822.127	768.896	740.502	847.683	796.77	662.731	-0.116738	0.158138	-0.738203	0.460391	1	828.823	0
ENSMUSG00000027574	Nkain4	58237	protein_coding	0	1.56894	0	2.00136	11.7245	0	41.9721	2.98405	1.29625	2.30206	0.0213316	0.617874	2.54914	3
ENSMUSG00000013858	Tmem259	216157	protein_coding	800.31	718.054	740.892	828.562	651.297	658.311	2336.84	-0.0801535	0.136216	-0.588429	0.556245	1	732.904	0
ENSMUSG00000013878	Rnf170	77733	protein_coding	308.364	283.979	420.671	427.79	283.147	463.838	629.042	0.217718	0.216504	1.00561	0.314604	1	364.632	0
ENSMUSG00000013921	Clip3	76686	protein_coding	13.0663	0.522982	3.04393	7.00475	2.93113	0	118.864	-0.713443	0.785979	-0.907713	0.36403	1	4.42818	1
ENSMUSG00000013928	Thap8		protein_coding	1.30663	4.18385	1.21757	4.50305	7.03472	3.77616	2.27281	1.17648	1.71636	0.685453	0.493058	1	3.67033	0
ENSMUSG00000013936	Myl2		protein_coding	516.772	397.466	604.524	642.436	381.047	453.139	197786	-0.0378555	0.218791	-0.173021	0.862635	1	499.231	0
ENSMUSG00000013973	Dedd		protein_coding	950.573	892.73	842.559	838.068	934.445	980.543	844.834	0.0338927	0.119023	0.284757	0.775831	1	906.486	0
ENSMUSG00000013974	Mcemp1	69189	protein_coding	2.61326	30.8559	12.1757	8.00543	13.4832	45.3139	10.7378	0.311955	0.966186	0.322873	0.746792	1	18.7412	0
ENSMUSG00000013997	Nit1	27045	protein_coding	610.196	518.798	537.558	511.347	403.91	489.642	731.212	-0.244337	0.144283	-1.69346	0.0903677	1	511.908	0
ENSMUSG00000014030	Pax5	18507	protein_coding	15.0262	10.9826	4.2615	4.50305	1.17245	13.8459	10.0872	-0.453951	1.01824	-0.445818	0.655728	1	8.29863	0
ENSMUSG00000014039	Prdm15		protein_coding	435.107	524.551	442.587	393.767	275.526	395.867	303.822	-0.396633	0.206279	-1.9228	0.0545053	0.875307	411.234	0
ENSMUSG00000014074	Rnf168	70238	protein_coding	414.201	688.767	715.932	733.998	408.014	684.744	747.162	0.0216218	0.247837	0.0872419	0.930479	1	607.609	0
ENSMUSG00000014075	Tctex1d2	66061	protein_coding	79.051	92.5677	95.5793	75.0509	67.416	100.698	121.644	-0.141174	0.311672	-0.452958	0.650579	1	85.0604	0
ENSMUSG00000014077	Chp1	56398,100504089,102643165	protein_coding	909.414	1119.18	1113.47	1287.87	1059.9	1166.2	2119.28	0.163934	0.140937	1.16317	0.244762	1	1109.34	0
ENSMUSG00000014158	Trpv4		protein_coding	3184.91	2848.68	3171.16	2484.18	3283.45	3298.48	1628.17	-0.0238916	0.144306	-0.165561	0.868502	1	3045.14	0
ENSMUSG00000029158	Yipf7	75581	protein_coding	2.61326	0	4.87028	23.0156	19.3455	11.3285	2106.22	2.93715	0.479155	6.12985	8.79645e-10	2.29568e-06	10.1955	1
ENSMUSG00000014177	Tvp23b	67510	protein_coding	1592.13	1409.44	1314.98	1307.39	1498.98	1504.17	1021.61	-0.00324392	0.139226	-0.0232996	0.981411	1	1437.85	0
ENSMUSG00000014195	Dnajc7	56354	protein_coding	1957.33	1367.07	1417.86	1369.93	1541.19	1540.04	1250.69	-0.0809704	0.152278	-0.531728	0.594914	1	1532.24	0
ENSMUSG00000014198	Zfp385c	278304	protein_coding	1.95994	8.89069	17.6548	9.50644	21.1041	22.0276	17.0792	0.996571	0.730079	1.36502	0.172247	1	13.5239	0
ENSMUSG00000091956	C2cd4b	75697	protein_coding	0	1.56894	0	1.00068	7.62094	5.03488	7.90525	2.92549	1.45929	2.00473	0.0449919	0.825287	2.53757	2
ENSMUSG00000014232	Cluap1		protein_coding	327.964	238.48	223.424	221.15	264.974	198.878	318.724	-0.196702	0.198716	-0.989866	0.32224	1	245.812	0
ENSMUSG00000014243	Zswim7	69747	protein_coding	69.9046	56.482	81.5773	93.0631	109.038	91.8866	175.956	0.501961	0.257612	1.94851	0.0513534	0.860122	83.6586	0
ENSMUSG00000014245	Pigl	327942	protein_coding	175.742	193.503	193.594	200.636	243.87	276.289	160.58	0.344831	0.23496	1.46762	0.142208	1	213.939	0
ENSMUSG00000014294	Ndufa2	17991	protein_coding	1015.25	1008.31	941.791	1119.76	1179.49	1004.46	3600.76	0.156187	0.159028	0.982133	0.326034	1	1044.84	0
ENSMUSG00000014301	Pam16	66449	protein_coding	125.436	95.7056	104.711	63.0427	78.5543	115.802	638.345	-0.358895	0.229333	-1.56495	0.117595	1	97.2087	0
ENSMUSG00000014303	Glis2	83396	protein_coding	144.382	139.113	137.586	163.611	124.28	183.773	233.531	0.165608	0.208592	0.793931	0.427236	1	148.791	0
ENSMUSG00000014313	Cox6c	12864,102640946	protein_coding	2071.01	1914.11	2057.09	2448.16	2013.1	2056.12	13302.5	0.108414	0.143521	0.755386	0.450017	1	2093.26	0
ENSMUSG00000014329	Bicc1	83675	protein_coding	47.0386	105.642	127.236	66.5451	147.729	89.3691	566.41	0.145056	0.34605	0.419176	0.675087	1	97.2601	0
ENSMUSG00000014349	Ube2z	268470	protein_coding	1443.82	1517.17	1656.51	1596.58	1191.8	1602.98	1906.7	-0.0716094	0.139064	-0.51494	0.606595	1	1501.48	0
ENSMUSG00000014353	Tmem87b	72477	protein_coding	1006.76	1028.7	994.147	1045.71	1372.36	978.025	1026.01	0.164373	0.149567	1.09899	0.271773	1	1070.95	0
ENSMUSG00000014355	Anapc1	17222	protein_coding	2420.53	2358.65	2233.03	2422.64	2051.21	2080.66	2363.13	-0.0979883	0.111141	-0.881657	0.377962	1	2261.12	0
ENSMUSG00000014361	Mertk	17289	protein_coding	1316.43	1222.73	1428.82	1109.75	1300.84	1025.86	803.424	-0.210067	0.185279	-1.13379	0.256883	1	1234.07	0
ENSMUSG00000014402	Tsg101	22088	protein_coding	2722.36	2353.42	2447.32	2415.14	2502.6	2197.73	1763.44	-0.0803127	0.137997	-0.581988	0.560574	1	2439.76	0
ENSMUSG00000014418	Hps5		protein_coding	727.792	792.84	722.02	699.975	417.979	757.749	556.981	-0.259167	0.216936	-1.19467	0.232216	1	686.393	0
ENSMUSG00000040037	Negr1	320840	protein_coding	3.26657	2.09193	0	22.0149	0	15.1046	51.5314	2.91826	1.03739	2.81307	0.00490703	0.260761	7.07968	2
ENSMUSG00000014444	Piezo1	234839	protein_coding	1829.93	2272.88	2230.59	3068.08	2050.62	2756.6	1760.79	0.312571	0.170926	1.82869	0.0674454	0.938358	2368.12	0
ENSMUSG00000014453	Blk	12143	protein_coding	45.732	28.241	77.3158	49.5336	35.1736	49.7194	24.9159	-0.139363	0.632708	-0.220264	0.825665	1	47.6192	0
ENSMUSG00000014470	Rnf166	68718	protein_coding	1294.22	1379.1	1405.08	1193.81	1238.11	1339.91	1369.56	-0.113888	0.114548	-0.994237	0.320108	1	1308.37	0
ENSMUSG00000057719	Sh3rf2	269016	protein_coding	5.22652	0	0	2.00136	21.6904	10.0698	723.311	2.91087	1.23499	2.35699	0.0184236	0.589554	6.498	2
ENSMUSG00000079022	Col22a1	69700	protein_coding	0.653314	0.522982	0	10.5071	0	0.62936	30.5323	2.90413	1.39725	2.07846	0.0376672	0.775763	2.05213	2
ENSMUSG00000014503	Pkd2l2		protein_coding	63.3715	55.436	88.2739	77.0522	52.7604	81.1874	97.8015	0.0212592	0.350678	0.0606232	0.951659	1	69.6802	0
ENSMUSG00000014504	Srp19	66384	protein_coding	1614.99	1324.19	1268.71	1145.78	1439.19	1236.06	1324.06	-0.135579	0.152269	-0.890391	0.373256	1	1338.15	0
ENSMUSG00000014543	Klra17	170733	protein_coding	0	0.522982	0	0.500339	0	5.66424	0.557297	2.85251	4.27633	0.667046	0.504742	1	1.11459	3
ENSMUSG00000014547	Wdfy2	268752	protein_coding	295.951	360.857	392.058	349.237	232.732	309.016	420.779	-0.232381	0.2133	-1.08946	0.275952	1	323.308	0
ENSMUSG00000014550	Zfyve20	78287	protein_coding	1437.29	1367.07	1497	1543.55	1396.39	1295.22	1235.84	-0.0236818	0.12196	-0.194176	0.846038	1	1422.75	0
ENSMUSG00000014551	Mrps25	64658	protein_coding	628.488	679.353	572.258	597.905	621.986	663.345	1031.9	0.000632262	0.127619	0.00495428	0.996047	1	627.223	0
ENSMUSG00000014554	Dguok	27369	protein_coding	1142.65	1063.22	923.528	861.084	1105.62	1069.91	872.046	-0.0489313	0.164893	-0.296746	0.766661	1	1027.67	0
ENSMUSG00000014592	Camta1	100072	protein_coding	640.248	482.712	468.156	463.314	627.848	604.186	3014.87	0.0899826	0.164594	0.546696	0.584588	1	547.744	0
ENSMUSG00000014599	Csf1	12977	protein_coding	6415.55	6328.08	4501.36	5427.18	6872.92	5253.27	3648.04	0.0320274	0.164134	0.195129	0.845292	1	5799.72	0
ENSMUSG00000014601	Strip1	229707	protein_coding	3428.59	2510.31	2818.07	2664.81	3212.52	2466.46	2032.33	-0.067078	0.143739	-0.466666	0.640739	1	2850.13	0
ENSMUSG00000014606	Slc25a11	67863	protein_coding	1922.7	1703.87	1892.11	1971.34	1886.48	1487.81	11306.1	-0.0473354	0.141358	-0.334863	0.737729	1	1810.72	0
ENSMUSG00000014609	Chrne	11448	protein_coding	0	0	0	0.500339	3.51736	6.2936	0.859275	4.78875	4.26256	1.12344	0.261249	1	1.71855	3
ENSMUSG00000014633	Cmc2	66531	protein_coding	186.848	172.061	183.853	215.646	179.385	253.632	743.564	0.255264	0.155237	1.64435	0.100104	1	198.571	0
ENSMUSG00000014668	Chfr	231600	protein_coding	766.338	1005.17	749.415	820.556	1075.73	947.816	666.527	0.170518	0.198267	0.860041	0.389766	1	894.17	0
ENSMUSG00000014704	Hoxa2	15399	protein_coding	37.2389	55.436	42.615	64.0434	49.8292	67.3415	30.0572	0.417932	0.564602	0.740225	0.459164	1	52.7507	0
ENSMUSG00000014725	Adam28	13522	protein_coding	23.5193	10.4596	8.523	12.0081	5.27604	20.1395	9.18831	-0.328222	1.14388	-0.286937	0.774161	1	13.3209	0
ENSMUSG00000014748	Tex261	21766	protein_coding	5127.87	5053.57	4802.71	4731.71	5079.06	4482.3	4062.15	-0.0680457	0.0961451	-0.70774	0.479107	1	4879.54	0
ENSMUSG00000014763	Fam120b	67544	protein_coding	657.234	709.163	599.045	472.32	661.849	469.503	725.617	-0.29411	0.170977	-1.72017	0.0854008	1	594.852	0
ENSMUSG00000014767	Tbp	21374	protein_coding	968.865	883.839	890.045	844.573	1106.21	770.966	601.615	-0.0109701	0.16641	-0.0659219	0.94744	1	910.749	0
ENSMUSG00000014769	Psmb1	19170	protein_coding	871.521	749.433	819.425	694.971	766.784	865.999	415.875	-0.0525872	0.352724	-0.149089	0.881484	1	794.689	0
ENSMUSG00000014771	Pdcd2	18567	protein_coding	235.847	231.158	230.73	225.153	230.387	182.514	284.837	-0.130036	0.160265	-0.811384	0.417145	1	222.631	0
ENSMUSG00000014773	Dll1	13388	protein_coding	2512.65	2198.09	1896.98	1930.31	2251.7	1986.26	1168.71	-0.0925079	0.140203	-0.659815	0.509372	1	2129.33	0
ENSMUSG00000014776	Nol3	78688	protein_coding	13.0663	6.27578	23.7426	16.5112	28.1389	18.2514	944.262	0.584062	0.323983	1.80276	0.0714261	0.954744	17.6644	0
ENSMUSG00000014778	Fhod1	234686	protein_coding	348.87	263.583	220.989	244.666	318.907	399.644	333.994	0.202989	0.266536	0.761583	0.446309	1	299.443	0
ENSMUSG00000014782	Plekhg4	102075	protein_coding	17.6395	10.4596	5.47907	11.0075	48.0706	30.8386	11.2129	1.8178	1.20716	1.50585	0.132106	1	20.5825	0
ENSMUSG00000014786	Slc9a5	277973	protein_coding	82.9709	87.8609	99.2321	136.092	120.763	100.698	62.8707	0.384749	0.375633	1.02427	0.305708	1	104.603	0
ENSMUSG00000014791	Elmo3	234683	protein_coding	32.0124	19.8733	4.2615	8.00543	18.7592	5.66424	14.3129	-0.506162	0.7825	-0.646853	0.517727	1	14.7627	0
ENSMUSG00000000567	Sox9	20682	protein_coding	0	4.70683	20.6987	15.0102	98.486	46.5726	46.0824	2.89908	0.969594	2.98999	0.00278985	0.189795	30.9124	1
ENSMUSG00000014837	4931428F04Rik		protein_coding	97.9972	90.4758	60.8786	108.574	45.7257	108.25	67.0984	0.207399	1.54961	0.133839	0.89353	1	85.3168	0
ENSMUSG00000014846	Tppp3		protein_coding	1417.04	1252.54	1544.49	1459.49	1268.01	1572.77	1010.7	0.0288757	0.192428	0.15006	0.880717	1	1419.06	0
ENSMUSG00000014850	Msh3	17686	protein_coding	412.241	458.132	261.169	301.705	302.493	279.436	428.322	-0.349082	0.201466	-1.73271	0.0831471	1	335.863	0
ENSMUSG00000014856	Tmem208	66320	protein_coding	1230.84	1078.39	1121.38	1000.68	1062.24	1018.93	733.212	-0.154507	0.142022	-1.08791	0.276634	1	1085.41	0
ENSMUSG00000014859	E2f4	104394	protein_coding	2474.1	2603.4	2608.04	2327.08	2531.33	2290.24	1691.85	-0.103943	0.0955505	-1.08783	0.276669	1	2472.36	0
ENSMUSG00000014867	Surf4	20932	protein_coding	5154.65	5078.15	5469.94	4994.89	4777.74	4168.25	4870.9	-0.173781	0.0978049	-1.77681	0.0755997	0.974922	4940.6	0
ENSMUSG00000014873	Surf2	20931	protein_coding	877.401	783.949	678.796	684.964	714.024	777.26	659.044	-0.103561	0.143998	-0.719187	0.472026	1	752.732	0
ENSMUSG00000014905	Dnajb9	27362	protein_coding	1241.3	1223.78	1107.99	1128.77	998.343	1225.99	1678.42	-0.091366	0.119808	-0.762601	0.445701	1	1154.36	0
ENSMUSG00000014907	Naf1	234344	protein_coding	18.9461	34.5168	23.1339	28.019	31.6562	20.7689	176.167	0.0610472	0.313608	0.194661	0.845659	1	26.1735	0
ENSMUSG00000014932	Yes1		protein_coding	1560.77	1437.15	1351.5	1796.22	1589.85	1490.95	1126.24	0.165185	0.140593	1.17491	0.24003	1	1537.74	0
ENSMUSG00000014956	Ppp1cb	19046	protein_coding	2919.01	2883.72	2823.55	2913.98	2700.74	2693.66	7106.76	-0.0537297	0.0811382	-0.6622	0.507843	1	2822.44	0
ENSMUSG00000014959	Gorasp2	70231	protein_coding	3488.05	2938.63	2894.17	2849.43	3166.79	2577.23	2890.41	-0.115283	0.109357	-1.05419	0.291795	1	2985.72	0
ENSMUSG00000014980	Tsen15	66637	protein_coding	704.926	610.842	681.231	571.387	858.822	662.087	588.738	0.0675703	0.192634	0.350771	0.72576	1	681.549	0
ENSMUSG00000015002	Efr3a	76740	protein_coding	2037.69	1870.18	1965.77	2030.38	2254.04	1814.44	2358.76	0.0544906	0.118116	0.46133	0.644562	1	1995.42	0
ENSMUSG00000015013	Trappc2l	59005	protein_coding	344.297	274.042	251.428	338.229	341.77	380.763	403.705	0.290828	0.210874	1.37915	0.167848	1	321.755	0
ENSMUSG00000015016	Acsf3	257633	protein_coding	0	36.6087	34.7008	73.5499	0	0	514.275	-0.610228	2.17499	-0.280565	0.779044	1	24.1432	3
ENSMUSG00000015023	Ddx19a	13680	protein_coding	375.002	397.466	396.319	403.774	294.872	429.224	687.902	-0.051606	0.162206	-0.318152	0.75037	1	382.776	0
ENSMUSG00000015027	Galns	50917	protein_coding	118.903	191.934	196.029	156.606	157.109	91.2572	166.12	-0.345338	0.315624	-1.09414	0.273892	1	151.973	0
ENSMUSG00000015053	Gata2		protein_coding	9439.09	8554.41	8270.96	8112	7126.17	8255.94	4387.56	-0.164156	0.150672	-1.08949	0.275938	1	8293.09	0
ENSMUSG00000015083	C8g	69379	protein_coding	104.53	89.9528	82.7948	79.5539	78.5543	110.767	64.3396	-0.0212577	0.356901	-0.059562	0.952505	1	91.0256	0
ENSMUSG00000043398	Gpr135	238252	protein_coding	0.653314	2.61491	2.43514	21.0142	8.20717	14.4753	13.9162	2.89528	0.87391	3.31302	0.000922956	0.0924481	8.23334	0
ENSMUSG00000015087	Rabl6	227624	protein_coding	1136.77	1225.87	1344.2	1284.87	935.617	1322.29	2206.01	-0.0637648	0.142249	-0.44826	0.653965	1	1208.27	0
ENSMUSG00000015090	Ptgds		protein_coding	51.6118	60.6659	63.9225	29.52	59.7951	14.4753	4890.22	-0.749333	0.489481	-1.53087	0.125801	1	46.6651	0
ENSMUSG00000015092	Edf1	59022,665181	protein_coding	3216.92	2873.26	3130.38	3031.56	3031.96	2960.51	3536.51	-0.0309659	0.129921	-0.238344	0.811614	1	3040.76	0
ENSMUSG00000015093	Clic3	69454	protein_coding	3.26657	9.41367	20.6987	20.0136	7.62094	18.8808	14.5095	0.568852	0.8035	0.707967	0.478966	1	13.3157	0
ENSMUSG00000015094	Npdc1	18146	protein_coding	3810.13	3558.37	3438.42	3127.62	3510.32	3197.15	1996.47	-0.132673	0.120416	-1.10179	0.270555	1	3440.33	0
ENSMUSG00000015095	Fbxw5	30839	protein_coding	2616.52	2208.03	2138.66	2140.95	2493.22	2568.42	2557.03	0.0459398	0.128228	0.358266	0.720144	1	2360.97	0
ENSMUSG00000015112	Slc25a13	50799	protein_coding	105.837	114.01	129.671	93.0631	127.797	93.7746	3290.76	-0.149563	0.167528	-0.892766	0.371982	1	110.692	0
ENSMUSG00000015120	Ube2i	102641751	protein_coding	4984.14	4580.8	4709.57	4600.12	5319.42	4686.84	3201.29	0.0331279	0.105175	0.314979	0.752778	1	4813.48	0
ENSMUSG00000015126	Tsr3	68327	protein_coding	429.881	409.495	314.133	287.195	387.496	279.436	275.123	-0.27606	0.237249	-1.16359	0.24459	1	351.272	0
ENSMUSG00000015127	Unkl	74154	protein_coding	860.415	865.012	1031.89	799.042	929.755	788.588	598.232	-0.128364	0.141152	-0.909402	0.363138	1	879.117	0
ENSMUSG00000015133	Lrrk1	233328,102641899	protein_coding	1810.33	2308.44	1722.25	1539.04	1674.85	1999.48	1238.19	-0.163007	0.198269	-0.822155	0.410989	1	1842.4	0
ENSMUSG00000015134	Aldh1a3	56847	protein_coding	71.2113	165.262	120.54	131.589	104.348	109.509	84.352	-0.0476063	0.43467	-0.109523	0.912788	1	117.077	0
ENSMUSG00000015143	Actn1	109711	protein_coding	262.632	357.196	306.219	338.229	211.628	277.548	744.274	-0.173551	0.217841	-0.796689	0.425632	1	292.242	0
ENSMUSG00000015149	Sirt2	64383	protein_coding	4187.09	3189.66	3133.42	3098.1	3472.22	3341.27	3303.61	-0.0801081	0.129609	-0.618075	0.536526	1	3403.63	0
ENSMUSG00000015165	Hnrnpl	15388	protein_coding	1554.24	1989.42	2208.07	2811.91	1394.05	2295.28	2862.22	0.18994	0.228857	0.829953	0.406565	1	2042.16	0
ENSMUSG00000015176	Nolc1	70769	protein_coding	0	61.7118	96.7969	70.5478	70.9334	57.2718	120.01	1.15232	1.66739	0.691093	0.489507	1	59.5436	1
ENSMUSG00000015189	Casd1	213819	protein_coding	1303.36	1434.02	1409.95	1447.48	1449.74	1299.63	1371.48	0.0162196	0.0994964	0.163017	0.870505	1	1390.7	0
ENSMUSG00000015202	Cnksr3	215748	protein_coding	574.917	616.072	489.464	519.852	375.185	703.624	780.32	-0.0647491	0.229593	-0.282016	0.777931	1	546.519	0
ENSMUSG00000015214	Mtmr1	53332	protein_coding	469.08	602.998	645.313	460.312	595.02	495.306	749.551	-0.143689	0.163307	-0.879873	0.378928	1	544.671	0
ENSMUSG00000015217	Hmgb3		protein_coding	235.847	85.246	132.106	167.113	256.181	223.423	1626.4	0.52999	0.297629	1.78071	0.0749603	0.97167	183.319	0
ENSMUSG00000015222	Map2	17756	protein_coding	0	5.7528	5.47907	23.5159	37.5185	23.2863	101.568	2.89125	0.524091	5.51671	3.45411e-08	4.50724e-05	15.9254	1
ENSMUSG00000015224	Cyp2j9	74519	protein_coding	1130.89	910.511	803.597	995.175	1156.62	966.068	548.991	0.147752	0.156858	0.941946	0.34622	1	993.81	0
ENSMUSG00000015243	Abca1	11303	protein_coding	835.589	957.579	876.651	849.076	882.271	931.453	967.092	-0.00483412	0.16919	-0.0285721	0.977206	1	888.77	0
ENSMUSG00000015247	Nipsnap3b	66536	protein_coding	1321	1030.27	1278.45	1147.78	1266.84	1153.62	681.457	-0.0238742	0.160381	-0.148859	0.881665	1	1199.66	0
ENSMUSG00000015289	Lage3	66192	protein_coding	478.879	442.442	455.372	469.818	559.846	402.161	458.715	0.0557916	0.190917	0.29223	0.770111	1	468.087	0
ENSMUSG00000015290	Ubl4	27643,100169864	protein_coding	2037.03	2076.24	2229.98	1892.78	2002.55	1866.05	2678.92	-0.137004	0.0802589	-1.70702	0.0878183	1	2017.44	0
ENSMUSG00000015291	Gdi1	14567	protein_coding	14541.5	11490.4	10442.5	9922.73	12586.9	10911.8	6958.66	-0.123651	0.148374	-0.833373	0.404634	1	11649.3	0
ENSMUSG00000015305	Sash1	70097	protein_coding	208.407	177.814	130.889	209.142	165.902	225.94	1168.07	0.2328	0.197934	1.17615	0.239535	1	186.349	0
ENSMUSG00000015312	Gadd45b	17873	protein_coding	249.566	534.487	566.779	557.878	278.457	678.45	372.114	0.198826	0.380212	0.522933	0.601021	1	477.603	0
ENSMUSG00000015314	Slamf6	30925	protein_coding	42.4654	36.6087	68.7928	35.5241	107.866	62.3066	30.8743	0.48124	0.660052	0.729095	0.465943	1	58.9272	0
ENSMUSG00000015316	Slamf1	27218	protein_coding	69.9046	191.411	62.0961	81.0549	85.0028	139.718	58.8671	-0.0752074	0.577095	-0.130321	0.896313	1	104.865	0
ENSMUSG00000015335	Zdhhc12	66220	protein_coding	376.962	254.692	319.004	323.219	358.184	242.933	190.925	-0.0434736	0.267543	-0.162492	0.870919	1	312.499	0
ENSMUSG00000015337	Endog	13804	protein_coding	424.001	342.553	291	267.681	347.632	267.478	757.829	-0.256761	0.211967	-1.21133	0.22577	1	323.391	0
ENSMUSG00000015340	Cybb	13058	protein_coding	214.287	889.069	642.878	327.722	515.879	549.431	493.889	-0.299778	0.372109	-0.805617	0.420463	1	523.211	0
ENSMUSG00000015341	Golga7		protein_coding	4439.27	3818.29	3965.63	4065.26	4291.18	3623.85	2769.66	-0.0287523	0.102646	-0.28011	0.779393	1	4033.91	0
ENSMUSG00000015342	Xk	22439	protein_coding	13.0663	1.56894	1.82636	3.00204	16.4143	0	260.806	0.457544	1.15975	0.394518	0.693199	1	5.97966	1
ENSMUSG00000015354	Pcolce2	76477	protein_coding	0	35.0398	42.0062	18.5125	24.6215	23.2863	327.514	-0.0546885	0.997482	-0.0548266	0.956277	1	23.9111	1
ENSMUSG00000015355	Cd48	12506	protein_coding	62.0649	207.101	115.06	50.0339	175.868	123.355	92.5026	-0.147724	0.546438	-0.270341	0.786898	1	122.247	0
ENSMUSG00000015357	Clpx	270166	protein_coding	2090.61	1743.62	1571.88	1547.05	1800.89	1717.52	3150.45	-0.0930842	0.129833	-0.716953	0.473403	1	1745.26	0
ENSMUSG00000015363	Trabd		protein_coding	2161.16	1965.89	1985.86	1923.8	2047.69	2098.29	1829.75	-0.0139915	0.137249	-0.101943	0.918802	1	2030.45	0
ENSMUSG00000009731	Kcnd1	16506	protein_coding	0	3.13789	4.2615	6.00407	23.4491	24.545	13.0603	2.85377	1.09997	2.59441	0.00947533	0.396714	10.2329	1
ENSMUSG00000015377	Dennd6b	69440	protein_coding	26.1326	59.6199	0	27.0183	4.10358	28.9506	78.6457	-0.451558	0.983215	-0.459267	0.646043	1	24.3042	1
ENSMUSG00000015396	Cd83	12522	protein_coding	45.0787	37.1317	21.3075	24.5166	53.3466	56.6424	23.8425	0.310314	1.13338	0.273794	0.784243	1	39.6706	0
ENSMUSG00000015405	Ace2		protein_coding	0	23.5342	11.5669	8.50577	8.79339	15.734	65.1118	-0.0701533	0.80249	-0.0874195	0.930338	1	11.3557	1
ENSMUSG00000015437	Gzmb	14939	protein_coding	22.2127	40.7926	45.6589	20.0136	21.6904	21.3982	15.5564	-0.744022	0.710433	-1.04728	0.294971	1	28.6277	0
ENSMUSG00000015451	C4a		processed_transcript	0	3.66087	10.3494	19.5132	4.10358	9.4404	6.56907	1.42475	1.38018	1.03229	0.301935	1	7.84457	1
ENSMUSG00000015452	Ager	11596	protein_coding	1.95994	18.3044	19.4811	3.00204	7.62094	8.18168	7.26121	-1.00641	1.00831	-0.998111	0.318225	1	9.75835	0
ENSMUSG00000015461	Atf6b	12915	protein_coding	2453.85	2697.02	2373.66	2502.2	2134.45	2127.87	1548.74	-0.157148	0.103631	-1.51642	0.129414	1	2381.51	0
ENSMUSG00000015467	Egfl8	81701	protein_coding	48.9986	52.2982	67.5752	57.539	66.2436	101.956	48.0638	0.399917	0.370197	1.08028	0.280017	1	65.7685	0
ENSMUSG00000015468	Notch4	18132	protein_coding	7528.8	8364.04	9441.05	9228.26	5423.18	8401.96	4854.01	-0.132815	0.19503	-0.680998	0.495873	1	8064.55	0
ENSMUSG00000015474	Ppt2		protein_coding	734.979	767.737	760.373	782.53	766.784	883.621	1098.22	0.102597	0.129179	0.794221	0.427067	1	782.671	0
ENSMUSG00000015476	Prrt1	260297	protein_coding	0	12.5516	9.74057	8.00543	13.4832	3.1468	32.9352	0.183109	0.871459	0.210118	0.833576	1	7.82126	1
ENSMUSG00000015478	Rnf5	54197	protein_coding	917.253	798.593	874.825	777.027	840.649	838.308	946.387	-0.0782412	0.130942	-0.597524	0.550157	1	841.109	0
ENSMUSG00000027171	Prrg4	228413	protein_coding	0	2.61491	26.1778	33.0224	40.4496	52.2369	18.8035	2.78987	0.976605	2.8567	0.00428068	0.243823	25.7503	1
ENSMUSG00000015501	Hivep2		protein_coding	487.373	299.668	323.265	356.742	381.047	422.301	757.882	0.0776258	0.198439	0.391183	0.695662	1	378.399	0
ENSMUSG00000015522	Arnt	11863	protein_coding	2344.75	2090.36	2252.51	2214.5	2408.8	2409.82	2074.05	0.0731364	0.0948008	0.771474	0.440426	1	2286.79	0
ENSMUSG00000015533	Itga2	16398	protein_coding	0.653314	37.1317	29.8305	31.5214	20.5179	37.7616	25.9844	0.406463	1.00473	0.404551	0.685807	1	26.2361	0
ENSMUSG00000015536	Mocs2	17434	protein_coding	1259.59	1226.39	1217.57	1226.83	1405.18	1299	1104.36	0.0853626	0.102248	0.834855	0.403799	1	1272.43	0
ENSMUSG00000015542	Nat9		protein_coding	501.745	515.66	582.608	569.386	561.605	653.905	583.279	0.158045	0.167784	0.941958	0.346214	1	564.151	0
ENSMUSG00000030325	Klrb1c	17059	protein_coding	0	4.70683	37.7447	13.5092	96.1411	73.6351	20.71	2.78127	1.30571	2.13007	0.0331655	0.736983	37.6228	1
ENSMUSG00000015575	Atp6v0e	11974	protein_coding	3872.19	3771.74	3425.64	3380.29	3954.68	2913.31	2185.31	-0.111877	0.12138	-0.921703	0.356683	1	3552.98	0
ENSMUSG00000015579	Nkx2-5	18091	protein_coding	10.453	27.195	20.6987	25.017	21.1041	1.25872	935.35	-0.399454	0.74822	-0.533871	0.59343	1	17.6211	0
ENSMUSG00000015597	Zfp318	57908	protein_coding	299.218	212.854	373.186	359.744	291.354	375.728	506.489	0.214877	0.223883	0.959774	0.337169	1	318.681	0
ENSMUSG00000015599	Ttbk1	106763	protein_coding	1.30663	1.56894	0	0.500339	0.586226	1.88808	3.12944	-0.0507072	1.6788	-0.0302045	0.975904	1	0.975037	1
ENSMUSG00000015605	Srf	20807	protein_coding	339.724	414.724	467.547	435.295	359.943	377.616	1731.76	-0.056019	0.141791	-0.395082	0.692783	1	399.142	0
ENSMUSG00000074899	Sptbn5	640524	protein_coding	4.5732	1.56894	0	4.50305	19.9317	12.5872	12.2497	2.75253	1.11746	2.4632	0.0137703	0.506582	7.19402	1
ENSMUSG00000015627	Gata5	14464	protein_coding	0.653314	3.66087	0	0	1.17245	0	10.1445	-1.83069	1.76504	-1.0372	0.299643	1	0.91444	3
ENSMUSG00000015647	Lama5	16776	protein_coding	2576.67	2014	1775.83	2121.94	1878.86	2602.4	3078.94	0.0494086	0.202469	0.244031	0.807207	1	2161.62	0
ENSMUSG00000063535	Zfp773	76373	protein_coding	0	4.70683	6.08786	19.0129	34.5874	8.81104	9.98513	2.74406	1.0816	2.53702	0.01118	0.447206	12.201	1
ENSMUSG00000036330	Slc18a1	110877	protein_coding	0.653314	0	3.04393	4.50305	1.75868	18.2514	9.22527	2.73306	1.29968	2.10287	0.0354773	0.758226	4.70174	1
ENSMUSG00000015659	Serac1	321007	protein_coding	104.53	131.791	154.632	125.085	112.555	125.243	210.324	-0.0914312	0.199549	-0.458189	0.646817	1	125.639	0
ENSMUSG00000015668	Pdzd11		protein_coding	685.98	730.605	768.287	774.525	753.301	729.428	680.841	0.0486846	0.135008	0.360606	0.718394	1	740.354	0
ENSMUSG00000015671	Psma2	19166	protein_coding	1575.79	1419.37	1518.31	1506.52	1620.33	1388.37	1865.51	0.00110867	0.116389	0.00952559	0.9924	1	1504.78	0
ENSMUSG00000015672	Mrpl32	75398	protein_coding	277.659	340.461	301.958	271.184	309.527	340.484	659.101	-0.00101207	0.16603	-0.00609569	0.995136	1	306.879	0
ENSMUSG00000015697	Setdb1	84505	protein_coding	604.969	456.04	531.47	561.881	569.812	560.13	573.791	0.0891088	0.153735	0.579627	0.562166	1	547.384	0
ENSMUSG00000015702	Anxa9		protein_coding	0	12.5516	9.13178	2.00136	3.51736	8.18168	13.8114	-0.67626	1.11973	-0.603947	0.545879	1	5.89729	1
ENSMUSG00000015711	Prune	229589	protein_coding	243.033	188.796	213.684	244.666	174.109	232.863	993.648	0.0162607	0.169882	0.0957177	0.923745	1	216.192	0
ENSMUSG00000015714	Cers2	76893	protein_coding	5894.86	5669.64	5832.77	5371.64	6193.48	5362.78	3540.12	-0.0394307	0.0952252	-0.414078	0.678817	1	5720.86	0
ENSMUSG00000015721	Nlrp5	23968	protein_coding	5.87983	5.7528	3.04393	4.00271	4.68981	6.2936	3.0019	-0.149058	1.76894	-0.0842642	0.932846	1	4.94378	0
ENSMUSG00000015733	Capza2	12343	protein_coding	9724.59	8804.92	8870.61	8507.27	10404.3	8644.26	7694.93	0.00819733	0.103967	0.0788458	0.937155	1	9159.33	0
ENSMUSG00000015745	Plekho1	67220	protein_coding	2165.74	2481.55	2302.43	2249.02	2153.21	2560.24	2162.18	0.0029271	0.151396	0.019334	0.984575	1	2318.7	0
ENSMUSG00000015747	Vps45	22365	protein_coding	798.35	719.623	612.438	638.433	847.097	653.905	565.133	0.0125015	0.175957	0.0710487	0.943359	1	711.641	0
ENSMUSG00000015748	Prpf3		protein_coding	949.266	1007.79	907.699	871.091	817.199	752.715	820.639	-0.230962	0.124973	-1.84809	0.0645891	0.92167	884.293	0
ENSMUSG00000015749	Anp32e	66471	protein_coding	1006.1	1416.76	1433.08	1367.43	1292.04	1088.16	2514.13	-0.0321252	0.15339	-0.209434	0.834109	1	1267.26	0
ENSMUSG00000015750	Aph1a	226548	protein_coding	1687.51	1707.01	1759.39	1924.3	1635.57	1336.13	2130	-0.076109	0.167836	-0.453471	0.65021	1	1674.99	0
ENSMUSG00000015755	Tab2	68652	protein_coding	320.124	326.863	328.135	293.699	255.595	332.302	1826.12	-0.146949	0.129705	-1.13294	0.257237	1	309.453	0
ENSMUSG00000015757	Ppil4	67418	protein_coding	2104.33	1731.59	1827.57	1756.69	1838.99	1819.48	1375.21	-0.0630275	0.120288	-0.523969	0.6003	1	1846.44	0
ENSMUSG00000015759	Cnih1		protein_coding	960.372	1181.42	1104.34	1178.8	966.687	984.948	1411.11	-0.0549844	0.133307	-0.412463	0.68	1	1062.76	0
ENSMUSG00000015766	Eps8		protein_coding	687.94	984.774	872.39	701.976	610.848	597.263	711.143	-0.422853	0.236669	-1.78668	0.0739887	0.96978	742.532	0
ENSMUSG00000015776	Med22	20933	protein_coding	1450.36	1391.13	1150.6	1329.4	1510.12	1112.08	994.093	-0.0132426	0.154297	-0.0858252	0.931605	1	1323.95	0
ENSMUSG00000015790	Surf1		protein_coding	1081.24	736.881	764.635	899.61	986.033	864.111	955.344	0.097055	0.179551	0.540544	0.588822	1	888.751	0
ENSMUSG00000015804	Med28	66999	protein_coding	4284.44	4203.73	3679.5	3486.36	4504.56	3749.73	2533.63	-0.0484015	0.129916	-0.37256	0.709476	1	3984.72	0
ENSMUSG00000015806	Qdpr	110391	protein_coding	1783.55	1665.7	1539.62	1819.23	1840.16	1434.94	1775.67	0.0293504	0.148824	0.197215	0.843659	1	1680.53	0
ENSMUSG00000015829	Tnr	21960	protein_coding	2.61326	2.61491	1.82636	0.500339	1.17245	5.66424	6.57324	-0.241991	1.10226	-0.219542	0.826228	1	2.39859	0
ENSMUSG00000015837	Sqstm1	18412	protein_coding	7388.33	7989.07	7500.85	8347.66	8325.59	7753.09	11462.9	0.0942309	0.136601	0.689823	0.490305	1	7884.1	0
ENSMUSG00000015839	Nfe2l2	18024	protein_coding	7025.09	7121.96	5381.06	5932.52	6082.1	5817.17	4425.15	-0.129013	0.121267	-1.06387	0.287386	1	6226.65	0
ENSMUSG00000015843	Rxrg	20183	protein_coding	18.9461	28.241	29.2217	16.0109	35.7598	17.6221	1273.02	-0.139763	0.273732	-0.510585	0.609642	1	24.3003	0
ENSMUSG00000015846	Rxra	20181	protein_coding	2236.3	2735.19	2681.09	2750.36	2000.79	2183.25	2585.45	-0.1408	0.144334	-0.975511	0.329307	1	2431.16	0
ENSMUSG00000015850	Adamtsl4		protein_coding	58.7983	178.337	214.901	202.637	128.97	215.241	731.527	0.347724	0.332835	1.04473	0.296146	1	166.481	0
ENSMUSG00000015852	Fcrls	80891	protein_coding	6.53314	197.164	233.774	30.0204	120.176	96.2921	172.038	-0.717879	0.758852	-0.946006	0.344145	1	113.993	0
ENSMUSG00000015869	Prpsap1	67763	protein_coding	3303.81	2669.82	2526.46	2466.67	3010.86	2785.55	1687.65	-0.0375846	0.150541	-0.249664	0.802847	1	2793.86	0
ENSMUSG00000015879	Fam184b	58227	protein_coding	0.653314	0	1.82636	0	4.68981	0	2.36339	1.06652	2.2796	0.467855	0.639888	1	1.19491	3
ENSMUSG00000015880	Ncapg	54392	protein_coding	41.8121	82.1081	54.7907	54.537	19.3455	56.6424	34.8182	-0.449986	0.653499	-0.68858	0.491087	1	51.5393	0
ENSMUSG00000015882	Lcorl	209707	protein_coding	380.882	631.239	406.06	414.281	579.778	497.824	330.381	0.0732573	0.273171	0.268174	0.788566	1	485.011	0
ENSMUSG00000015889	Lta4h	16993	protein_coding	4885.49	4924.92	4455.7	4294.41	4462.35	3805.74	2766.49	-0.183734	0.112457	-1.63381	0.102298	1	4471.44	0
ENSMUSG00000015932	Dstn	56431	protein_coding	3111.74	3288.51	3900.49	4125.3	3342.08	3200.92	4644.81	0.0443065	0.168817	0.262453	0.792972	1	3494.84	0
ENSMUSG00000015937	H2afy	26914	protein_coding	2476.06	2676.1	2502.72	2543.72	2333.77	2287.09	1817.45	-0.0955158	0.0982354	-0.972316	0.330893	1	2469.91	0
ENSMUSG00000015942	Gtf2ird2	114674	protein_coding	137.196	148.004	108.364	173.117	48.0706	153.564	177.105	-0.0702439	0.410971	-0.170922	0.864285	1	128.053	0
ENSMUSG00000015943	Bola1		protein_coding	241.073	190.365	169.851	162.11	205.179	178.738	249.107	-0.136524	0.215047	-0.634857	0.525522	1	191.219	0
ENSMUSG00000015944	Gatsl2	80909	protein_coding	271.779	260.445	323.265	397.269	93.7962	234.751	747.228	-0.264138	0.376768	-0.701064	0.483263	1	263.551	0
ENSMUSG00000015947	Fcgr1	14129	protein_coding	13.7196	36.0857	44.4413	8.50577	31.6562	10.0698	44.3101	-0.822033	0.603364	-1.36242	0.173066	1	24.0797	0
ENSMUSG00000015950	Ncf1	17969	protein_coding	88.8508	103.027	79.7509	55.5376	158.867	134.054	118.612	0.361159	0.411221	0.87826	0.379803	1	103.348	0
ENSMUSG00000015957	Wnt11		protein_coding	94.0773	44.9764	49.9204	44.5302	60.3813	89.3691	96.5022	0.0200741	0.394515	0.050883	0.959419	1	63.8758	0
ENSMUSG00000015961	Adss	11566	protein_coding	1268.74	1096.17	1055.63	1083.73	1088.04	1173.13	736.343	-0.0236954	0.142869	-0.165854	0.868272	1	1127.57	0
ENSMUSG00000015962	1700016C15Rik	69428	protein_coding	0	1.04596	1.21757	0	0.586226	0	0.23748	-1.70088	4.32194	-0.393544	0.693917	1	0.47496	3
ENSMUSG00000015971	Actr8	56249	protein_coding	1905.06	1541.23	1685.73	1556.05	1601.57	1451.3	1481.65	-0.153934	0.127858	-1.20394	0.228612	1	1623.49	0
ENSMUSG00000015980	Lrrc27	76612	protein_coding	14.3729	13.5975	24.9602	22.5153	27.5526	13.2166	147.981	0.278416	0.367449	0.757702	0.44863	1	19.3692	0
ENSMUSG00000015981	Stk32c	57740	protein_coding	41.8121	66.4187	63.9225	53.5363	46.8981	18.8808	44.6076	-0.571522	0.47309	-1.20806	0.227023	1	48.5781	0
ENSMUSG00000015994	Fnta	14272	protein_coding	1902.45	1826.25	1685.12	1636.11	1758.09	1608.64	1744.26	-0.11395	0.136144	-0.836979	0.402604	1	1736.11	0
ENSMUSG00000016018	Skiv2l2	72198	protein_coding	2203.63	1951.24	1945.68	2220	2168.45	2136.05	1849.61	0.0971627	0.133995	0.72512	0.468379	1	2104.18	0
ENSMUSG00000016024	Lbp	16803	protein_coding	41.8121	87.8609	114.452	130.088	43.3807	74.8938	188.793	-0.00287419	0.439506	-0.00653959	0.994782	1	82.0812	0
ENSMUSG00000016028	Celsr1	12614	protein_coding	0	0	1.82636	3.50237	0	1.25872	127.333	1.4559	1.08322	1.34405	0.178931	1	1.09791	3
ENSMUSG00000016087	Fli1	14247	protein_coding	10049.9	9139.63	9342.42	9258.28	9151.58	7941.26	4985.35	-0.115031	0.115336	-0.997348	0.318596	1	9147.18	0
ENSMUSG00000016128	Stard13	243362	protein_coding	997.611	1117.09	1190.18	1067.72	920.962	991.871	1273.55	-0.141358	0.140334	-1.0073	0.313792	1	1047.57	0
ENSMUSG00000016150	Tenm1	23963	protein_coding	1.30663	3.13789	3.04393	3.50237	2.93113	3.77616	5.5059	0.480982	1.00476	0.478703	0.63215	1	2.94969	0
ENSMUSG00000016181	Diexf	215193	protein_coding	55.5317	90.9988	109.581	99.0672	72.6921	80.5581	177.939	0.00464819	0.272	0.0170889	0.986366	1	84.7382	0
ENSMUSG00000016194	Hsd11b1		protein_coding	50.3052	69.5565	139.412	77.5526	110.797	157.34	424.26	0.443226	0.298973	1.48249	0.138209	1	100.827	0
ENSMUSG00000016200	Syt14	329324	protein_coding	0	1.04596	1.82636	0	0	0.62936	0.438933	-1.8184	4.31842	-0.421079	0.673697	1	0.583613	3
ENSMUSG00000016206	H2-M3	14991	protein_coding	1531.37	1059.56	1248.01	1186.3	1565.81	1460.74	724.196	0.142578	0.210725	0.676605	0.498657	1	1341.97	0
ENSMUSG00000016239	Lonrf3	74365	protein_coding	15.6795	16.7354	2.43514	11.0075	24.0353	3.77616	20.8392	0.228004	0.865534	0.263426	0.792222	1	12.2782	0
ENSMUSG00000016252	Atp5e	67126	protein_coding	894.387	776.628	823.078	936.635	896.926	848.377	5575.9	0.105532	0.147504	0.71545	0.474331	1	862.672	0
ENSMUSG00000016253	Nelfcd	57314	protein_coding	1916.82	1876.46	1898.8	1932.31	2358.97	2104.58	1584.68	0.167745	0.10943	1.5329	0.1253	1	2014.66	0
ENSMUSG00000016255	Tubb1	545486	protein_coding	11.1063	30.3329	21.9163	30.5207	46.3119	37.1322	18.9419	0.883856	0.591819	1.49346	0.135318	1	29.5534	0
ENSMUSG00000016256	Ctsz	64138	protein_coding	5440.15	5398.74	5432.19	4702.19	5365.73	5010.33	3046.25	-0.108793	0.118388	-0.918949	0.358122	1	5224.89	0
ENSMUSG00000016257	Slmo2	66390	protein_coding	1315.12	1246.27	1223.66	1141.77	1285.01	1211.52	1986.47	-0.0572971	0.120269	-0.476406	0.633785	1	1237.22	0
ENSMUSG00000016262	Sertad4		protein_coding	337.11	417.862	423.106	387.763	341.77	256.15	255.452	-0.297323	0.322086	-0.923116	0.355947	1	360.627	0
ENSMUSG00000016283	H2-M2	14990	protein_coding	1.95994	3.13789	10.9581	0	4.10358	4.40552	2.95866	-0.941791	1.87746	-0.50163	0.615928	1	4.09418	1
ENSMUSG00000016308	Ube2a	22209	protein_coding	615.422	655.296	688.537	649.44	647.194	607.332	787.508	-0.0398714	0.141873	-0.281035	0.778684	1	643.87	0
ENSMUSG00000016319	Slc25a5	11740	protein_coding	10548.4	9957.57	9223.71	8019.44	10682.2	8112.45	9445.36	-0.146953	0.132032	-1.11301	0.265704	1	9423.97	0
ENSMUSG00000016344	Ppdpf	66496	protein_coding	1188.38	1007.79	1097.03	1200.31	1158.38	1250.54	1033.86	0.13262	0.127475	1.04035	0.298176	1	1150.41	0
ENSMUSG00000016346	Kcnq2	16536	protein_coding	3.91989	2.09193	1.21757	3.00204	1.17245	4.40552	1.6117	0.332456	2.16477	0.153575	0.877945	1	2.6349	0
ENSMUSG00000016349	Eef1a2	13628	protein_coding	3.91989	3.13789	10.3494	6.50441	5.86226	7.55232	23298.1	0.22589	0.405841	0.556598	0.577802	1	6.22102	0
ENSMUSG00000016356	Col20a1	73368	protein_coding	2.61326	25.6261	53.5731	6.50441	26.9664	30.8386	32.0569	-0.173006	0.765552	-0.225988	0.82121	1	24.3537	0
ENSMUSG00000016382	Pls3	102866	protein_coding	20570.9	17061.2	19547.5	17498.4	21571.4	17501.2	10963.5	-0.0141357	0.140387	-0.100691	0.919796	1	18958.4	0
ENSMUSG00000049436	Upk1b	22268	protein_coding	0	1.56894	0	4.50305	7.62094	0	40.9078	2.6878	1.23311	2.17969	0.0292808	0.705382	2.28216	3
ENSMUSG00000038095	Sbno1	243272	protein_coding	195.994	57.005	10.3494	292.198	249.146	947.816	511.486	2.68475	0.954045	2.81407	0.00489183	0.260761	292.085	0
ENSMUSG00000016427	Ndufa1	54405	protein_coding	1030.93	790.225	821.252	949.143	922.134	887.398	3414.69	0.0649441	0.149364	0.434805	0.663704	1	900.18	0
ENSMUSG00000016458	Wt1	22431	protein_coding	587.983	688.767	798.727	699.975	525.845	630.619	415.547	-0.17134	0.253167	-0.676787	0.498541	1	655.319	0
ENSMUSG00000016481	Cr1l	12946	protein_coding	6546.21	5836.47	5967.93	5797.93	5967.78	5060.05	4089.94	-0.125144	0.10468	-1.19549	0.231897	1	5862.73	0
ENSMUSG00000016487	Ppfibp1	67533	protein_coding	4903.78	4775.34	4701.04	4728.21	4736.12	4914.67	4124.76	0.000487904	0.12469	0.00391293	0.996878	1	4793.19	0
ENSMUSG00000016493	Cd46	17221	protein_coding	96.0372	131.268	98.6233	135.092	106.693	181.256	75.2726	0.362907	0.4025	0.901632	0.367252	1	124.828	0
ENSMUSG00000016494	Cd34	12490	protein_coding	23516.7	23078.7	25727.9	23711.1	24194.7	19415.8	14233.5	-0.107898	0.11833	-0.911844	0.361851	1	23274.1	0
ENSMUSG00000016495	Plgrkt		protein_coding	3336.48	2311.06	2236.68	2458.17	3117.55	2757.23	1655.89	0.0897514	0.166811	0.538043	0.590548	1	2702.86	0
ENSMUSG00000016496	Cd274	60533	protein_coding	1856.07	2444.94	1927.42	2607.27	2305.63	1893.74	1268.53	0.124757	0.181081	0.688958	0.490849	1	2172.51	0
ENSMUSG00000016498	Pdcd1lg2	58205	protein_coding	10.453	3.66087	5.47907	5.00339	1.75868	1.25872	2.53624	-1.3787	1.58481	-0.869947	0.38433	1	4.60229	0
ENSMUSG00000016503	Gtf3a	66596	protein_coding	982.585	939.275	950.923	946.141	997.757	981.172	728.02	0.026217	0.114739	0.228492	0.819264	1	966.309	0
ENSMUSG00000016510	Mtif3		protein_coding	960.372	767.737	733.587	831.063	859.408	888.027	851.291	0.0696701	0.148982	0.467642	0.64004	1	840.032	0
ENSMUSG00000016520	Lnx2	140887	protein_coding	2520.49	3009.76	2470.45	2751.37	2652.67	2249.33	1676.74	-0.0681744	0.152497	-0.447055	0.654836	1	2609.01	0
ENSMUSG00000016526	Dyrk3	226419	protein_coding	0	18.8273	15.2196	15.5105	0	8.18168	8.20559	-0.78282	1.65429	-0.473205	0.636067	1	9.6232	2
ENSMUSG00000016528	Mapkapk2	17164	protein_coding	1928.58	1961.7	2694.49	2740.36	1843.1	2093.88	8063.99	0.0279576	0.176519	0.158382	0.874155	1	2210.35	0
ENSMUSG00000016534	Lamp2	16784	protein_coding	5230.44	5784.18	5692.15	5669.84	5764.36	4759.85	6054.35	-0.04625	0.102123	-0.452885	0.650631	1	5483.47	0
ENSMUSG00000016541	Atxn10	54138	protein_coding	959.719	792.317	893.697	1073.73	882.857	1184.46	2011.91	0.247541	0.149187	1.65927	0.0970617	1	964.462	0
ENSMUSG00000016552	Foxred2		protein_coding	1.95994	16.7354	25.569	22.0149	26.3802	14.4753	19.4657	0.604337	0.791227	0.763797	0.444988	1	17.8558	0
ENSMUSG00000016554	Eif3d	55944	protein_coding	1890.04	1837.23	1806.88	1839.75	1932.79	1620.6	1953.18	-0.0375279	0.117105	-0.320463	0.748617	1	1821.21	0
ENSMUSG00000016559	H3f3b		protein_coding	47799.1	36404.2	36667.2	36402.7	44229.6	41181.5	22378.5	0.0181576	0.132095	0.137459	0.890668	1	40447.4	0
ENSMUSG00000016619	Nup50	18141	protein_coding	1139.38	965.424	776.202	817.054	808.992	875.44	725.963	-0.196855	0.185268	-1.06254	0.28799	1	897.082	0
ENSMUSG00000016624	Phf21b	271305	protein_coding	211.674	149.05	136.368	111.075	96.7273	190.067	101.721	-0.369667	0.367912	-1.00477	0.315008	1	149.16	0
ENSMUSG00000016637	Ift27	67042	protein_coding	712.113	507.815	362.836	595.404	620.814	506.005	385.028	0.144869	0.249961	0.579568	0.562206	1	550.831	0
ENSMUSG00000016664	Pacsin2		protein_coding	1449.7	1192.92	1200.53	1369.43	1063.41	1012.01	5350.29	-0.160711	0.139345	-1.15333	0.248775	1	1214.67	0
ENSMUSG00000016756	Cmah		protein_coding	54.8784	204.486	194.203	189.629	205.179	137.83	138.814	0.130916	1.73141	0.0756125	0.939727	1	164.367	0
ENSMUSG00000016757	Ttll12	223723	protein_coding	316.858	464.931	436.499	414.781	413.29	450.622	429.968	0.0735374	0.179112	0.410567	0.68139	1	416.163	0
ENSMUSG00000016758	Bik	12124	protein_coding	303.138	232.727	241.079	251.671	304.838	201.395	145.15	-0.0345938	0.552654	-0.0625958	0.950088	1	255.808	0
ENSMUSG00000016763	Scube1	64706	protein_coding	335.15	302.806	268.474	374.754	364.633	236.01	180.927	0.100884	0.395936	0.2548	0.798877	1	313.638	0
ENSMUSG00000016831	Tox4	268741	protein_coding	2450.58	2495.67	2316.43	2241.52	2752.33	2591.08	2029.51	0.0614463	0.104799	0.586324	0.557658	1	2474.6	0
ENSMUSG00000016833	Mrps18c	68735,100502686	protein_coding	635.022	544.947	519.294	519.352	639.573	575.235	730.285	0.026377	0.180614	0.146041	0.883889	1	572.237	0
ENSMUSG00000016918	Sulf1		protein_coding	203.181	374.455	337.876	331.725	219.835	327.267	705.388	-0.0699106	0.305049	-0.229178	0.81873	1	299.056	0
ENSMUSG00000016921	Srsf6	67996	protein_coding	1755.46	1807.95	2111.27	2088.92	2029.52	2022.76	2518.71	0.115024	0.101119	1.13751	0.255325	1	1969.31	0
ENSMUSG00000016933	Plcg1	18803	protein_coding	5477.39	5068.74	5040.14	5302.09	4910.82	5778.15	3941.12	0.0350611	0.0994496	0.352552	0.724425	1	5262.89	0
ENSMUSG00000016940	Kctd2	70382	protein_coding	1073.4	1282.35	1342.37	1226.83	1136.69	1405.36	1087.54	0.0289086	0.13178	0.219369	0.826362	1	1244.5	0
ENSMUSG00000016946	Kctd5	69259	protein_coding	1892	1732.11	1684.51	1550.55	1911.68	1745.84	1055.18	-0.0262282	0.172233	-0.152283	0.878964	1	1752.78	0
ENSMUSG00000016982	Pom121l2	195236	protein_coding	1.30663	5.7528	0	6.00407	0	5.03488	1.5082	0.66626	3.90549	0.170596	0.864542	1	3.0164	2
ENSMUSG00000016984	Etaa1	68145	protein_coding	434.454	514.614	447.457	340.231	389.84	489.642	311.021	-0.201295	0.192642	-1.04492	0.296061	1	436.04	0
ENSMUSG00000016995	Matn4		protein_coding	1.95994	0	2.43514	8.00543	0	1.25872	6.31009	0.674183	1.46853	0.459088	0.646171	1	2.27654	2
ENSMUSG00000017002	Slpi	20568	protein_coding	28.0925	49.6832	31.6569	20.0136	51.0017	35.2442	24.2496	-0.0387522	0.652803	-0.0593627	0.952663	1	35.9487	0
ENSMUSG00000017009	Sdc4	20971	protein_coding	27.4392	56.482	56.6171	35.5241	35.7598	73.6351	347.263	0.028639	0.339511	0.0843536	0.932775	1	47.5762	0
ENSMUSG00000017057	Il13ra1	16164	protein_coding	1058.37	1097.74	1078.16	1136.27	1065.17	969.844	1681.96	-0.0278384	0.117679	-0.236561	0.812997	1	1067.59	0
ENSMUSG00000017119	Nbr1	17966	protein_coding	4320.37	4453.71	4603.64	5075.94	4358.01	4442.65	5261.77	0.0533541	0.0897553	0.594439	0.552218	1	4542.39	0
ENSMUSG00000017132	Cyth1	19157	protein_coding	7665.99	7382.41	6881.71	6411.85	6884.06	5837.31	4432.75	-0.196897	0.113668	-1.73221	0.0832366	1	6843.89	0
ENSMUSG00000017144	Rnd3	74194	protein_coding	256.753	380.208	334.223	317.215	562.777	386.427	660.042	0.382502	0.229363	1.66767	0.095381	1	372.934	0
ENSMUSG00000017146	Brca1	12189	protein_coding	0	0.522982	19.4811	38.5261	8.20717	0	15.8536	1.02681	1.57765	0.650848	0.515145	1	11.1229	2
ENSMUSG00000017167	Cntnap1	53321	protein_coding	37.8922	32.4249	17.6548	18.5125	41.6221	27.0625	55.4152	-0.00457532	0.451534	-0.0101328	0.991915	1	29.1948	0
ENSMUSG00000017176	Nt5c3b		protein_coding	993.038	894.298	952.141	909.116	1300.84	964.809	857.041	0.16017	0.178809	0.895759	0.370382	1	1002.37	0
ENSMUSG00000017188	Coa3	52469	protein_coding	2234.99	1879.6	1906.11	1879.77	2351.35	1858.5	1875.03	0.0181438	0.1609	0.112764	0.910217	1	2018.39	0
ENSMUSG00000017210	Med24	23989	protein_coding	1144.61	1022.43	1173.74	1055.72	1238.7	963.55	1471.29	-0.0367408	0.123281	-0.298025	0.765684	1	1099.79	0
ENSMUSG00000017221	Psmd3	22123	protein_coding	3771.58	3781.68	3680.72	3729.53	3353.21	3493.58	3827.06	-0.0871051	0.107006	-0.814021	0.415633	1	3635.05	0
ENSMUSG00000017264	Exosc10	50912	protein_coding	4259.61	3359.11	3372.67	3166.65	3457.56	3449.52	2536.52	-0.119785	0.121865	-0.982932	0.325641	1	3510.85	0
ENSMUSG00000017286	Glod4	67201	protein_coding	1413.77	1323.67	1610.85	1582.57	1497.22	1344.94	1456.28	0.0256595	0.125089	0.20513	0.837471	1	1462.17	0
ENSMUSG00000017288	Vps53	68299	protein_coding	720.606	846.707	810.902	835.066	772.06	898.726	949.792	0.0751082	0.121087	0.620285	0.53507	1	814.011	0
ENSMUSG00000017291	Taok1		protein_coding	932.933	721.715	1017.89	928.63	812.51	984.319	2142.1	0.0291142	0.156432	0.186114	0.852356	1	899.666	0
ENSMUSG00000017299	Dnttip1	76233	protein_coding	1809.03	1593.52	1437.95	1371.93	1680.71	1589.76	1126.57	-0.0567442	0.159791	-0.355116	0.722503	1	1580.48	0
ENSMUSG00000017300	Tnnc2	21925	protein_coding	0	3.13789	0	0	1.17245	0.62936	2.29953	-0.965796	2.19213	-0.440574	0.659521	1	0.823284	3
ENSMUSG00000017307	Acot8	170789	protein_coding	350.83	302.283	297.087	302.705	360.529	321.603	247.434	0.0477484	0.214015	0.223108	0.823452	1	322.506	0
ENSMUSG00000017309	Cd300lg	52685	protein_coding	28142.2	25845.2	24023.9	29905.3	24164.8	22504	14654.1	-0.0263334	0.155834	-0.168984	0.865809	1	25764.2	0
ENSMUSG00000017314	Mpp2	50997	protein_coding	179.008	144.866	136.368	172.617	149.488	145.382	177.369	0.0271215	0.185335	0.146337	0.883655	1	154.621	0
ENSMUSG00000017344	Vtn	22370	protein_coding	5.22652	75.8323	71.8367	84.5573	77.3819	27.0625	480.238	0.381373	0.793828	0.480423	0.630927	1	56.9829	0
ENSMUSG00000017376	Nlk	18099	protein_coding	228.007	285.025	252.037	321.718	209.869	288.247	632.172	0.0970035	0.182069	0.532784	0.594183	1	264.15	0
ENSMUSG00000017386	Traf4	22032	protein_coding	329.27	309.082	310.481	321.218	252.077	384.539	230.688	0.0168383	0.258458	0.0651494	0.948055	1	317.778	0
ENSMUSG00000017390	Aldoc		protein_coding	5.87983	16.2124	10.9581	3.50237	4.10358	0	6.02698	-2.39845	1.33342	-1.79873	0.0720621	0.95684	6.77606	1
ENSMUSG00000017400	Stac2	217154	protein_coding	11.1063	6.79876	14.6109	6.50441	0	0	5.69134	-2.71281	1.42662	-1.90156	0.057229	0.890321	6.50339	2
ENSMUSG00000017404	Rpl19	19921,102641283	protein_coding	1951.45	1792.26	1977.94	2063.4	1961.51	2107.1	6628.34	0.100098	0.111914	0.894422	0.371096	1	1975.61	0
ENSMUSG00000017405	Nek8	140859	protein_coding	87.5441	126.039	168.634	86.5587	67.416	120.837	105.267	-0.457766	0.296774	-1.54247	0.122958	1	109.505	0
ENSMUSG00000017412	Cacnb4	12298	protein_coding	0	15.6894	9.74057	7.00475	26.9664	7.55232	33.7543	0.796128	0.895337	0.889194	0.373899	1	11.1589	1
ENSMUSG00000017417	Plxdc1	72324	protein_coding	312.284	279.272	224.033	244.166	332.977	169.927	265.643	-0.125839	0.27346	-0.460175	0.64539	1	260.443	0
ENSMUSG00000017418	Arl5b	75869	protein_coding	497.826	408.449	349.443	499.839	467.222	455.027	626.3	0.184843	0.174666	1.05826	0.289935	1	446.301	0
ENSMUSG00000017421	Zfp207	22680	protein_coding	5797.51	5127.83	4168.96	3982.2	4588.39	4479.16	3681.45	-0.206439	0.136184	-1.51588	0.129548	1	4690.68	0
ENSMUSG00000017428	Psmd11	69077	protein_coding	4070.15	3684.93	3334.93	3562.92	3735.43	3497.35	3552.57	-0.0379191	0.129665	-0.292439	0.769951	1	3647.62	0
ENSMUSG00000006218	Fam131c	277743	protein_coding	0	1.56894	3.04393	12.0081	3.51736	11.9578	63.1403	2.68378	0.937764	2.86189	0.00421121	0.241251	5.34937	1
ENSMUSG00000017453	Pipox	19193	protein_coding	0	0	2.43514	0.500339	0	10.6991	8.36874	2.06442	1.75819	1.17417	0.240327	1	2.27243	3
ENSMUSG00000017466	Timp2	21858	protein_coding	1209.29	2166.71	2580.64	1964.33	1610.36	1687.94	3018.74	-0.170571	0.244908	-0.696471	0.486134	1	1869.88	0
ENSMUSG00000017478	Zc3h18	76014	protein_coding	847.349	1015.11	1166.43	1100.75	927.996	1061.73	1086.89	0.0371124	0.134966	0.274976	0.783335	1	1019.89	0
ENSMUSG00000017485	Top2b	21974	protein_coding	2414.65	2550.06	2324.95	2593.26	2364.84	2598.63	2999.86	0.0518401	0.0917777	0.564844	0.57218	1	2474.4	0
ENSMUSG00000005947	Itgae	16407	protein_coding	1.95994	0.522982	0	9.00611	2.93113	2.51744	6.13942	2.65551	1.24646	2.13044	0.0331353	0.736983	2.82293	1
ENSMUSG00000017493	Igfbp4	16010	protein_coding	896.347	1110.29	1471.43	1630.11	1124.97	1550.74	2420.4	0.304666	0.237579	1.28238	0.19971	1	1297.31	0
ENSMUSG00000017499	Cdc6	23834	protein_coding	69.9046	120.809	51.138	59.5404	187.006	67.9709	61.421	0.386216	0.536158	0.720339	0.471316	1	92.7281	0
ENSMUSG00000017548	Suz12	52615	protein_coding	1049.22	925.154	1006.32	825.56	845.925	1097.6	1111.04	-0.108135	0.145625	-0.742555	0.457751	1	958.298	0
ENSMUSG00000017550	Atad5	237877	protein_coding	76.4378	119.763	153.414	128.587	134.832	118.32	81.7799	0.17513	0.406673	0.430641	0.66673	1	121.892	0
ENSMUSG00000017561	Crlf3	54394	protein_coding	1561.42	1327.33	1307.67	1157.78	1402.25	1137.25	804.667	-0.178191	0.14056	-1.26772	0.204899	1	1315.62	0
ENSMUSG00000055235	Wdr86	269633	protein_coding	0	2.09193	1.82636	0	10.5521	17.6221	13.1729	2.64377	1.29209	2.04612	0.0407447	0.797774	5.34874	2
ENSMUSG00000017615	Tnfaip1	21927	protein_coding	17220.7	16517.8	17194.5	16265	15318.1	13302.2	9342.62	-0.188524	0.0995144	-1.89444	0.0581662	0.897795	15969.7	0
ENSMUSG00000017631	Abr	109934	protein_coding	3152.24	2511.88	2773.63	2563.24	2260.49	2764.15	2003.11	-0.15196	0.145675	-1.04314	0.296883	1	2670.94	0
ENSMUSG00000017639	Rab11fip4	268451	protein_coding	1.95994	14.1205	21.9163	0.500339	0	14.4753	8.11017	-1.6213	1.47293	-1.10073	0.271013	1	8.82872	1
ENSMUSG00000017652	Cd40	21939	protein_coding	999.571	847.23	1184.7	972.659	868.787	937.746	519.489	-0.127922	0.198935	-0.643035	0.520201	1	968.449	0
ENSMUSG00000017664	Slc35c2		protein_coding	584.716	551.223	716.541	672.956	584.468	618.032	594.803	0.0241529	0.160772	0.15023	0.880583	1	621.322	0
ENSMUSG00000017667	Zfp334	228876	protein_coding	550.744	465.454	411.539	426.789	595.02	551.949	352.74	0.139002	0.206636	0.672688	0.501146	1	500.249	0
ENSMUSG00000017670	Elmo2	140579	protein_coding	4233.48	3975.18	4153.74	3958.68	4447.7	4065.04	2496.22	0.0129297	0.0958342	0.134917	0.892677	1	4138.97	0
ENSMUSG00000017677	Wsb1	78889	protein_coding	5632.88	4714.16	4796.62	4555.09	5065.58	4664.82	2690.37	-0.0780092	0.12034	-0.648242	0.516828	1	4904.86	0
ENSMUSG00000017679	Ttpal	76080	protein_coding	807.497	782.38	806.641	786.533	647.78	606.703	669.089	-0.234918	0.140419	-1.67298	0.0943321	1	739.589	0
ENSMUSG00000017686	Rhot1	59040	protein_coding	3396.58	3078.79	2793.11	2767.38	3602.95	3126.03	2962.95	0.0341078	0.130402	0.26156	0.793661	1	3127.47	0
ENSMUSG00000040522	Tlr8		protein_coding	0	4.70683	1.21757	0	16.4143	27.0625	27.8753	2.60372	1.20015	2.16951	0.0300443	0.71209	8.23354	2
ENSMUSG00000017697	Ada	11486	protein_coding	148.956	251.554	112.625	163.611	272.009	183.773	109.757	0.265551	0.419921	0.632384	0.527136	1	188.755	0
ENSMUSG00000017707	Serinc3	26943	protein_coding	35199.9	37825.2	32367.9	34389.8	31092.3	31824.2	26337.2	-0.115174	0.111243	-1.03533	0.300513	1	33783.2	0
ENSMUSG00000017713	Tha1	71776	protein_coding	79.051	31.9019	110.19	61.5417	83.8304	92.5159	179.802	0.108129	0.388603	0.27825	0.780821	1	76.5052	0
ENSMUSG00000017715	Pgs1	74451	protein_coding	1398.09	1325.24	1447.69	1210.82	1447.98	1091.94	999.492	-0.151699	0.144318	-1.05114	0.293193	1	1320.29	0
ENSMUSG00000017716	Birc5	11799	protein_coding	21.5594	51.7752	34.7008	65.0441	83.8304	47.8314	35.4315	0.852622	0.62759	1.35857	0.174284	1	50.7902	0
ENSMUSG00000017718	Afmid	71562	protein_coding	22.866	21.9652	29.2217	41.5282	13.4832	18.8808	80.8367	0.00544941	0.499194	0.0109164	0.99129	1	24.6575	0
ENSMUSG00000017720	Trp53tg5	73603	protein_coding	0.653314	0	1.82636	1.00068	0.586226	1.88808	0.625315	0.506474	3.4849	0.145334	0.884447	1	0.992443	1
ENSMUSG00000017721	Pigt	78928	protein_coding	286.152	305.421	389.623	514.849	293.699	337.966	831.308	0.21434	0.221022	0.969767	0.332162	1	354.618	0
ENSMUSG00000017724	Etv4	18612	protein_coding	0.653314	3.66087	7.30543	2.5017	39.2772	0	10.1677	1.85492	1.47085	1.26113	0.207264	1	8.89975	1
ENSMUSG00000017734	Dbndd2		protein_coding	1202.1	1079.96	999.626	1017.69	913.927	1165.57	710.742	-0.0768452	0.189073	-0.406431	0.684426	1	1063.15	0
ENSMUSG00000017737	Mmp9	17395	protein_coding	8.49309	143.297	41.3974	52.5356	88.5202	146.641	72.2731	0.536104	0.740067	0.7244	0.46882	1	80.1474	0
ENSMUSG00000017740	Slc12a5	57138	protein_coding	225.393	226.974	297.696	144.598	231.559	268.737	128.056	-0.230909	1.96244	-0.117664	0.906334	1	232.493	0
ENSMUSG00000017747	Ghdc	80860	protein_coding	442.947	462.839	477.288	405.275	403.91	475.167	417.955	-0.109148	0.133448	-0.817908	0.413409	1	444.571	0
ENSMUSG00000017754	Pltp	18830	protein_coding	5490.45	6050.9	5808.42	6820.62	4880.33	6281.01	3515.46	0.052656	0.137655	0.38252	0.702076	1	5888.62	0
ENSMUSG00000017756	Slc12a7	20499	protein_coding	6605.01	6192.62	5618.48	6137.16	5638.91	6218.71	7870.43	-0.0345642	0.129629	-0.266639	0.789747	1	6068.48	0
ENSMUSG00000017760	Ctsa	19025	protein_coding	7459.54	7324.36	6608.37	6629.99	7412.25	6973.31	5941.94	-0.0254333	0.10338	-0.246018	0.805668	1	7067.97	0
ENSMUSG00000017764	Zswim1	71971	protein_coding	740.859	740.542	613.047	572.388	546.949	568.941	422.976	-0.313402	0.171753	-1.82473	0.0680416	0.938358	630.454	0
ENSMUSG00000017765	Slc12a4	20498	protein_coding	6259.41	5150.32	4995.09	4758.23	5025.13	4474.75	3412.8	-0.200815	0.13016	-1.54283	0.122872	1	5110.49	0
ENSMUSG00000031398	Plxna3	18846	protein_coding	11.1063	5.7528	0.608786	9.50644	21.1041	52.2369	23.8336	2.53923	0.904532	2.80723	0.00499699	0.264942	16.7192	0
ENSMUSG00000017776	Crk	12928	protein_coding	6475	6107.9	6251.62	5974.55	5501.15	5794.52	4851.2	-0.125013	0.0957192	-1.30604	0.19154	1	6017.46	0
ENSMUSG00000017778	Cox7c	12867,102642884	protein_coding	1195.57	1045.44	1013.63	1113.76	1234.01	1028.37	5897.31	0.0533978	0.145272	0.36757	0.713194	1	1105.13	0
ENSMUSG00000035296	Sgcg	24053	protein_coding	0	5.22982	5.47907	32.0217	13.4832	17.6221	4579.39	2.53282	0.434513	5.82911	5.57235e-09	1.18985e-05	12.306	1
ENSMUSG00000017801	Mlx	21428	protein_coding	1566.65	1199.2	1258.36	1145.28	1312.56	1205.85	927.06	-0.132975	0.136299	-0.975611	0.329257	1	1281.32	0
ENSMUSG00000017802	Fam134c	67998	protein_coding	1190.99	1367.07	1221.22	1461.49	1216.42	1465.78	1406.62	0.132814	0.120299	1.10403	0.269581	1	1320.5	0
ENSMUSG00000017817	Jph2		protein_coding	18.9461	43.4075	34.7008	50.0339	32.8287	32.7267	11823.8	0.253014	0.235848	1.07278	0.283368	1	35.4406	0
ENSMUSG00000017830	Dhx58	80861	protein_coding	301.831	408.972	435.89	402.273	551.053	475.796	243.354	0.31871	0.251311	1.26819	0.20473	1	429.302	0
ENSMUSG00000017831	Rab5a	271457	protein_coding	5316.02	4622.11	4333.94	4375.47	5048.58	4298.53	3574	-0.0540296	0.108877	-0.496244	0.619722	1	4665.78	0
ENSMUSG00000017832	Hspb9	75482	protein_coding	2.61326	8.36771	2.43514	5.00339	0	0	1.67835	-2.76486	3.1287	-0.883707	0.376855	1	3.06992	2
ENSMUSG00000017837	Nkiras2	71966	protein_coding	1102.79	1073.16	1198.7	1123.26	1106.8	957.886	1416.85	-0.0817926	0.11805	-0.692863	0.488395	1	1093.77	0
ENSMUSG00000017843	Ppp2r5c	26931	protein_coding	2921.62	2729.44	2951.39	3044.06	3014.38	2771.07	3501.24	0.0377835	0.0834944	0.452527	0.650889	1	2905.33	0
ENSMUSG00000017858	Ift52	245866	protein_coding	546.824	479.574	589.304	607.912	752.715	515.446	756.42	0.215849	0.168251	1.2829	0.199525	1	581.963	0
ENSMUSG00000017861	Mybl2	17865	protein_coding	22.866	18.3044	27.3954	37.5254	18.7592	26.4331	16.9053	0.285007	0.672005	0.424114	0.671482	1	25.2139	0
ENSMUSG00000043587	Pxylp1		protein_coding	6.53314	2.61491	0	26.0176	14.6557	9.4404	70.2588	2.52107	0.621804	4.05444	5.02547e-05	0.0125572	9.87696	1
ENSMUSG00000017929	B4galt5	56336	protein_coding	214.287	247.37	225.859	209.642	182.903	148.529	305.556	-0.357127	0.200024	-1.78542	0.0741935	0.97084	204.765	0
ENSMUSG00000017943	Gdap1l1	228858	protein_coding	6.53314	2.61491	0	2.00136	0	0	3.00136	-2.20155	2.01413	-1.09305	0.274372	1	1.85823	3
ENSMUSG00000017969	Ptgis	19223	protein_coding	28.7458	24.5801	51.138	49.0332	35.7598	4.40552	254.153	-0.429308	0.550391	-0.780006	0.435388	1	32.2771	0
ENSMUSG00000017978	Cadps2	320405	protein_coding	150.262	142.774	155.849	176.119	96.1411	200.136	110.564	0.0760425	0.337639	0.225219	0.821809	1	153.547	0
ENSMUSG00000017999	Ddx27	228889	protein_coding	1015.25	976.93	1198.09	1007.68	1075.73	1018.93	793.721	-0.039923	0.139047	-0.287119	0.774021	1	1048.77	0
ENSMUSG00000018001	Cyth3	19159	protein_coding	4258.96	4286.36	4149.48	4897.82	3924.79	4928.52	3149.12	0.115968	0.125082	0.927142	0.353853	1	4407.65	0
ENSMUSG00000018008	Cyth4	72318	protein_coding	287.458	849.845	781.072	293.699	595.606	621.178	399.591	-0.33239	0.335782	-0.9899	0.322223	1	571.476	0
ENSMUSG00000018012	Rac3	170758	protein_coding	227.353	107.734	168.025	172.617	174.695	108.25	94.9328	-0.146313	0.374861	-0.390314	0.696304	1	159.779	0
ENSMUSG00000018040	Rrp7a	74778	protein_coding	2129.81	1975.82	1987.08	1631.61	2162	1962.34	1515.07	-0.0821813	0.148762	-0.552435	0.580651	1	1974.78	0
ENSMUSG00000018042	Cyb5r3	109754	protein_coding	12717.4	11303.7	13302	13607.7	11939.7	15029.1	7960.87	0.120381	0.109937	1.09501	0.273514	1	12983.3	0
ENSMUSG00000018068	Ints2	70422	protein_coding	311.631	381.254	233.165	285.193	231.559	269.366	270.814	-0.228154	0.217921	-1.04696	0.295119	1	285.361	0
ENSMUSG00000018076	Med13l	76199	protein_coding	461.893	515.137	569.823	565.884	527.604	452.51	832.84	0.0022947	0.164247	0.0139711	0.988853	1	515.475	0
ENSMUSG00000018102	Hist1h2bc	68024	protein_coding	1219.74	1425.12	1410.56	1598.08	1504.26	1305.29	1549.44	0.112879	0.141055	0.800252	0.423565	1	1410.51	0
ENSMUSG00000018143	Mafk		protein_coding	2661.6	2820.96	2962.35	2816.91	2283.94	2819.53	2170.3	-0.0927842	0.121827	-0.761607	0.446294	1	2727.55	0
ENSMUSG00000018160	Med1	19014	protein_coding	1185.11	1152.65	1190.78	1088.24	1345.98	1306.55	1353.02	0.0831441	0.149817	0.554971	0.578914	1	1211.55	0
ENSMUSG00000018166	Erbb3	13867	protein_coding	4.5732	1.56894	10.9581	0	1.75868	30.2093	356.721	0.300849	1.19013	0.252786	0.800434	1	8.17804	1
ENSMUSG00000018167	Stard3	59045	protein_coding	2588.43	2370.68	2462.54	2184.48	2740.61	2750.3	1540.91	0.0394607	0.130847	0.301579	0.762973	1	2516.17	0
ENSMUSG00000018168	Ikzf3	22780	protein_coding	26.7859	33.4708	17.6548	28.5193	15.2419	28.9506	18.5125	-0.0890769	0.68447	-0.13014	0.896456	1	25.1039	0
ENSMUSG00000018169	Mfng	17305	protein_coding	4034.87	3415.07	3750.12	3597.44	3415.35	3051.77	1905.64	-0.153819	0.142079	-1.08263	0.278971	1	3544.1	0
ENSMUSG00000018171	Vmp1	75909	protein_coding	1892.65	1874.89	1854.97	1625.1	2143.83	1651.44	1852.75	-0.0527848	0.135784	-0.388741	0.697467	1	1840.48	0
ENSMUSG00000018189	Uchl5	56207	protein_coding	1132.19	1054.85	908.917	948.143	1020.03	1205.85	938.984	0.0287679	0.141583	0.203187	0.838989	1	1045	0
ENSMUSG00000018196	Glrx2		protein_coding	575.57	563.251	550.342	785.533	648.953	606.703	786.397	0.268719	0.13781	1.94992	0.0511858	0.860122	621.725	0
ENSMUSG00000018199	Trove2	20822	protein_coding	1090.38	923.585	1073.9	1244.84	913.927	961.033	955.787	0.0107627	0.167821	0.0641318	0.948865	1	1034.61	0
ENSMUSG00000018209	Stk4	58231	protein_coding	736.939	953.918	737.848	649.44	825.993	726.911	846.853	-0.143461	0.155509	-0.922521	0.356257	1	771.842	0
ENSMUSG00000018217	Pmp22		protein_coding	1535.94	1844.56	1643.72	1576.07	1653.16	1227.25	1798.87	-0.181688	0.137463	-1.32172	0.186262	1	1580.12	0
ENSMUSG00000018238	Gdf9	14566	protein_coding	41.1588	17.2584	13.3933	28.5193	41.0358	24.545	18.9881	0.47293	0.691016	0.684399	0.493723	1	27.6518	0
ENSMUSG00000018239	Zcchc10	67966	protein_coding	479.533	524.028	480.941	394.267	630.779	534.327	363.724	0.0672304	0.20333	0.330646	0.740912	1	507.312	0
ENSMUSG00000018263	Tbx5	21388	protein_coding	10.453	5.7528	0	8.50577	0	0	464.425	-1.26098	1.50963	-0.835296	0.403551	1	4.1186	3
ENSMUSG00000018286	Psmb6	19175	protein_coding	5101.73	4157.18	4000.94	3808.58	4962.41	3865.53	4128.14	-0.0675864	0.15853	-0.426331	0.669867	1	4316.06	0
ENSMUSG00000018287	Spag7	216873	protein_coding	1021.78	1073.16	1147.56	1281.37	1163.66	1079.35	2182.65	0.122073	0.127338	0.958649	0.337736	1	1127.81	0
ENSMUSG00000018293	Pfn1	18643	protein_coding	17937.4	17075.9	17156.8	15694.1	17311.8	15034.8	10401.5	-0.118941	0.140843	-0.844497	0.398392	1	16701.8	0
ENSMUSG00000018322	Tomm34	67145	protein_coding	1493.48	1348.25	1387.42	1663.63	1590.43	1403.47	1070.61	0.138439	0.137894	1.00395	0.315402	1	1481.11	0
ENSMUSG00000018326	Ywhab	54401	protein_coding	12508.4	11428.7	12113.6	11614.4	11128.9	10107.5	7692.89	-0.135881	0.075194	-1.80708	0.0707505	0.950935	11483.6	0
ENSMUSG00000086288	Gm15265		antisense	1.30663	1.56894	3.04393	6.50441	17.0006	8.81104	7.05459	2.50573	0.955038	2.62369	0.0086982	0.378339	6.37259	0
ENSMUSG00000018339	Gpx3	14778	protein_coding	239.113	448.195	776.202	468.818	873.477	653.905	5783.18	0.47664	0.52301	0.91134	0.362116	1	576.618	0
ENSMUSG00000018340	Anxa6	11749	protein_coding	4223.02	3761.28	4583.55	4289.41	4001.58	3771.13	6178.8	-0.0578121	0.113025	-0.511499	0.609001	1	4104.99	0
ENSMUSG00000018347	Zkscan6		protein_coding	252.833	274.042	251.428	216.647	253.25	255.52	208.835	-0.103144	0.177046	-0.582586	0.560172	1	250.62	0
ENSMUSG00000029699	Ssc4d	109267	protein_coding	3.91989	3.13789	0	6.00407	24.0353	9.4404	13.5911	2.48563	1.0398	2.39049	0.0168261	0.562979	7.75625	1
ENSMUSG00000018363	Smurf2	66313	protein_coding	1294.22	1658.37	1303.41	1362.42	1361.22	1412.91	1778.78	-0.0416318	0.152359	-0.273249	0.784662	1	1398.76	0
ENSMUSG00000018372	Cep95	320162	protein_coding	340.377	281.364	325.092	206.64	246.215	326.638	272.845	-0.297057	0.197936	-1.50077	0.133414	1	287.721	0
ENSMUSG00000018377	Vezf1	22344	protein_coding	2210.82	2172.47	2237.29	2297.56	1716.47	2195.21	2335.67	-0.0917333	0.140364	-0.653537	0.51341	1	2138.3	0
ENSMUSG00000018378	Cuedc1		protein_coding	898.961	885.408	857.17	978.163	893.409	1355.01	1630.83	0.277327	0.150468	1.84309	0.0653157	0.926236	978.02	0
ENSMUSG00000018379	Srsf1	110809,102641923	protein_coding	2544.66	2364.4	2235.46	2335.08	2129.17	2025.91	2815.17	-0.138444	0.0943524	-1.4673	0.142293	1	2272.45	0
ENSMUSG00000018381	Abi3	66610	protein_coding	2968.66	3238.82	3537.65	3166.65	2892.44	2856.04	1727.08	-0.13048	0.171398	-0.761273	0.446494	1	3110.04	0
ENSMUSG00000018387	Shroom1	71774	protein_coding	406.362	306.99	291	297.201	344.115	291.394	172.793	-0.0919745	0.242534	-0.379223	0.704522	1	322.844	0
ENSMUSG00000018395	Kif3a	16568	protein_coding	657.234	649.02	644.704	661.448	674.746	891.803	622.238	0.187926	0.162949	1.15328	0.248797	1	696.493	0
ENSMUSG00000018398	Sept8	20362	protein_coding	1310.55	1422.51	1355.77	1240.84	899.271	1316.62	1599.59	-0.242415	0.164085	-1.47737	0.139576	1	1257.59	0
ENSMUSG00000019874	Fabp7	12140	protein_coding	1.30663	0.522982	1.82636	0.500339	15.8281	3.77616	10.2097	2.47588	1.25628	1.9708	0.0487469	0.845618	3.9601	0
ENSMUSG00000018405	Mrm1	217038	protein_coding	454.707	345.168	520.512	402.273	430.29	365.029	476.143	-0.137896	0.208411	-0.661655	0.508193	1	419.663	0
ENSMUSG00000018411	Mapt	17762	protein_coding	65.9848	133.36	85.8388	123.083	52.1741	62.3066	2077	-0.291244	0.311935	-0.933667	0.350475	1	87.1247	0
ENSMUSG00000018412	Kansl1	76719	protein_coding	2068.39	2335.64	2181.28	1930.81	2050.03	2203.39	1728.38	-0.0908292	0.154513	-0.587843	0.556638	1	2128.26	0
ENSMUSG00000018415	Gid4	66771	protein_coding	880.015	840.431	887.609	945.141	792.578	828.867	1807.18	-0.0223836	0.1205	-0.185757	0.852636	1	862.44	0
ENSMUSG00000018417	Myo1b	17912	protein_coding	4621.55	4087.62	4131.22	4417.49	4128.79	3750.99	2753.55	-0.0633189	0.105218	-0.601788	0.547315	1	4189.61	0
ENSMUSG00000018425	Dhx40	67487	protein_coding	799.004	724.329	838.298	878.095	1214.66	818.797	886.228	0.301952	0.165853	1.82061	0.0686667	0.941092	878.864	0
ENSMUSG00000018427	Ypel2	77864	protein_coding	316.204	315.881	304.393	346.235	334.735	318.456	627.21	0.089759	0.219754	0.408452	0.682942	1	322.651	0
ENSMUSG00000018428	Akap1		protein_coding	1175.97	1097.22	1171.3	983.166	1061.66	1098.23	3653.4	-0.132951	0.104863	-1.26785	0.204852	1	1097.92	0
ENSMUSG00000018433	Nol11	68979	protein_coding	1201.45	1045.44	1130.51	924.126	1103.28	866.629	1025.63	-0.22249	0.131865	-1.68726	0.0915535	1	1045.24	0
ENSMUSG00000018442	Derl2		protein_coding	2246.75	1878.55	1695.47	1564.56	2220.63	1622.49	1432.52	-0.104419	0.168402	-0.620055	0.535221	1	1871.41	0
ENSMUSG00000018446	C1qbp	12261	protein_coding	748.045	660.526	813.338	660.448	762.68	676.562	2540.57	-0.0802589	0.137902	-0.581999	0.560567	1	720.266	0
ENSMUSG00000018449	Rpain	69723	protein_coding	949.266	857.167	782.898	701.476	929.169	1004.46	544.262	0.0216536	0.186776	0.115933	0.907705	1	870.739	0
ENSMUSG00000018451	6330403K07Rik		lincRNA	0	3.66087	3.04393	0	12.3108	0	6.82351	0.61257	1.8448	0.332053	0.73985	1	3.16926	3
ENSMUSG00000020467	Efemp1	216616	protein_coding	0	18.3044	10.3494	22.5153	64.4849	72.3764	456.47	2.47422	0.92229	2.68269	0.00730326	0.342419	31.3384	1
ENSMUSG00000018470	Kcnab3	16499	protein_coding	96.0372	94.6597	84.6212	49.0332	79.7268	41.5378	41.4247	-0.69412	0.548493	-1.2655	0.20569	1	74.2693	0
ENSMUSG00000018474	Chd3	216848	protein_coding	507.625	535.01	406.669	493.334	455.498	838.937	747.743	0.302006	0.266239	1.13434	0.256652	1	539.512	0
ENSMUSG00000018476	Kdm6b	216850	protein_coding	501.092	444.011	392.058	475.823	407.427	658.311	773.445	0.182644	0.218465	0.836033	0.403136	1	479.787	0
ENSMUSG00000018481	Appbp2	66884	protein_coding	1340.6	1437.15	1600.5	1508.52	1273.87	1376.41	1375.15	-0.0744805	0.126786	-0.587449	0.556902	1	1422.84	0
ENSMUSG00000018486	Wnt9b	22412	protein_coding	36.5856	21.4422	52.3556	61.5417	42.2083	37.1322	33.1072	0.298278	0.709704	0.420284	0.674278	1	41.8776	0
ENSMUSG00000018500	Adora2b	11541	protein_coding	0	8.89069	12.7845	6.00407	0	10.0698	18.3556	-0.272979	1.20291	-0.226933	0.820476	1	6.2915	2
ENSMUSG00000018501	Ncor1	20185	protein_coding	5960.19	5426.46	5060.83	5431.68	5841.75	5608.23	5462.86	0.0372015	0.150092	0.247857	0.804245	1	5554.86	0
ENSMUSG00000024331	Dsc2	13506	protein_coding	17.6395	9.93665	0	31.5214	62.7262	34.6148	800.946	2.46233	0.791302	3.11174	0.00185987	0.147583	26.0731	1
ENSMUSG00000018509	Cenpv	73139	protein_coding	202.527	211.285	157.067	158.608	223.352	172.445	291.789	-0.0409598	0.201385	-0.20339	0.83883	1	187.547	0
ENSMUSG00000018537	Pcgf2		protein_coding	76.4378	56.482	60.8786	46.5315	64.4849	55.3837	103.092	-0.219427	0.371651	-0.59041	0.554916	1	60.0331	0
ENSMUSG00000018541	Cwc25	67480	protein_coding	1122.39	1083.62	892.48	992.173	1208.21	1269.42	729.063	0.16259	0.151666	1.07203	0.283708	1	1094.72	0
ENSMUSG00000018543	1700001P01Rik	72215	protein_coding	0.653314	4.70683	4.2615	0.500339	7.03472	8.81104	2.26998	0.584459	1.97633	0.29573	0.767436	1	4.32796	0
ENSMUSG00000018547	Pip4k2b	108083	protein_coding	40.5055	42.8845	25.569	49.0332	7.03472	51.6075	809.484	-0.0097876	0.449795	-0.0217601	0.982639	1	36.1057	0
ENSMUSG00000018548	Trim37	68729	protein_coding	704.926	608.751	590.522	636.932	629.021	602.927	544.151	-0.0231781	0.14492	-0.159937	0.872931	1	628.846	0
ENSMUSG00000018554	Ybx2	53422	protein_coding	2.61326	1.04596	2.43514	2.00136	8.79339	0	165.218	0.851944	0.722509	1.17915	0.23834	1	2.81485	1
ENSMUSG00000018559	Ctdnep1	67181	protein_coding	509.585	564.297	640.442	696.472	414.462	628.731	1890.24	0.0246091	0.190576	0.12913	0.897255	1	575.665	0
ENSMUSG00000018565	Elp5		protein_coding	1414.43	1238.42	1271.75	1225.83	1283.25	1122.78	1189.91	-0.11137	0.123623	-0.90089	0.367647	1	1259.41	0
ENSMUSG00000041828	Abca8a	217258	protein_coding	0	38.1777	75.4894	69.0468	271.423	161.746	1603.7	2.43817	1.10361	2.20927	0.0271561	0.688166	102.647	1
ENSMUSG00000018567	Gabarap	56486	protein_coding	2740.65	2615.95	2933.74	3234.19	2700.74	2777.99	4672.7	0.071769	0.123192	0.582577	0.560178	1	2833.88	0
ENSMUSG00000018569	Cldn7		protein_coding	3.26657	3.66087	2.43514	1.50102	1.75868	2.51744	1.55995	-0.713906	1.83021	-0.390069	0.696486	1	2.52329	0
ENSMUSG00000018570	2810408A11Rik	70419	protein_coding	48.9986	43.9305	36.5271	38.5261	63.3124	62.3066	28.1364	0.303105	0.511429	0.592663	0.553407	1	48.9336	0
ENSMUSG00000018572	Phf23		protein_coding	849.962	855.598	933.877	773.524	648.366	887.398	776.913	-0.19377	0.144215	-1.34362	0.179071	1	824.788	0
ENSMUSG00000018574	Acadvl	11370	protein_coding	3637.65	3229.41	3396.41	3269.72	3658.05	3491.69	21821.6	0.0194565	0.120444	0.16154	0.871668	1	3447.16	0
ENSMUSG00000018583	G3bp1	27041	protein_coding	6044.47	6245.45	6574.88	6461.88	5987.72	5511.93	5595.81	-0.0716026	0.0853927	-0.83851	0.401744	1	6137.72	0
ENSMUSG00000018585	Atox1	11927	protein_coding	3066	2627.98	2927.04	2865.44	2978.03	3052.4	1773.75	0.0455744	0.149695	0.304449	0.760786	1	2919.48	0
ENSMUSG00000018593	Sparc	20692	protein_coding	29791.1	33477.6	37287.5	38488.1	29075.7	27121.6	22870.1	-0.0986327	0.144434	-0.682892	0.494675	1	32540.3	0
ENSMUSG00000018599	Mief2	237781	protein_coding	207.101	168.4	167.416	224.152	184.661	182.514	615.149	0.125581	0.198962	0.63118	0.527923	1	189.041	0
ENSMUSG00000018604	Tbx3	21386	protein_coding	2019.39	3119.06	2110.66	2158.96	1775.68	2238	1318.4	-0.231689	0.209436	-1.10625	0.268617	1	2236.96	0
ENSMUSG00000097649	Gm10561		antisense	1.30663	1.04596	0	4.50305	3.51736	3.77616	7.58613	2.40111	1.17764	2.03891	0.0414588	0.800809	2.35819	1
ENSMUSG00000018651	Tada2a	217031	protein_coding	429.228	292.347	268.474	343.233	343.529	433	319.725	0.198438	0.22765	0.87168	0.383383	1	351.635	0
ENSMUSG00000018654	Ikzf1	22778	protein_coding	20.9061	46.5454	95.5793	31.021	33.4149	85.593	61.9373	-0.0673104	0.485065	-0.138766	0.889635	1	52.1766	0
ENSMUSG00000018659	Pnpo	103711	protein_coding	360.63	318.496	294.652	331.725	370.495	241.045	520.738	-0.0473448	0.173679	-0.2726	0.785161	1	319.507	0
ENSMUSG00000018661	Cog1	16834,102641618	protein_coding	1672.48	1586.2	1646.16	1641.61	1806.16	1506.69	1236.54	0.0142259	0.106688	0.133342	0.893923	1	1643.22	0
ENSMUSG00000018666	Cbx1	12412	protein_coding	1294.87	1020.86	1072.07	1084.24	1181.83	1325.43	1070.61	0.083821	0.137998	0.60741	0.543579	1	1163.22	0
ENSMUSG00000073295	Nudt11	58242	protein_coding	0	3.13789	0	9.00611	9.96585	0	37.8207	2.39178	1.11817	2.13902	0.0324337	0.7283	3.68497	3
ENSMUSG00000018672	Copz2	56358	protein_coding	2657.03	2079.9	2276.25	2154.46	2715.99	2521.85	1650.21	0.0725287	0.162613	0.446019	0.655583	1	2400.91	0
ENSMUSG00000018677	Slc25a39	68066	protein_coding	2715.83	2882.15	3029.93	3306.24	2958.68	2758.48	3421.52	0.0634768	0.139871	0.453825	0.649955	1	2941.89	0
ENSMUSG00000018678	Sp2	78912	protein_coding	1498.05	1481.08	1325.33	1499.02	1503.67	1350.61	990.549	0.0164418	0.14726	0.111651	0.9111	1	1442.96	0
ENSMUSG00000018697	Aatf	56321	protein_coding	970.172	912.603	1016.67	863.585	1024.14	893.691	689.054	-0.059912	0.149376	-0.401082	0.688359	1	946.81	0
ENSMUSG00000018707	Dync1h1	13424	protein_coding	4032.91	3417.68	3007.4	3627.96	3155.07	3903.92	7290.91	0.035034	0.160032	0.218919	0.826713	1	3524.16	0
ENSMUSG00000018727	Cpsf4l	52670	protein_coding	9.1464	6.27578	0.608786	1.50102	0	1.25872	1.67189	-2.49364	2.61908	-0.952105	0.341044	1	3.13178	1
ENSMUSG00000018733	Pex12		protein_coding	301.178	291.301	269.692	287.195	211.628	351.183	332.121	-0.021325	0.225444	-0.0945914	0.924639	1	285.363	0
ENSMUSG00000018736	Ndel1	83431	protein_coding	12560	10781.8	10553.9	10233.4	12163	10880.4	6579.38	-0.0233257	0.111622	-0.20897	0.834472	1	11195.4	0
ENSMUSG00000018740	Slc25a35	71998	protein_coding	139.156	144.343	158.893	109.574	117.245	179.997	221.395	-0.125353	0.261242	-0.479833	0.631346	1	141.535	0
ENSMUSG00000018750	Zbtb4	75580	protein_coding	995.651	1029.75	981.362	908.116	563.95	1044.11	1603.72	-0.257351	0.198512	-1.2964	0.194836	1	920.49	0
ENSMUSG00000018752	Tnfsf12Tnfsf13	619441	protein_coding	1039.42	737.404	929.007	1170.29	844.166	1142.29	621.462	0.223692	0.213136	1.04953	0.293936	1	977.097	0
ENSMUSG00000018761	Mpdu1	24070	protein_coding	715.379	534.487	622.788	738	710.506	607.332	463.72	0.132939	0.169495	0.78432	0.432852	1	654.749	0
ENSMUSG00000018765	Fxr2	23879	protein_coding	2339.52	2107.09	2283.55	2092.42	2096.93	2365.13	3199.2	-0.0397512	0.098674	-0.402854	0.687056	1	2214.11	0
ENSMUSG00000018770	Atp5g3		protein_coding	1804.45	1711.72	1924.98	2259.03	1755.16	1845.28	20335.9	0.109542	0.154117	0.710768	0.477228	1	1883.44	0
ENSMUSG00000018774	Cd68	12514	protein_coding	99.9571	522.459	396.319	166.113	273.768	353.071	258.599	-0.337017	0.427276	-0.788758	0.430254	1	301.948	0
ENSMUSG00000018796	Acsl1	14081	protein_coding	1181.85	877.04	981.971	1078.73	1103.28	945.299	21591.9	0.0413566	0.136437	0.303118	0.7618	1	1028.03	0
ENSMUSG00000018800	Abca5	217265	protein_coding	128.05	89.9528	68.184	89.5607	64.4849	137.2	265.206	0.0316503	0.318319	0.0994296	0.920797	1	96.2388	0
ENSMUSG00000018809	Smyd4	319822	protein_coding	261.326	215.991	183.853	222.651	199.317	322.232	216.556	0.16958	0.269674	0.628832	0.529459	1	234.228	0
ENSMUSG00000018819	Lsp1		protein_coding	380.229	841.477	650.792	346.235	544.604	528.662	816.912	-0.397753	0.271589	-1.46454	0.143046	1	548.667	0
ENSMUSG00000018820	Zfyve27	319740	protein_coding	1478.45	1651.58	1378.29	1515.53	1384.08	1864.79	1097.66	0.0747929	0.153642	0.486798	0.626401	1	1545.45	0
ENSMUSG00000018821	Avpi1	69534	protein_coding	169.862	147.481	170.46	147.6	206.938	202.654	231.782	0.185158	0.210949	0.877739	0.380085	1	174.166	0
ENSMUSG00000018822	Sfrp5	54612	protein_coding	0	1.04596	1.82636	0	7.03472	1.25872	45.1946	1.51683	1.26089	1.20299	0.228982	1	1.86096	2
ENSMUSG00000018830	Myh11	17880	protein_coding	9.79972	37.6547	75.4894	420.785	77.3819	44.0552	1106.18	1.71395	0.95857	1.78803	0.0737717	0.968796	110.861	0
ENSMUSG00000018841	Rad51d	19364	protein_coding	395.909	344.122	345.181	398.27	494.189	356.218	369.241	0.203234	0.179322	1.13334	0.25707	1	388.981	0
ENSMUSG00000018844	Fndc8	78919	protein_coding	0	1.04596	9.13178	8.00543	19.9317	5.66424	4.09402	2.23714	1.92172	1.16413	0.24437	1	7.29652	1
ENSMUSG00000018845	Unc45b	217012	protein_coding	2577.98	2925.56	2962.35	3600.94	2286.28	3393.51	5548.81	0.13364	0.161698	0.826477	0.408533	1	2957.77	0
ENSMUSG00000018846	Pank3	211347	protein_coding	499.132	379.162	574.694	475.823	475.43	553.837	950.412	0.0514469	0.193475	0.26591	0.790308	1	493.013	0
ENSMUSG00000018848	Rars	104458	protein_coding	1213.2	1149.51	1215.74	1004.68	1355.36	970.473	1431.5	-0.103934	0.142408	-0.729832	0.465493	1	1151.5	0
ENSMUSG00000018858	Ict1	68572	protein_coding	908.76	718.577	849.865	709.481	960.239	740.127	1159.2	-0.0405691	0.184532	-0.219848	0.825989	1	814.508	0
ENSMUSG00000018861	Fdxr	14149	protein_coding	173.782	152.188	161.937	142.597	160.626	190.696	228.839	0.0171151	0.207042	0.0826649	0.934118	1	163.637	0
ENSMUSG00000018882	Mrpl45	67036	protein_coding	912.68	815.328	736.022	624.924	822.475	773.483	1793.56	-0.151318	0.143903	-1.05153	0.293017	1	780.819	0
ENSMUSG00000018893	Mb		protein_coding	698.393	732.697	802.988	1097.74	567.467	612.367	219039	0.0105281	0.221248	0.0475851	0.962047	1	751.943	0
ENSMUSG00000018899	Irf1	16362	protein_coding	4715.62	5550.93	4988.39	5410.17	5400.9	5712.07	3046.19	0.115062	0.106233	1.08311	0.278758	1	5296.35	0
ENSMUSG00000018900	Slc22a5	20520	protein_coding	799.004	832.064	936.921	935.634	722.817	944.669	834.487	0.0239132	0.148122	0.161443	0.871745	1	861.851	0
ENSMUSG00000033308	Dpyd	99586	protein_coding	0	0	12.1757	5.50373	23.4491	14.4753	233.913	2.39106	1.18451	2.01861	0.0435275	0.815095	9.2673	2
ENSMUSG00000018909	Arrb1	109689	protein_coding	575.57	588.877	826.731	686.465	423.255	666.492	878.79	-0.164967	0.230864	-0.714564	0.474878	1	627.899	0
ENSMUSG00000018920	Cxcl16	66102	protein_coding	1541.17	1857.63	1663.81	1442.98	1390.53	1422.35	965.174	-0.250806	0.159958	-1.56795	0.116893	1	1553.08	0
ENSMUSG00000023984	Gm20517		protein_coding	1.30663	7.84472	3.65271	30.0204	37.5185	5.03488	14.3494	2.37956	0.94085	2.52916	0.0114337	0.450917	14.2296	0
ENSMUSG00000018923	Med11	66172	protein_coding	636.328	452.902	472.418	472.32	559.26	486.495	350.066	-0.0291407	0.190311	-0.153121	0.878303	1	513.287	0
ENSMUSG00000018924	Alox15	11687	protein_coding	0	4.70683	3.04393	0	0	39.6497	12.5869	2.03097	1.85331	1.09586	0.273139	1	7.90007	3
ENSMUSG00000018927	Ccl6	20305	protein_coding	116.943	606.659	279.433	98.0665	310.7	506.005	378.296	-0.251338	0.503481	-0.499199	0.617639	1	319.634	0
ENSMUSG00000018930	Ccl4	20303	protein_coding	28.7458	198.733	124.192	68.5465	90.2788	225.311	62.6149	0.0810654	0.707592	0.114565	0.90879	1	122.635	0
ENSMUSG00000018931	Natd1	24083	protein_coding	426.614	482.189	485.202	525.856	351.15	359.994	456.805	-0.177775	0.192251	-0.924703	0.355121	1	438.501	0
ENSMUSG00000018932	Map2k3	26397	protein_coding	2250.67	2678.71	2829.64	2567.74	2630.98	2329.26	2414.3	-0.0409958	0.137628	-0.297873	0.7658	1	2547.83	0
ENSMUSG00000005268	Prlr	19116	protein_coding	1.30663	0	0	3.50237	0.586226	1.88808	139.291	2.36006	1.17728	2.00468	0.0449974	0.825287	1.21388	2
ENSMUSG00000018973	Hoxb1	15407	protein_coding	1.30663	1.04596	0	2.00136	2.34491	3.1468	0.820471	1.84793	3.68095	0.502024	0.61565	1	1.64094	1
ENSMUSG00000018974	Sart3	53890	protein_coding	1064.9	1153.17	964.925	865.587	1164.83	956.627	782.889	-0.0956207	0.164087	-0.582744	0.560066	1	1028.34	0
ENSMUSG00000018983	E2f2	242705	protein_coding	5.22652	75.3093	37.1359	36.0244	61.5538	36.5029	32.8877	0.257743	0.752576	0.342481	0.731989	1	41.9588	0
ENSMUSG00000018986	Slfn3	20557	protein_coding	94.7306	126.562	87.0563	163.611	104.348	102.586	72.6328	0.255563	0.633002	0.403732	0.68641	1	113.149	0
ENSMUSG00000018995	Nars2	244141	protein_coding	623.262	479.574	482.767	426.289	603.227	466.985	551.081	-0.0844821	0.187367	-0.450891	0.652068	1	513.684	0
ENSMUSG00000018999	Slc35b4	58246	protein_coding	929.013	1067.41	1149.39	984.668	1060.48	937.746	712.378	-0.0737837	0.135307	-0.545306	0.585543	1	1021.45	0
ENSMUSG00000019027	Dnah1	110084	protein_coding	0	0	3.65271	0.500339	4.68981	0	2.17335	1.70357	2.67194	0.637579	0.523747	1	1.47381	3
ENSMUSG00000019039	Dalrd3	67789	protein_coding	864.988	883.316	747.589	703.977	1001.86	899.355	787.947	0.0547943	0.183382	0.298798	0.765094	1	850.181	0
ENSMUSG00000019054	Fis1	66437	protein_coding	2169.66	1978.96	2047.95	2228.01	2055.9	2319.19	2279.18	0.0908322	0.134016	0.677773	0.497916	1	2133.28	0
ENSMUSG00000019055	Plod1	18822	protein_coding	15806.9	18722.7	16173.6	17683.5	14653.3	12976.1	9793.8	-0.166131	0.130658	-1.27149	0.203553	1	16002.7	0
ENSMUSG00000019066	Rab3d		protein_coding	3128.07	3044.28	2768.76	3007.54	2662.64	3224.21	1852.65	-0.0041153	0.114414	-0.0359686	0.971307	1	2972.58	0
ENSMUSG00000019080	Mfsd3	69572	protein_coding	166.595	140.682	102.276	157.107	210.455	158.599	137.031	0.370621	0.282846	1.31033	0.190086	1	155.952	0
ENSMUSG00000044296	Zfp879	214779	protein_coding	0	0	4.2615	13.5092	1.75868	5.03488	34.8087	2.35327	1.0363	2.27083	0.023157	0.636154	4.09404	2
ENSMUSG00000019087	Atp6ap1	54411	protein_coding	6997	7104.18	7578.77	7392.01	6816.05	6246.4	6345.6	-0.0837154	0.105659	-0.792318	0.428175	1	7022.4	0
ENSMUSG00000019088	Dnase1l1		protein_coding	166.595	124.993	127.845	66.5451	160.626	165.522	77.0019	-0.225204	0.68419	-0.329154	0.742039	1	135.354	0
ENSMUSG00000019122	Ccl9	20308	protein_coding	36.5856	106.165	91.9266	19.0129	99.6585	79.9287	209.653	-0.265247	0.498967	-0.531593	0.595008	1	72.2129	0
ENSMUSG00000019124	Scrn1	69938	protein_coding	224.087	147.481	105.929	158.107	103.176	212.724	261.398	0.052219	0.401007	0.13022	0.896393	1	158.584	0
ENSMUSG00000019132	BC005537	79555	protein_coding	929.013	640.652	611.221	684.464	761.508	854.671	4662.31	0.0797047	0.170011	0.468822	0.639197	1	746.922	0
ENSMUSG00000019139	Isyna1	71780	protein_coding	394.602	450.81	774.984	602.909	324.769	582.787	260.905	-0.0480195	0.369147	-0.130082	0.896501	1	521.81	0
ENSMUSG00000019143	Hars2	70791	protein_coding	1008.72	1099.31	999.017	1145.28	1079.83	1020.82	977.95	0.0622008	0.100785	0.617164	0.537126	1	1058.83	0
ENSMUSG00000019146	Cacng2	12300	protein_coding	2.61326	2.09193	0	2.5017	1.75868	1.25872	8.37649	0.275053	1.21399	0.22657	0.820758	1	1.70405	1
ENSMUSG00000019158	Tmem160	69094	protein_coding	510.892	428.322	529.643	531.36	572.743	594.745	607.275	0.209254	0.203961	1.02595	0.304914	1	527.951	0
ENSMUSG00000019173	Rab5c	19345	protein_coding	302.485	462.316	427.367	459.311	394.53	365.029	1128.55	0.0298104	0.173864	0.171457	0.863864	1	401.84	0
ENSMUSG00000019178	Styxl1	76571	protein_coding	0	3.13789	1.21757	4.00271	2.93113	10.6991	2.25604	2.00261	1.88807	1.06066	0.288844	1	3.66474	1
ENSMUSG00000019179	Mdh2	17448	protein_coding	8612.64	7080.12	6979.73	6511.41	7925.19	6779.47	26458	-0.0962347	0.142152	-0.676983	0.498417	1	7314.76	0
ENSMUSG00000019188	H13	14950	protein_coding	2811.87	2738.33	2493.59	2649.3	2531.33	2222.9	1927.35	-0.121	0.0955861	-1.26588	0.205557	1	2574.55	0
ENSMUSG00000019189	Rnf145	74315	protein_coding	2331.68	2740.95	2733.45	2852.43	2744.71	2409.82	1593.44	0.0340396	0.126112	0.269916	0.787225	1	2635.51	0
ENSMUSG00000019194	Scn1b		protein_coding	62.0649	101.458	118.104	97.5661	104.348	90.6278	220.843	0.0826449	0.281081	0.294026	0.768738	1	95.695	0
ENSMUSG00000019210	Atp6v1e1	11973	protein_coding	2840.61	2667.21	2979.4	2829.92	2758.78	2584.15	3294.25	-0.0544969	0.110672	-0.492419	0.622423	1	2776.68	0
ENSMUSG00000019214	Chtf18	214901	protein_coding	190.768	172.584	155.849	169.615	272.595	151.046	108.217	0.193825	0.315394	0.614549	0.538853	1	185.41	0
ENSMUSG00000019235	Rps6kl1	238323	protein_coding	240.42	155.849	203.943	90.5614	157.695	183.773	90.4605	-0.288875	1.98614	-0.145445	0.884359	1	172.04	0
ENSMUSG00000019254	Ppp1r12c	232807	protein_coding	5033.13	5582.31	5223.99	5358.13	4679.84	5791.37	3724.53	-0.00102597	0.11316	-0.00906661	0.992766	1	5278.13	0
ENSMUSG00000019256	Ahr	11622	protein_coding	3502.42	3263.93	3124.29	3589.93	2992.1	3580.43	1817.02	0.038497	0.150299	0.256136	0.797846	1	3342.18	0
ENSMUSG00000019261	Map1s	270058	protein_coding	1994.57	1492.59	1728.34	1662.13	1701.81	1346.83	998.897	-0.147543	0.154764	-0.953342	0.340417	1	1654.38	0
ENSMUSG00000070420	Zscan25	666311	protein_coding	0	1.56894	0	8.00543	0	1.25872	89.9975	2.34449	1.11842	2.09625	0.03606	0.766588	1.80552	3
ENSMUSG00000019295	Tmem129		protein_coding	1253.06	1086.23	1032.5	1025.7	1096.24	1047.88	1016.69	-0.0859501	0.112915	-0.761195	0.446541	1	1090.27	0
ENSMUSG00000019297	Nop9	67842	protein_coding	697.74	697.657	744.545	707.48	774.991	631.248	556.429	-0.0173784	0.158263	-0.109807	0.912562	1	708.943	0
ENSMUSG00000019301	Hsd17b1	15485	protein_coding	10.453	10.9826	10.3494	5.00339	9.37962	19.5102	7.83646	-0.0699926	0.961677	-0.0727818	0.94198	1	10.9464	0
ENSMUSG00000019302	Atp6v0a1	11975	protein_coding	1451.66	1806.9	1760	1785.71	1538.26	1553.26	2451.99	-0.0388842	0.121485	-0.320075	0.748911	1	1649.3	0
ENSMUSG00000019303	Psmc3ip	19183	protein_coding	122.823	80.0162	111.408	127.086	137.763	95.6627	91.6932	0.190327	0.292555	0.650567	0.515326	1	112.46	0
ENSMUSG00000019320	Noxo1	71893	protein_coding	74.4778	44.9764	56.0083	63.5431	39.8634	95.0334	39.2568	0.176425	0.507451	0.347669	0.728089	1	62.3171	0
ENSMUSG00000019326	Aoc3	11754	protein_coding	105.184	105.119	100.45	126.085	62.14	102.586	428.135	-0.1003	0.248379	-0.403816	0.686348	1	100.261	0
ENSMUSG00000019338	Zfp687	78266	protein_coding	388.069	400.081	490.072	528.859	334.149	465.097	474.281	0.059459	0.200894	0.295972	0.767251	1	434.388	0
ENSMUSG00000019362	D8Ertd738e	101966	protein_coding	2755.03	2271.83	2084.48	2248.52	2527.81	2416.11	2274.55	0.0205764	0.158894	0.129498	0.896964	1	2383.96	0
ENSMUSG00000019370	Calm3	12315	protein_coding	2928.16	2423.5	3187.6	3908.65	2043.58	2455.13	4383.15	-0.0353822	0.207853	-0.170227	0.864832	1	2824.44	0
ENSMUSG00000019373	Cops3	26572	protein_coding	1311.2	1102.97	1246.18	1246.85	1345.39	1203.34	2114.52	0.0528878	0.109699	0.482118	0.629722	1	1242.65	0
ENSMUSG00000019428	Fkbp8	14232	protein_coding	4745.02	4254.98	4460.57	4638.64	4159.28	4607.54	3923.84	-0.00575442	0.114668	-0.0501833	0.959976	1	4477.67	0
ENSMUSG00000019432	Ddx39b		protein_coding	1980.2	1716.43	2129.53	2116.94	2023.07	1876.12	2326.18	0.0501531	0.130198	0.385207	0.700084	1	1973.71	0
ENSMUSG00000019433	Gipc1	67903	protein_coding	1886.12	1625.95	1804.44	1815.23	2095.17	1627.52	1283.32	0.0583082	0.125384	0.465038	0.641905	1	1809.07	0
ENSMUSG00000019437	Tlcd1	68385	protein_coding	40.5055	43.4075	68.184	49.5336	60.3813	57.2718	138.93	0.144688	0.277433	0.521525	0.602001	1	53.2139	0
ENSMUSG00000019461	Plscr3	70310	protein_coding	3619.36	3896.74	4150.7	4381.47	3623.46	3988.88	2361.61	0.0399	0.134299	0.297099	0.766391	1	3943.44	0
ENSMUSG00000019464	Ptger1	19216	protein_coding	35.279	33.4708	63.9225	64.0434	32.8287	80.5581	47.1335	0.447614	0.456635	0.980246	0.326965	1	51.6837	0
ENSMUSG00000019470	Xab2	67439	protein_coding	4275.29	3205.88	3193.69	3022.55	3293.42	3432.53	2023.82	-0.124626	0.145018	-0.859382	0.39013	1	3403.89	0
ENSMUSG00000019471	Cdc37	12539	protein_coding	2932.73	2732.06	2913.65	2838.42	2705.43	2810.72	2746.57	-0.0379644	0.111082	-0.341768	0.732526	1	2822.17	0
ENSMUSG00000019478	Rab4a	19341	protein_coding	418.121	404.788	528.426	450.806	479.533	430.482	453.855	0.0127271	0.162843	0.0781555	0.937704	1	452.026	0
ENSMUSG00000019487	Trip10	106628	protein_coding	2274.84	2012.96	1913.41	1651.12	1766.3	1875.49	1003.46	-0.228622	0.163657	-1.39696	0.162426	1	1915.69	0
ENSMUSG00000019494	Cops6	26893	protein_coding	3583.43	3472.6	3129.77	3359.78	3581.26	3167.57	3378.42	-0.0109266	0.11496	-0.0950476	0.924277	1	3382.4	0
ENSMUSG00000019505	Ubb	22187	protein_coding	99211	84130	73753.8	66508.1	92369.9	88155.7	52168.5	-0.0549953	0.149012	-0.369067	0.712078	1	84021.4	0
ENSMUSG00000019518	Ap4m1	11781	protein_coding	667.034	527.688	519.903	595.904	551.053	823.832	491.06	0.20391	0.198243	1.02858	0.303676	1	614.236	0
ENSMUSG00000019528	Gyg	27357	protein_coding	571.65	490.557	703.756	594.403	739.231	487.125	3596.21	0.0473653	0.183407	0.258252	0.796212	1	597.787	0
ENSMUSG00000019539	Rcn3		protein_coding	0	192.98	282.477	211.143	257.353	268.737	469.896	0.785992	1.30761	0.601089	0.547781	1	202.115	1
ENSMUSG00000019558	Slc6a8	102857	protein_coding	174.435	171.538	198.464	199.635	117.245	122.096	3916.44	-0.325621	0.202697	-1.60645	0.108176	1	163.902	0
ENSMUSG00000019564	Arid3a	13496	protein_coding	81.6643	152.711	106.537	92.0624	46.3119	125.872	81.3072	-0.375982	0.413057	-0.910242	0.362695	1	100.86	0
ENSMUSG00000019577	Pdk4	27273	protein_coding	275.699	255.738	280.041	291.197	273.181	234.751	10945.2	-0.0198151	0.470466	-0.042118	0.966405	1	268.435	0
ENSMUSG00000019578	Ubxn6	66530	protein_coding	1106.06	1151.08	1213.92	1358.42	1116.76	1232.92	1499.86	0.0956091	0.135151	0.707422	0.479305	1	1196.53	0
ENSMUSG00000019579	D17Wsu104e	28106	protein_coding	2343.44	1748.33	1846.45	1814.23	1865.96	1664.03	1299.72	-0.147977	0.147959	-1.00012	0.317254	1	1880.4	0
ENSMUSG00000019590	Cyb561	13056	protein_coding	2780.51	2534.89	3393.98	2525.21	2544.22	2474.64	1549.52	-0.204303	0.125629	-1.62624	0.103898	1	2708.91	0
ENSMUSG00000019647	Sema6a	20358	protein_coding	4832.57	4759.13	4281.59	5581.28	4786.54	4537.69	2747.32	0.102711	0.143884	0.713849	0.47532	1	4796.47	0
ENSMUSG00000019659	Ccdc12	72654	protein_coding	1984.77	1761.92	1760.61	1695.65	1960.93	2176.33	1502.8	0.0749882	0.162623	0.461116	0.644715	1	1890.03	0
ENSMUSG00000019689	1110001J03Rik	66117	protein_coding	273.085	210.762	219.163	233.158	290.182	241.674	739.892	0.12236	0.203257	0.601999	0.547175	1	244.671	0
ENSMUSG00000019699	Akt3		protein_coding	406.362	297.577	336.658	368.25	359.943	397.126	604.907	0.114377	0.182139	0.627966	0.530026	1	360.986	0
ENSMUSG00000019710	Mrpl24		protein_coding	1176.62	1131.21	1067.81	1079.23	1102.69	1253.06	1568.18	0.0215368	0.133085	0.161827	0.871442	1	1135.1	0
ENSMUSG00000019715	Gle1	74412	protein_coding	4353.03	3845.48	3506	3776.06	3568.36	3649.66	2427.34	-0.0883547	0.103397	-0.854522	0.392816	1	3783.1	0
ENSMUSG00000039542	Ncam1	17967	protein_coding	3.26657	0	6.08786	5.00339	36.346	4.40552	81.1305	2.30895	0.912042	2.53163	0.0113535	0.450917	9.1849	1
ENSMUSG00000019726	Lyst	17101	protein_coding	173.128	115.056	132.715	130.088	185.248	81.8168	275.68	-0.0858587	0.331735	-0.258817	0.795776	1	136.342	0
ENSMUSG00000019731	Slc35e1	270066	protein_coding	1935.12	2133.76	2315.82	2499.19	2199.52	2140.45	3350.75	0.101335	0.105003	0.965072	0.334509	1	2203.98	0
ENSMUSG00000019732	Calr3	73316	protein_coding	7.18646	8.89069	11.5669	7.50509	6.44849	0	278.254	-0.954036	0.501204	-1.90349	0.056977	0.889338	6.93294	1
ENSMUSG00000019734	Tmc4	353499	protein_coding	31.3591	42.3615	21.3075	32.522	37.5185	74.8938	28.5449	0.549063	0.620252	0.885226	0.376035	1	39.9937	0
ENSMUSG00000019737	Syne4	233066	protein_coding	9.1464	10.9826	17.6548	14.0095	8.79339	0	6.60635	-1.53687	1.38945	-1.10609	0.268686	1	10.0978	1
ENSMUSG00000019738	Polr2i	69920	protein_coding	332.537	330.001	366.489	328.723	375.771	315.309	478.761	-0.011822	0.155265	-0.0761406	0.939307	1	341.472	0
ENSMUSG00000019756	Prl8a1	73244	protein_coding	129.356	131.268	76.0982	151.603	97.8998	169.927	227.385	0.27973	0.417873	0.669413	0.503232	1	126.025	0
ENSMUSG00000019761	Krt10	16661	protein_coding	69.9046	36.6087	29.8305	46.5315	36.346	27.0625	40.6113	-0.270238	0.42845	-0.630734	0.528214	1	41.0473	0
ENSMUSG00000019763	Rmnd1	66084	protein_coding	645.475	473.298	543.037	486.83	638.987	569.571	1108.08	0.0282311	0.166124	0.16994	0.865057	1	559.533	0
ENSMUSG00000019767	Ccdc170	100504234	protein_coding	0	1.56894	3.04393	0.500339	0.586226	4.40552	8.71559	0.174331	1.21497	0.143486	0.885906	1	1.68416	1
ENSMUSG00000087129	Gm16316		antisense	0	0.522982	1.21757	2.00136	3.51736	2.51744	12.535	2.3055	1.15415	1.99757	0.0457634	0.825499	1.62945	1
ENSMUSG00000019773	Fbxo5	67141	protein_coding	210.367	215.468	191.159	166.113	193.455	232.234	121.944	-0.0673017	0.264384	-0.254561	0.799062	1	201.466	0
ENSMUSG00000019774	Mtrf1l	108853	protein_coding	429.881	242.663	239.862	237.661	254.422	202.654	363.434	-0.376254	0.239341	-1.57204	0.115942	1	267.857	0
ENSMUSG00000019775	Rgs17		protein_coding	8.49309	1.04596	6.08786	2.5017	4.10358	3.77616	31.0361	-0.549584	0.770105	-0.713649	0.475444	1	4.33472	0
ENSMUSG00000019777	Hdac2	15182	protein_coding	2738.69	2474.23	2301.21	2531.72	2456.29	2358.21	2398.98	-0.0317453	0.109066	-0.291066	0.771001	1	2476.72	0
ENSMUSG00000019779	Frk		protein_coding	190.768	265.675	166.198	248.168	200.489	186.291	158.067	0.0288977	0.282643	0.102241	0.918565	1	209.598	0
ENSMUSG00000019782	Rwdd1	66521,100039252	protein_coding	1890.69	1655.76	1679.03	1583.07	1909.93	1758.43	1969.02	0.00769914	0.123892	0.0621441	0.950448	1	1746.15	0
ENSMUSG00000019785	Clvs2	215890	protein_coding	0.653314	1.56894	0	0	1.75868	0	0.331745	-0.274218	4.23413	-0.0647637	0.948362	1	0.66349	3
ENSMUSG00000019787	Trdn	76757	protein_coding	26.1326	5.22982	6.08786	1.00068	11.7245	0	2137.58	-1.42954	1.09552	-1.30489	0.191931	1	8.36258	1
ENSMUSG00000019789	Hey2	15214	protein_coding	20.9061	1.56894	6.08786	17.5119	14.0694	13.8459	87.4968	0.776383	0.608811	1.27524	0.202223	1	12.3317	0
ENSMUSG00000019790	Stxbp5	78808	protein_coding	703.62	795.978	731.152	894.106	850.028	928.306	762.565	0.26016	0.137126	1.89723	0.0577981	0.89549	817.198	0
ENSMUSG00000019791	Hint3	66847	protein_coding	177.048	175.199	206.378	220.149	198.731	173.703	491.999	0.090117	0.164612	0.547452	0.584068	1	191.868	0
ENSMUSG00000019792	Trmt11	73681	protein_coding	517.425	351.444	393.884	392.766	454.912	478.314	326.716	0.0676549	0.220644	0.306625	0.759129	1	431.457	0
ENSMUSG00000019794	Katna1	23924	protein_coding	1065.56	985.297	977.101	906.114	1099.17	1008.86	776.79	-0.0056265	0.134123	-0.0419503	0.966538	1	1007.02	0
ENSMUSG00000019795	Pcmt1	18537	protein_coding	3305.77	2644.19	2785.19	2481.68	2631.57	2481.57	2909.9	-0.201084	0.121885	-1.64978	0.0989876	1	2721.66	0
ENSMUSG00000019796	Lrp11	237253	protein_coding	126.09	152.711	68.184	85.558	160.04	64.8241	153.985	-0.144633	0.391913	-0.369044	0.712095	1	109.568	0
ENSMUSG00000019797	1700021F05Rik	67851	protein_coding	419.428	356.15	345.181	260.677	476.016	402.161	1470.96	0.00937559	0.20942	0.0447692	0.964291	1	376.602	0
ENSMUSG00000019802	Sec63	140740	protein_coding	2412.69	2331.45	2273.21	2191.99	2649.74	2341.85	2537.6	0.0333159	0.117844	0.282713	0.777397	1	2366.82	0
ENSMUSG00000019803	Nr2e1	21907	protein_coding	1.95994	5.22982	1.21757	0	1.75868	2.51744	1.16296	-1.5182	2.86339	-0.530211	0.595965	1	2.11391	1
ENSMUSG00000019804	Snx3	54198	protein_coding	10236.8	10012.5	9522.02	9675.56	9434.14	8710.97	6937.94	-0.0980728	0.095651	-1.02532	0.305212	1	9598.66	0
ENSMUSG00000019806	Aig1	66253	protein_coding	1309.24	1087.8	1207.83	1113.25	1013.59	1211.52	1310.98	-0.110521	0.138092	-0.800345	0.423511	1	1157.21	0
ENSMUSG00000019808	Adat2	66757	protein_coding	27.4392	23.0112	10.3494	20.5139	39.2772	16.9927	45.2636	0.383022	0.482372	0.794037	0.427174	1	22.9306	0
ENSMUSG00000019809	Pex3	56535	protein_coding	764.378	709.686	685.493	754.011	954.963	693.555	802.323	0.154236	0.14638	1.05367	0.292034	1	760.347	0
ENSMUSG00000019810	Fuca2		protein_coding	606.276	1091.46	642.269	609.413	726.334	614.255	4682.88	-0.263277	0.221381	-1.18925	0.234341	1	715.002	0
ENSMUSG00000019813	Cep57l1	103268	protein_coding	76.4378	119.24	84.6212	115.078	53.9328	91.2572	98.0099	-0.104294	0.362261	-0.287898	0.773425	1	90.0945	0
ENSMUSG00000043639	Rbm20	73713	protein_coding	0	1.56894	8.523	9.50644	12.897	22.657	3907.92	2.29616	0.698751	3.2861	0.00101586	0.0966015	9.19205	1
ENSMUSG00000019817	Plagl1	22634	protein_coding	15.6795	40.2696	40.7886	46.0312	77.3819	87.481	159.099	1.12092	0.577877	1.93973	0.0524128	0.863481	51.272	0
ENSMUSG00000019818	Cd164	53599	protein_coding	4616.32	4684.35	4489.79	4441.51	4639.98	3692.46	5538.67	-0.112183	0.0976136	-1.14926	0.250449	1	4427.4	0
ENSMUSG00000019820	Utrn	22288	protein_coding	1643.09	1145.33	1272.97	1913.3	1254.52	1718.78	2226.34	0.267627	0.333852	0.801635	0.422764	1	1491.33	0
ENSMUSG00000019822	Smpd2	20598	protein_coding	2112.82	1835.67	1763.04	1591.08	2150.86	2130.38	1354.36	0.0291876	0.204717	0.142575	0.886626	1	1930.64	0
ENSMUSG00000019823	Mical1	171580	protein_coding	1033.54	1348.25	1092.77	1108.25	1255.11	1224.11	820.551	0.0458095	0.173321	0.264304	0.791546	1	1177	0
ENSMUSG00000019826	Zbtb24	268294	protein_coding	604.969	638.038	527.817	585.897	776.164	764.672	429.59	0.252789	0.171687	1.47238	0.140917	1	649.593	0
ENSMUSG00000019828	Grm1	14816	protein_coding	0	4.18385	0	1.00068	1.75868	1.88808	767.776	-0.0304736	0.758181	-0.0401931	0.967939	1	1.47188	2
ENSMUSG00000019832	Rab32	67844	protein_coding	316.858	298.622	319.004	224.652	296.631	306.498	182.304	-0.168118	0.266685	-0.6304	0.528433	1	293.711	0
ENSMUSG00000019837	Gtf3c6	67371	protein_coding	62.0649	105.642	185.68	149.601	138.936	89.3691	138.2	0.1255	0.44969	0.27908	0.780184	1	121.882	0
ENSMUSG00000019838	Slc16a10	72472	protein_coding	2.61326	7.32174	5.47907	2.00136	0	9.4404	334.436	-0.550499	0.591305	-0.930989	0.351859	1	4.47597	1
ENSMUSG00000019841	Rev3l		protein_coding	335.804	280.318	297.696	304.707	304.251	307.757	473.951	0.0066055	0.21534	0.0306748	0.975529	1	305.089	0
ENSMUSG00000019842	Traf3ip2	103213	protein_coding	219.514	208.67	158.893	210.643	250.905	168.668	195.071	0.104612	0.231755	0.451392	0.651707	1	202.882	0
ENSMUSG00000019843	Fyn	14360	protein_coding	9533.82	10041.2	10684.2	9822.66	10832.9	8281.12	5923.6	-0.0662281	0.121446	-0.545332	0.585525	1	9865.98	0
ENSMUSG00000019845	Tube1	71924	protein_coding	0	0	21.3075	11.0075	18.7592	0	11.3208	0.591914	2.30374	0.256937	0.797228	1	8.51237	3
ENSMUSG00000019846	Lama4	16775	protein_coding	6170.55	5540.47	6853.71	6698.54	5358.69	5370.96	4819.12	-0.099452	0.136062	-0.730929	0.464822	1	5998.82	0
ENSMUSG00000019848	Popdc3	78977	protein_coding	0	9.93665	7.91421	7.50509	0	7.55232	497.482	-0.144271	1.18546	-0.1217	0.903136	1	5.48471	2
ENSMUSG00000019849	Prep	19072	protein_coding	718.646	833.11	931.442	862.084	928.582	589.71	1440.04	-0.0668843	0.181221	-0.369076	0.712071	1	810.596	0
ENSMUSG00000019850	Tnfaip3		protein_coding	580.143	837.816	807.25	791.036	879.926	593.486	453.394	0.0037575	0.242573	0.0154902	0.987641	1	748.276	0
ENSMUSG00000019851	Perp	64058	protein_coding	0	23.0112	35.3096	47.5322	12.897	30.2093	2667.77	0.812122	1.04133	0.77989	0.435456	1	24.8265	1
ENSMUSG00000019853	Hebp2	56016	protein_coding	0	0	6.08786	4.50305	7.03472	3.77616	13.8953	1.80101	1.18426	1.52079	0.128314	1	3.56696	2
ENSMUSG00000019854	Reps1	19707	protein_coding	763.725	743.157	752.459	809.048	872.891	791.106	912.505	0.130205	0.103332	1.26007	0.207645	1	788.731	0
ENSMUSG00000019856	Fam184a	75906	protein_coding	1.30663	2.09193	7.91421	3.00204	2.34491	5.66424	20.7784	0.0623563	0.763844	0.0816349	0.934937	1	3.72066	0
ENSMUSG00000019857	Asf1a	66403	protein_coding	522.652	381.254	350.052	338.73	510.603	546.284	354.955	0.138469	0.237467	0.583108	0.559821	1	441.596	0
ENSMUSG00000019861	Gopc	94221	protein_coding	3327.98	3681.79	3672.8	3465.35	3353.21	3549.59	2042	-0.0442135	0.183529	-0.240908	0.809627	1	3508.46	0
ENSMUSG00000019863	Qrsl1	76563	protein_coding	232.58	272.996	287.347	260.176	294.286	336.708	657.264	0.165508	0.14376	1.15128	0.249617	1	280.682	0
ENSMUSG00000019864	Rtn4ip1	170728	protein_coding	293.338	348.306	306.219	287.195	301.32	295.17	1544.3	-0.102708	0.114437	-0.897509	0.369447	1	305.258	0
ENSMUSG00000019866	Aim1	11630	protein_coding	1940.34	1333.6	1906.11	1953.32	1824.92	1818.22	1062.39	0.112346	0.170683	0.658211	0.510402	1	1796.09	0
ENSMUSG00000019867	Gje1	76743	protein_coding	9.1464	5.22982	3.65271	4.50305	7.62094	6.2936	3.24921	-0.0685065	1.58183	-0.0433085	0.965456	1	6.07442	0
ENSMUSG00000019868	Vta1	66201	protein_coding	1659.42	1367.6	1521.96	1319.89	1482.57	1198.3	1017.14	-0.184928	0.129063	-1.43285	0.151902	1	1424.96	0
ENSMUSG00000019872	Smpdl3a	57319	protein_coding	6490.03	6061.36	5695.8	5463.7	6231	5627.11	4432.85	-0.0750163	0.0925185	-0.810825	0.417466	1	5928.17	0
ENSMUSG00000019873	Reep3	28193	protein_coding	2242.83	2129.58	2398.01	2685.32	1642.61	2142.34	2124.34	-0.0700772	0.170194	-0.41175	0.680523	1	2206.78	0
ENSMUSG00000022754	Tmem45a	56277	protein_coding	0	0	4.87028	1.50102	12.3108	7.55232	60.2224	2.29199	0.997998	2.29659	0.0216422	0.617874	4.3724	2
ENSMUSG00000019876	Pkib		protein_coding	52.2652	55.959	55.3995	48.5329	56.2777	73.0058	51.8866	0.0990189	0.38565	0.256758	0.797365	1	56.9067	0
ENSMUSG00000019877	Serinc1	56442	protein_coding	7278.58	6640.3	6899.98	7271.43	7123.82	6260.87	9316.66	-0.0113208	0.0949917	-0.119177	0.905136	1	6912.5	0
ENSMUSG00000075590	Nrbp2	223649	protein_coding	0	29.8099	105.929	210.142	133.66	143.494	248.017	2.28555	1.15478	1.97921	0.0477929	0.836354	103.839	1
ENSMUSG00000019880	Rspo3	72780	protein_coding	0	3.13789	1.82636	0	0	5.03488	6.67895	-0.193526	1.76925	-0.109383	0.912899	1	1.66652	3
ENSMUSG00000031596	Slc7a2	11988	protein_coding	5.87983	2.09193	2.43514	23.0156	17.0006	8.81104	75.3351	2.24871	0.55393	4.05955	4.91667e-05	0.0124175	9.87235	0
ENSMUSG00000019888	Mgat4c		protein_coding	1.95994	3.13789	1.21757	2.5017	5.86226	6.2936	1.74775	1.17068	2.27265	0.515117	0.606471	1	3.49549	0
ENSMUSG00000075012	Fjx1	14221	protein_coding	18.9461	0	3.65271	39.0265	31.6562	15.1046	17.8343	2.21503	0.94694	2.33914	0.019328	0.603895	18.0644	1
ENSMUSG00000019890	Nts	67405	protein_coding	276.352	346.214	337.876	333.226	537.57	306.498	195.215	0.272816	0.3496	0.780367	0.435175	1	356.289	0
ENSMUSG00000019891	Dcbld1	66686	protein_coding	2394.4	2752.97	2228.76	1749.19	2431.08	1395.29	1177.96	-0.405951	0.243664	-1.66603	0.0957083	1	2158.62	0
ENSMUSG00000019897	Ccdc59	52713	protein_coding	1974.32	1337.26	1366.72	1512.03	1656.68	1613.05	1048.63	0.0437829	0.153522	0.285189	0.7755	1	1576.68	0
ENSMUSG00000019899	Lama2	16773	protein_coding	11.1063	19.8733	3.04393	36.0244	11.1383	13.2166	1464.01	0.789033	0.653919	1.20662	0.227577	1	15.7338	0
ENSMUSG00000019906	Lin7a	108030	protein_coding	0	6.27578	0	1.00068	0	11.9578	17.4016	0.661433	1.51471	0.436674	0.662348	1	3.20572	3
ENSMUSG00000019913	Sim1	20464	protein_coding	0.653314	0	0.608786	1.00068	0.586226	1.25872	0.471404	1.21182	3.80804	0.318226	0.750313	1	0.684621	1
ENSMUSG00000039153	Runx2	12393	protein_coding	0	6.27578	1.82636	6.50441	7.62094	28.3212	21.5207	2.19898	0.879507	2.50024	0.0124109	0.473256	8.42478	1
ENSMUSG00000019917	Sept10	103080	protein_coding	643.515	458.132	567.997	709.981	580.364	474.537	528.486	0.0795392	0.226203	0.351627	0.725118	1	572.421	0
ENSMUSG00000008658	Rbfox1	268859	protein_coding	0.653314	0	1.21757	2.00136	2.93113	3.1468	570.572	2.18041	0.934862	2.33234	0.019683	0.605593	1.65836	1
ENSMUSG00000019923	Zwint		protein_coding	1775.71	1445	1568.23	1384.44	1646.71	1473.96	1760.18	-0.0879158	0.126378	-0.695658	0.486643	1	1549.01	0
ENSMUSG00000019927	Ube2d1	216080	protein_coding	811.417	813.236	847.43	853.579	981.929	748.309	1469.31	0.0642277	0.134054	0.479118	0.631855	1	842.65	0
ENSMUSG00000087507	Gm16141		antisense	0	2.09193	1.82636	7.00475	3.51736	6.92296	7.47261	2.16485	1.09894	1.96994	0.0488457	0.846707	3.56056	1
ENSMUSG00000028488	Sh3gl2	20404	protein_coding	1.95994	0	0.608786	5.00339	2.34491	3.1468	58.3667	2.14628	0.928348	2.31194	0.0207811	0.614419	2.1773	1
ENSMUSG00000019935	Slc17a8	216227	protein_coding	3.26657	3.66087	5.47907	1.50102	5.27604	5.03488	3.14459	-0.211116	1.30209	-0.162136	0.871199	1	4.03641	0
ENSMUSG00000019942	Cdk1	12534	protein_coding	45.0787	33.9938	79.7509	77.5526	51.5879	18.8808	45.8514	-0.302656	0.607705	-0.49803	0.618463	1	51.1408	0
ENSMUSG00000019943	Atp2b1	67972	protein_coding	1140.69	1098.78	1101.29	1171.29	1219.94	980.543	1742.52	0.0109245	0.121073	0.0902302	0.928104	1	1118.76	0
ENSMUSG00000019944	Rhobtb1		protein_coding	913.987	834.679	812.729	790.536	776.75	567.683	2543.32	-0.265787	0.181847	-1.46159	0.143852	1	782.727	0
ENSMUSG00000019945	1700040L02Rik	73287	protein_coding	5.87983	0	2.43514	5.00339	0.586226	0	324.446	-0.678982	1.18645	-0.572281	0.567131	1	2.31743	2
ENSMUSG00000019948	Actr6	67019	protein_coding	639.595	510.43	528.426	516.35	808.992	416.007	509.379	0.053463	0.24517	0.218065	0.827379	1	569.967	0
ENSMUSG00000019951	Uhrf1bp1l	75089	protein_coding	390.682	357.196	348.834	328.223	470.74	277.548	722.511	-0.0265892	0.201323	-0.132073	0.894927	1	362.204	0
ENSMUSG00000019952	Poc1b	382406	protein_coding	376.309	401.127	537.558	479.325	455.498	480.831	361.475	0.120051	0.161901	0.741507	0.458386	1	455.108	0
ENSMUSG00000019960	Dusp6	67603	protein_coding	5542.07	6016.9	5169.81	5216.54	4822.88	2977.5	2777.29	-0.378576	0.226108	-1.67432	0.0940681	1	4957.62	0
ENSMUSG00000019961	Tmpo	21917	protein_coding	3554.68	3919.22	4046.6	4138.31	3418.29	3745.32	2568.09	-0.026286	0.108801	-0.241597	0.809093	1	3803.74	0
ENSMUSG00000019966	Kitl	17311	protein_coding	16425	14217.3	15502.7	14442.8	14167.3	14329.3	9388.83	-0.103484	0.13716	-0.754472	0.450566	1	14847.4	0
ENSMUSG00000019969	Psen1	19164	protein_coding	3173.15	3399.38	3347.1	3179.66	3556.63	2895.06	2340.29	-0.0418978	0.111679	-0.375162	0.70754	1	3258.5	0
ENSMUSG00000034981	Parm1	231440	protein_coding	1.30663	14.1205	22.5251	41.5282	93.7962	13.8459	2541.69	2.11726	0.84683	2.50022	0.0124117	0.473256	31.1871	0
ENSMUSG00000019975	Ikbip	67454,102642933	protein_coding	269.819	355.627	336.658	416.282	308.941	382.022	461.629	0.202723	0.196226	1.03311	0.301553	1	344.892	0
ENSMUSG00000019977	Hbs1l	56422	protein_coding	1217.78	1104.01	1009.98	1039.7	1535.91	1290.19	1336.5	0.21375	0.166807	1.28142	0.200047	1	1199.6	0
ENSMUSG00000019978	Epb4.1l2		protein_coding	1709.07	1545.93	1753.91	2092.42	1504.84	1845.91	1671.55	0.118154	0.169564	0.696812	0.48592	1	1742.01	0
ENSMUSG00000019979	Apaf1	11783	protein_coding	638.288	638.561	490.681	623.923	522.328	748.309	452.933	0.10522	0.202158	0.520484	0.602726	1	610.348	0
ENSMUSG00000019984	Med23	70208	protein_coding	648.741	500.493	499.204	560.38	415.634	567.053	591.535	-0.0903444	0.174683	-0.517189	0.605024	1	531.918	0
ENSMUSG00000019986	Ahi1	52906	protein_coding	35.279	64.3267	46.2677	99.0672	48.0706	17.6221	70.1315	-0.0458269	0.524041	-0.087449	0.930315	1	51.7722	0
ENSMUSG00000019987	Arg1	11846	protein_coding	6.53314	26.1491	6.69664	1.00068	0	13.2166	5.41012	-1.63798	1.87314	-0.874457	0.38187	1	8.93268	1
ENSMUSG00000019988	Nedd1	17997	protein_coding	1418.35	1344.59	1612.06	1319.89	1665.47	1149.84	1458.96	-0.0790721	0.15602	-0.506808	0.61229	1	1418.37	0
ENSMUSG00000028919	Arhgef19	213649	protein_coding	3.26657	9.41367	13.3933	14.5098	83.8304	11.3285	477.577	2.10551	0.865287	2.4333	0.0149618	0.531958	22.6237	0
ENSMUSG00000019990	Pde7b	29863	protein_coding	51.6118	93.0907	91.9266	74.0502	105.521	124.613	439.398	0.355903	0.218431	1.62936	0.103237	1	90.1356	0
ENSMUSG00000019992	Mtfr2	71804	protein_coding	0.653314	3.13789	4.2615	0	8.20717	0	2.47609	0.0460987	2.75142	0.0167545	0.986632	1	2.70998	2
ENSMUSG00000019996	Map7	17761	protein_coding	22.866	20.3963	22.5251	20.0136	15.2419	42.1671	441.356	0.20121	0.299176	0.672548	0.501235	1	23.8683	0
ENSMUSG00000019997	Ctgf	14219	protein_coding	202.527	453.425	627.658	413.781	488.913	298.317	2969.83	-0.15102	0.554052	-0.272573	0.785181	1	414.103	0
ENSMUSG00000019998	Stx7	53331	protein_coding	2746.53	3198.03	3523.65	3171.15	3155.07	2783.66	2594.29	-0.053026	0.114479	-0.463195	0.643224	1	3096.35	0
ENSMUSG00000032400	Zwilch	68014	protein_coding	0	12.0286	25.569	35.0237	46.3119	48.4607	24.5197	2.10146	0.955474	2.19939	0.0278499	0.691878	27.899	1
ENSMUSG00000020003	Pex7	18634	protein_coding	324.697	328.432	304.393	291.197	488.327	367.546	878.37	0.254517	0.186917	1.36166	0.173306	1	350.765	0
ENSMUSG00000086915	Gm16365		antisense	0	3.66087	1.21757	11.0075	3.51736	6.92296	10.0713	2.08352	1.03415	2.01473	0.0439333	0.817773	4.3877	1
ENSMUSG00000020010	Vnn3	26464	protein_coding	0	19.8733	0.608786	1.00068	0	19.5102	3.65117	-0.721749	2.59171	-0.278484	0.780641	1	6.83215	2
ENSMUSG00000020014	Cfap54	380654	protein_coding	47.0386	14.1205	39.5711	26.0176	56.2777	26.4331	19.3607	0.123221	0.825671	0.149238	0.881366	1	34.9098	0
ENSMUSG00000020015	Cdk17	237459	protein_coding	5096.51	5110.05	4607.29	4443.01	4665.78	4312.37	2682.78	-0.141092	0.0878012	-1.60695	0.108065	1	4705.83	0
ENSMUSG00000020017	Hal	15109	protein_coding	5.22652	4.70683	5.47907	4.00271	7.62094	3.1468	3.37037	-0.10846	1.376	-0.0788227	0.937174	1	5.03048	0
ENSMUSG00000020018	Snrpf	69878,102638183	protein_coding	329.924	321.634	342.138	363.246	348.218	327.897	387.392	0.0645763	0.157628	0.409675	0.682044	1	338.843	0
ENSMUSG00000020019	Ntn4	57764	protein_coding	131.97	249.462	213.684	284.193	211.041	325.379	479.505	0.462605	0.273427	1.69188	0.0906693	1	235.955	0
ENSMUSG00000020021	Fgd6	13998	protein_coding	330.577	235.865	269.083	290.197	323.011	208.318	337.471	-0.0264518	0.22161	-0.119362	0.904988	1	276.175	0
ENSMUSG00000020022	Ndufa12	66414	protein_coding	1649.62	1610.26	1486.65	1448.48	1698.88	1636.34	5648.73	0.00922589	0.144453	0.0638679	0.949075	1	1588.37	0
ENSMUSG00000020023	Tmcc3		protein_coding	6322.12	6648.66	5775.55	6293.27	4529.77	5610.11	3835.65	-0.190134	0.14922	-1.27419	0.202597	1	5863.25	0
ENSMUSG00000020024	Cep83	77048	protein_coding	478.879	417.862	391.449	359.244	459.015	416.636	473.071	-0.0594296	0.227497	-0.261233	0.793913	1	420.514	0
ENSMUSG00000020027	Socs2	216233	protein_coding	3765.05	3315.7	3175.43	3591.43	3490.39	4182.73	2329.14	0.126821	0.143042	0.886602	0.375293	1	3586.79	0
ENSMUSG00000020029	Nudt4	71207	protein_coding	3049.02	3682.84	3749.51	3901.14	3421.22	3633.92	7754.04	0.0619182	0.201697	0.306987	0.758853	1	3572.94	0
ENSMUSG00000031616	Ednra	13617	protein_coding	2.61326	20.3963	21.3075	28.019	93.21	56.6424	998.052	2.07164	0.586476	3.53236	0.000411869	0.0522918	37.0314	0
ENSMUSG00000020034	Tcp11l2	216198	protein_coding	8042.95	5943.16	5360.97	6196.2	8908.88	7245.82	5404.69	0.223519	0.17406	1.28415	0.199089	1	6949.66	0
ENSMUSG00000020038	Cry1	12952	protein_coding	1419	1176.19	1365.51	1202.32	1547.64	1189.49	858.217	-0.00726342	0.171623	-0.042322	0.966242	1	1316.69	0
ENSMUSG00000020042	Btbd11	74007	protein_coding	10.453	2.61491	24.3514	20.0136	11.7245	8.18168	70.8963	0.0725086	0.64221	0.112905	0.910106	1	12.8899	0
ENSMUSG00000020044	Timp3	21859	protein_coding	35456.7	41124.1	36430.9	36580.3	32094.7	32300.6	23682.3	-0.16189	0.160066	-1.01139	0.311828	1	35664.6	0
ENSMUSG00000020048	Hsp90b1	22027	protein_coding	10647.7	12755.5	12290.8	10362	11719.2	8945.09	13485.6	-0.198949	0.120588	-1.64983	0.0989774	1	11120.1	0
ENSMUSG00000020053	Igf1	16000	protein_coding	34.6257	99.8895	116.887	91.5621	122.521	106.362	352.124	0.371707	0.375874	0.988915	0.322705	1	95.3079	0
ENSMUSG00000020056	Ccdc53	67282	protein_coding	394.602	498.401	491.899	453.808	507.086	474.537	579.593	0.0526622	0.145132	0.362858	0.716711	1	470.055	0
ENSMUSG00000020057	Dram1	71712	protein_coding	92.7706	137.021	189.332	129.088	234.491	174.962	187.121	0.373579	0.327088	1.14214	0.253396	1	159.611	0
ENSMUSG00000020059	Sycp3	20962	protein_coding	0	4.70683	1.82636	1.00068	0	1.25872	2.71557	-1.30941	2.01973	-0.64831	0.516784	1	1.46543	2
ENSMUSG00000020063	Sirt1	93759	protein_coding	635.022	562.728	475.462	482.827	651.297	628.101	551.266	0.0726899	0.17798	0.408417	0.682968	1	572.573	0
ENSMUSG00000020064	Herc4	67345	protein_coding	1204.71	1009.35	792.03	501.34	1053.45	1030.26	958.756	-0.213835	0.290471	-0.736168	0.461628	1	931.858	0
ENSMUSG00000020067	Mypn	68802	protein_coding	0	17.2584	6.69664	2.5017	11.1383	0	3871.46	-0.79723	1.28952	-0.61824	0.536417	1	6.26584	2
ENSMUSG00000020069	Hnrnph3	432467	protein_coding	1298.79	1159.45	1195.65	1294.38	1203.52	1496.62	1435.54	0.124875	0.117878	1.05936	0.289435	1	1274.74	0
ENSMUSG00000020070	Rufy2	70432	protein_coding	636.982	527.165	591.131	655.444	586.813	563.907	417.388	0.0407418	0.150153	0.271335	0.786133	1	593.574	0
ENSMUSG00000020072	Pbld1	67307	protein_coding	559.237	399.558	213.684	482.327	454.325	646.982	265.697	0.45052	0.365773	1.23169	0.218064	1	459.352	0
ENSMUSG00000020074	Ccar1	67500	protein_coding	405.055	237.434	287.347	442.8	392.185	376.357	544.302	0.385136	0.26285	1.46523	0.142858	1	356.863	0
ENSMUSG00000020075	Ddx21	56200	protein_coding	591.903	382.3	551.56	509.846	375.771	455.657	1289.58	-0.185511	0.183798	-1.00932	0.312822	1	477.839	0
ENSMUSG00000017491	Rarb	218772	protein_coding	176.395	85.246	42.0062	213.645	475.43	525.516	332.053	2.06697	0.441627	4.68036	2.86368e-06	0.00164054	253.04	0
ENSMUSG00000020077	Srgn		protein_coding	6703.01	6984.94	6352.07	7210.39	6488.35	6382.34	3873.42	0.00287713	0.120293	0.0239177	0.980918	1	6686.85	0
ENSMUSG00000020078	Vps26a	30930	protein_coding	2276.8	1960.13	2248.25	2000.86	2244.07	1979.97	2827.33	-0.0589075	0.11892	-0.495353	0.620351	1	2118.35	0
ENSMUSG00000020079	Supv3l1		protein_coding	289.418	332.616	334.223	401.272	416.221	332.302	921.994	0.268471	0.14502	1.85126	0.0641317	0.917309	351.009	0
ENSMUSG00000020083	2010107G23Rik		protein_coding	28.0925	28.241	30.4393	36.5248	88.5202	22.657	64.2467	0.767294	0.489813	1.5665	0.117231	1	39.0791	0
ENSMUSG00000020085	Aifm2	71361	protein_coding	536.371	469.114	334.223	385.762	527.017	469.503	718.833	0.0571028	0.188885	0.302315	0.762412	1	453.665	0
ENSMUSG00000020086	H2afy2	404634	protein_coding	350.83	326.863	315.351	373.753	357.012	337.966	271.632	0.106188	0.184412	0.575819	0.564738	1	343.629	0
ENSMUSG00000020087	Tysnd1	71767	protein_coding	1093	882.27	1001.45	936.135	1020.62	944.04	777.811	-0.0373111	0.15739	-0.237061	0.81261	1	979.585	0
ENSMUSG00000020088	Sar1a	20224	protein_coding	5078.87	4887.79	5105.28	4998.39	5312.97	4194.68	5154.08	-0.056218	0.105644	-0.532144	0.594626	1	4929.66	0
ENSMUSG00000020089	Ppa1	67895	protein_coding	514.158	494.218	513.206	476.823	585.054	439.293	1080	-0.0199783	0.144886	-0.137889	0.890328	1	503.792	0
ENSMUSG00000020091	Eif4ebp2	13688	protein_coding	1309.24	1291.76	1285.76	1345.41	1086.86	1164.32	2704.51	-0.112783	0.0957222	-1.17823	0.238704	1	1247.23	0
ENSMUSG00000030222	Rerg	232441	protein_coding	7.83977	1.56894	7.91421	28.5193	17.5868	23.9157	97.2483	2.05184	0.467435	4.38958	1.13571e-05	0.00459923	14.5575	0
ENSMUSG00000020097	Sgpl1		protein_coding	621.302	659.48	677.578	600.907	592.089	694.813	793.037	-0.0539137	0.129399	-0.416646	0.676937	1	641.028	0
ENSMUSG00000020098	Pcbd1	13180	protein_coding	0	2.09193	0	1.00068	2.34491	0	17.6206	0.495652	1.26301	0.392438	0.694735	1	0.906252	3
ENSMUSG00000020099	Unc5b	107449	protein_coding	2246.1	1486.84	2233.63	2591.26	1739.92	1956.68	1427.03	0.0691194	0.20059	0.34458	0.730411	1	2042.4	0
ENSMUSG00000020100	Slc29a3	71279	protein_coding	226.047	438.259	365.88	366.749	271.423	299.575	279.279	-0.126589	0.264836	-0.477988	0.632658	1	327.989	0
ENSMUSG00000085665	Gm12059		processed_transcript	11.1063	5.22982	6.08786	27.0183	25.794	35.8735	17.7943	2.02989	0.659577	3.07756	0.00208706	0.157866	18.5183	0
ENSMUSG00000020102	Slc16a7	20503	protein_coding	0	9.41367	18.8724	16.0109	0	37.1322	26.0015	1.42253	2.45941	0.578404	0.562991	1	13.5715	2
ENSMUSG00000069041	Slc25a31	73333	protein_coding	15.0262	29.287	21.3075	74.0502	128.97	67.9709	39.3631	2.02317	0.711637	2.84297	0.00446947	0.247592	56.1019	0
ENSMUSG00000020107	Anapc16	52717	protein_coding	1755.46	1497.3	1545.71	1410.46	1571.67	1591.02	1694.54	-0.0700134	0.129482	-0.540719	0.588701	1	1561.93	0
ENSMUSG00000024998	Plce1	74055	protein_coding	0	4.70683	18.2636	44.5302	21.6904	13.8459	726.654	2.02269	0.937003	2.15867	0.0308754	0.715895	17.1728	1
ENSMUSG00000020109	Dnajb12	56709	protein_coding	314.898	303.852	295.87	300.204	279.63	216.5	967.996	-0.202054	0.133758	-1.51059	0.130892	1	285.159	0
ENSMUSG00000020111	Micu1	216001	protein_coding	1469.3	1643.21	1304.02	1409.46	1521.26	1209.63	1071.19	-0.0942439	0.135695	-0.694527	0.487352	1	1426.15	0
ENSMUSG00000020114	Cand1	71902	protein_coding	1688.82	1841.94	1439.17	1554.55	1599.23	1596.69	1513.37	-0.062353	0.117816	-0.529239	0.596639	1	1620.07	0
ENSMUSG00000020115	Tbk1	56480	protein_coding	2334.29	2351.85	2220.24	2060.4	2579.98	2284.58	1517.48	0.00588628	0.129544	0.0454385	0.963758	1	2305.22	0
ENSMUSG00000020116	Pno1	66249	protein_coding	477.573	393.282	437.108	337.729	418.566	371.322	847.332	-0.215198	0.168059	-1.28049	0.200372	1	405.93	0
ENSMUSG00000020120	Plek	56193	protein_coding	145.689	514.614	357.357	218.148	426.187	455.657	272.425	0.110648	0.405212	0.273062	0.784806	1	352.942	0
ENSMUSG00000020121	Srgap1	117600	protein_coding	292.685	305.944	354.922	343.733	321.252	358.735	243.092	0.106382	0.209244	0.508408	0.611167	1	329.545	0
ENSMUSG00000020122	Egfr	13649	protein_coding	22.2127	19.3503	14.0021	10.5071	16.4143	17.6221	200.646	-0.32636	0.351503	-0.928468	0.353165	1	16.6848	0
ENSMUSG00000020123	Avpr1a	54140	protein_coding	14.3729	2.61491	21.9163	6.00407	22.2766	23.2863	44.9151	0.395756	0.747287	0.529591	0.596396	1	15.0785	0
ENSMUSG00000035109	Shc4	271849	protein_coding	0	5.22982	0	8.00543	1.75868	12.5872	38.0277	2.02219	0.988877	2.04493	0.0408613	0.797774	4.59685	2
ENSMUSG00000020128	Vps54	245944	protein_coding	994.345	1298.04	1118.95	1205.82	1095.66	1069.91	1160.52	-0.0180413	0.135009	-0.13363	0.893695	1	1130.45	0
ENSMUSG00000020130	Tbc1d15	66687	protein_coding	1745	1401.07	1396.55	1743.68	1999.62	1655.85	1136.4	0.252242	0.178733	1.41127	0.158164	1	1656.96	0
ENSMUSG00000020131	Pcsk4	18551	protein_coding	18.9461	28.764	25.569	25.5173	19.9317	22.657	30.0573	-0.103027	0.42277	-0.243695	0.807467	1	23.5642	0
ENSMUSG00000020132	Rab21	216344	protein_coding	1632.63	1635.89	1689.38	1493.01	1524.77	1566.48	3223.66	-0.113069	0.0720605	-1.56908	0.116629	1	1590.36	0
ENSMUSG00000020133	2310011J03Rik	66374	protein_coding	1132.85	991.05	1129.3	1098.74	1095.07	1042.85	861.958	-0.00632572	0.13226	-0.0478278	0.961853	1	1081.64	0
ENSMUSG00000020134	Peli1	67245	protein_coding	3687.31	3054.74	2667.09	2626.78	3097.62	2619.4	1729.16	-0.164494	0.143135	-1.14922	0.250464	1	2958.82	0
ENSMUSG00000020135	Apc2	23805	protein_coding	30.0525	1.56894	17.046	18.5125	14.6557	11.3285	141.533	-0.0951067	0.58998	-0.161203	0.871933	1	15.5273	0
ENSMUSG00000020137	Thap2	66816	protein_coding	6.53314	15.6894	1.82636	0	11.7245	39.0203	9.89252	0.194486	1.80986	0.107459	0.914425	1	12.4656	1
ENSMUSG00000020140	Lgr5	14160	protein_coding	1.95994	2.09193	5.47907	3.00204	3.51736	4.40552	6.09899	0.211488	1.06149	0.199237	0.842077	1	3.40931	0
ENSMUSG00000020142	Slc1a4	55963	protein_coding	50.9585	19.8733	63.9225	29.0197	72.6921	18.2514	67.4311	-0.200354	0.581902	-0.344309	0.730614	1	42.4529	0
ENSMUSG00000020143	Dock2	94176	protein_coding	152.222	355.627	264.213	152.603	412.703	344.26	197.551	0.224188	0.429039	0.522535	0.601298	1	280.272	0
ENSMUSG00000020149	Rab1	19324	protein_coding	5590.41	5183.79	5447.41	5438.69	4952.44	4600.62	6250.17	-0.114915	0.0890237	-1.29084	0.196759	1	5202.23	0
ENSMUSG00000020150	Gamt	14431	protein_coding	363.896	314.312	350.052	365.748	288.423	319.715	223.448	-0.0816075	0.200905	-0.406199	0.684596	1	333.691	0
ENSMUSG00000078773	Rad54b	623474	protein_coding	4.5732	8.36771	4.87028	16.0109	38.6909	16.3634	13.4204	1.98881	0.790614	2.51553	0.0118855	0.462757	14.8127	0
ENSMUSG00000020152	Actr2	66713	protein_coding	3380.9	3634.2	3560.18	2784.39	3547.84	3110.93	3280.67	-0.16393	0.112181	-1.4613	0.143932	1	3336.41	0
ENSMUSG00000020153	Ndufs7	75406	protein_coding	2371.53	2200.18	2118.57	2180.98	2495.57	2295.28	6005.2	0.0577137	0.141119	0.408973	0.682559	1	2277.02	0
ENSMUSG00000020154	Ptprb	19263	protein_coding	5708.66	4817.18	6117.08	6455.38	4601.88	6628.42	6242.32	0.0883224	0.1965	0.449478	0.653087	1	5721.43	0
[truncated: 16,051 more rows]
