# Supplementary material for: Endothelial deletion of the cytochrome P450 reductase leads to cardiac remodelling
Source: Front Physiol. 2022 Dec 2;13:1056369. doi: 10.3389/fphys.2022.1056369 (PMC9755668; doi:10.3389/fphys.2022.1056369)
Supplement: Supplementary file 6 [file Table4.XLSX]

## Sheet: Sheet 1
GENEID	Symbol	Entrez	Biotype	E21_3123_Lib_JamesOo_Heart_wt_1_R1	E21_3123_Lib_JamesOo_Heart_wt_2_R1	E21_3123_Lib_JamesOo_Heart_wt_3_R1	E21_3123_Lib_JamesOo_Heart_cre_1_R1	E21_3123_Lib_JamesOo_Heart_cre_2_R1	E21_3123_Lib_JamesOo_Heart_cre_3_R1	baseMean	log2FoldChange	lfcSE	stat	pvalue	padj	RowMeans
ENSMUSG00000038759	Nup205	70699	protein_coding	0	0	0	0	504.344	656.364	149.905	40.5245	4.29714	9.43057	4.07852e-21	9.7554e-17	193.451
ENSMUSG00000031710	Ucp1	22227	protein_coding	0	0	0	771.463	0	0	64.2886	27.2065	4.35028	6.25397	4.00153e-10	5.63015e-07	128.577
ENSMUSG00000066406	Akap13	75547	protein_coding	0	0	0	0	658.549	0	394.217	23.2569	3.94132	5.90079	3.61761e-09	3.46118e-06	109.758
ENSMUSG00000070343	Gm10288		processed_pseudogene	0	0	0	0	582.354	0	146.383	22.9566	2.84479	8.0697	7.04716e-16	2.10701e-12	97.0589
ENSMUSG00000002496	Tsc2	22084	protein_coding	0	0	0	0	0	436.304	265.839	21.3695	2.63621	8.10612	5.22602e-16	1.78573e-12	72.7173
ENSMUSG00000042045	Sln	66402	protein_coding	0	0	0	7031.47	5.44256	3093.56	847.269	13.1825	2.42138	5.4442	5.20388e-08	4.14906e-05	1688.41
ENSMUSG00000030046	Bmp10	12154	protein_coding	3.44143	0	0	20209.9	0	2.54405	1684.65	12.2629	4.2276	2.90069	0.00372343	0.508918	3369.31
ENSMUSG00000004937	Sgta	52551	protein_coding	0	0	0	357.848	195.932	103.034	598.883	9.22028	1.2199	7.55824	4.0856e-14	9.77235e-11	109.469
ENSMUSG00000068745	Mybphl	68753	protein_coding	5.16214	7.06206	0	4227.56	5.44256	1745.21	499.692	9.01587	2.98302	3.0224	0.00250777	0.389502	998.407
ENSMUSG00000020469	Myl7	17898	protein_coding	34.4143	51.1999	19.0117	26747.2	92.5235	11039.9	3170.75	8.39348	1.34656	6.23326	4.56826e-10	6.07045e-07	6330.7
ENSMUSG00000067058	Rps15a-ps5		processed_pseudogene	0	0	0	134.774	0	166.635	25.3259	8.34741	4.2483	1.96488	0.0494276	1	50.2348
ENSMUSG00000051339	2900026A02Rik	243219	protein_coding	0	0	90.8337	144.068	518.857	24.1684	64.8273	7.85063	4.15195	1.89083	0.0586472	1	129.655
ENSMUSG00000007867	Ift43	76411	protein_coding	0	0	0	374.888	156.02	0	52.6591	7.84043	2.66358	2.94357	0.00324451	0.461937	88.4846
ENSMUSG00000061086	Myl4		protein_coding	58.5043	86.5102	73.9344	34765.4	83.4525	13926.1	4129.93	7.67792	1.22698	6.25756	3.91056e-10	5.63015e-07	8165.66
ENSMUSG00000044006	Cilp2	68709	protein_coding	0	7.06206	8.44965	590.216	0	223.876	69.7819	7.27133	3.29628	2.20592	0.0273894	1	138.267
ENSMUSG00000029165	Agbl5	231093	protein_coding	0	0	162.656	0	161.463	0	27.0099	7.13259	4.23762	1.68316	0.0923442	1	54.0197
ENSMUSG00000038002	Cramp1l	57354	protein_coding	101.522	0	0	0	230.402	267.125	54.061	6.77722	4.14339	1.63567	0.101908	1	99.8414
ENSMUSG00000034009	Rxfp1	381489	protein_coding	1.72071	3.53103	4.22482	377.986	5.44256	142.467	44.6143	5.71206	2.00217	2.85293	0.00433177	0.560062	89.2286
ENSMUSG00000026347	Tmem163	72160	protein_coding	8.60357	12.3586	4.22482	807.093	3.62837	305.285	98.0219	5.41532	1.48051	3.65774	0.000254454	0.0608628	190.199
ENSMUSG00000094826	Gm23804		snRNA	20.6486	3.53103	4.22482	1309.01	1.81419	7.63214	118.627	4.8388	1.5798	3.06293	0.00219181	0.35423	224.477
ENSMUSG00000030772	Dkk3	50781	protein_coding	161.747	91.8067	95.0586	6383.94	179.604	1831.71	767.915	4.57976	1.24066	3.6914	0.000223024	0.0544338	1457.31
ENSMUSG00000022779	Top3b		protein_coding	0	0	196.454	63.5141	468.06	460.472	189.838	4.38079	2.13607	2.05086	0.0402805	1	198.083
ENSMUSG00000061718	Ppp1r1b	19049	protein_coding	8.60357	17.6551	12.6745	328.414	9.07093	211.156	52.0793	3.73686	0.945663	3.95158	7.76382e-05	0.0247604	97.929
ENSMUSG00000001151	Pcnt	18541	protein_coding	103.243	22.9517	0	92.9474	217.702	181.899	58.639	3.5148	3.1935	1.10061	0.271067	1	103.124
ENSMUSG00000032549	Rab6b	270192	protein_coding	22.3693	33.5448	23.2365	726.539	468.06	49.6089	147.327	3.47919	0.756726	4.59768	4.27213e-06	0.00212886	220.56
ENSMUSG00000022878	Adipoq	11450	protein_coding	6.88286	8.82757	6.33724	368.691	9.07093	21.6244	35.1195	3.37679	1.2562	2.6881	0.00718605	0.768133	70.2391
ENSMUSG00000036377	C530008M17Rik		protein_coding	30.9729	35.3103	0	393.477	85.2667	90.3136	55.0143	3.16209	0.910292	3.47371	0.000513316	0.110613	105.89
ENSMUSG00000054966	Lmntd1	74071	protein_coding	53.3421	52.9654	33.7986	847.371	45.3546	373.975	117.234	3.10484	1.30068	2.38709	0.0169823	1	234.468
ENSMUSG00000003411	Rab3b	69908	protein_coding	8.60357	15.8896	8.44965	213.779	16.3277	77.5934	40.6777	3.08855	1.07645	2.8692	0.00411513	0.543933	56.7738
ENSMUSG00000037071	Scd1	20249	protein_coding	868.961	554.371	625.274	21003	812.755	1198.25	2157.71	3.03864	0.949216	3.20121	0.00136853	0.242472	4177.1
ENSMUSG00000085272	Sbk3	381835	protein_coding	158.306	347.806	257.714	4500.2	108.851	1742.67	593.647	2.92176	2.09481	1.39476	0.163088	1	1185.93
ENSMUSG00000031722	Hp	15439	protein_coding	13.7657	19.4207	25.3489	444.598	25.3986	39.4327	88.0968	2.84071	0.872129	3.25721	0.00112514	0.213588	94.6608
ENSMUSG00000034687	Fras1	231470	protein_coding	27.5314	19.4207	14.7869	305.177	18.1419	111.938	41.458	2.70604	0.921488	2.93659	0.00331837	0.469658	82.8327
ENSMUSG00000027559	Car3	12350	protein_coding	113.567	91.8067	57.0351	2402.69	87.0809	232.78	249.815	2.6568	1.49076	1.78218	0.0747191	1	497.493
ENSMUSG00000037355	Uvssa	71101	protein_coding	232.296	0	0	216.877	0	258.221	143.553	2.6207	2.94616	0.889532	0.373717	1	117.899
ENSMUSG00000027513	Pck1	18534	protein_coding	25.8107	33.5448	19.0117	717.244	10.8851	35.6166	70.1761	2.52259	1.80872	1.39468	0.163112	1	140.352
ENSMUSG00000029191	Rfc1	19687	protein_coding	144.54	0	0	117.733	0	220.06	62.6493	2.44769	4.08804	0.598743	0.549344	1	80.3889
ENSMUSG00000025479	Cyp2e1	13106	protein_coding	24.09	33.5448	27.4614	295.883	18.1419	120.842	43.4824	2.38246	1.03352	2.3052	0.0211555	1	86.6605
ENSMUSG00000083365	Gm12895		processed_pseudogene	63.6664	31.7792	19.0117	856.665	32.6553	17.8083	139.331	2.36649	0.869951	2.72025	0.00652316	0.742988	170.264
ENSMUSG00000045659	Plekha7	233765	protein_coding	55.0628	91.8067	59.1475	673.869	101.594	274.757	155.453	2.30918	0.615003	3.75475	0.000173517	0.046115	209.373
ENSMUSG00000024112	Cacna1h		protein_coding	287.359	181.848	71.822	1612.64	279.385	708.517	263.952	2.29881	1.35082	1.70178	0.0887963	1	523.595
ENSMUSG00000026163	Sphkap		protein_coding	27.5314	15.8896	14.7869	240.114	7.25674	58.513	30.6579	2.2718	1.15447	1.96783	0.0490873	1	60.682
ENSMUSG00000041220	Elovl6	170439	protein_coding	60.225	31.7792	38.0234	461.639	52.6114	61.0571	64.5513	2.22255	1.07763	2.06245	0.0391652	1	117.556
ENSMUSG00000040998	Npnt	114249	protein_coding	49.9007	49.4344	38.0234	579.372	70.7532	58.513	80.784	2.17472	0.785667	2.76799	0.00564035	0.667879	140.999
ENSMUSG00000084350	Znf41-ps		unprocessed_pseudogene	0	72.3861	109.845	385.732	266.685	2.54405	89.7727	2.15759	1.585	1.36125	0.173433	1	139.532
ENSMUSG00000030278	Cidec		protein_coding	13.7657	17.6551	14.7869	241.663	9.07093	33.0726	27.5012	2.14871	1.16971	1.83696	0.0662161	1	55.0024
ENSMUSG00000022868	Ahsg	11625	protein_coding	110.126	107.696	76.0468	887.648	150.577	311.646	154.611	2.13824	0.725628	2.94675	0.00321135	0.459953	273.957
ENSMUSG00000028036	Ptgfr	19220	protein_coding	80.8736	148.303	156.319	1062.7	58.0539	578.77	179.841	2.13195	0.699873	3.0462	0.00231755	0.367109	347.503
ENSMUSG00000097530	Kansl2-ps		processed_pseudogene	51.6214	0	0	109.988	0	206.068	32.2124	2.10496	4.08876	0.514816	0.606681	1	61.2795
ENSMUSG00000037185	Krt80	74127	protein_coding	139.378	0	12.6745	144.068	188.675	125.93	50.8939	2.09582	2.65175	0.790354	0.429321	1	101.788
ENSMUSG00000065701	Rny1		misc_RNA	25.8107	12.3586	12.6745	288.137	9.07093	12.7202	31.0553	2.0778	1.12465	1.8475	0.0646749	1	60.1287
ENSMUSG00000027070	Lrp2	14725	protein_coding	36.135	37.0758	10.5621	175.051	72.5674	91.5856	35.2481	2.05167	0.687995	2.98211	0.00286273	0.427753	70.4961
ENSMUSG00000006731	B4galnt1	14421	protein_coding	0	0	99.2834	49.572	92.5235	61.0571	146.515	2.0113	1.40913	1.42733	0.153484	1	50.406
ENSMUSG00000031684	Slc10a7	76775	protein_coding	0	169.489	0	215.328	230.402	234.052	322.017	2.00396	1.63279	1.22732	0.219701	1	141.545
ENSMUSG00000025153	Fasn	14104	protein_coding	129.054	252.468	133.082	2143.99	172.348	221.332	264.889	1.98829	1.08211	1.83742	0.0661486	1	508.712
ENSMUSG00000005968	Tuft1	22156	protein_coding	0	51.1999	59.1475	111.537	88.8951	59.7851	34.305	1.96922	1.35392	1.45446	0.14582	1	61.7607
ENSMUSG00000064945	Rny3		misc_RNA	72.27	31.7792	16.8993	1138.61	21.7702	13.9922	109.482	1.95832	0.852415	2.29738	0.0215972	1	215.886
ENSMUSG00000078889	Gm14288	13999	protein_coding	765.718	753.874	0	979.046	1003.24	1256.76	444.368	1.94752	3.05248	0.638014	0.523464	1	793.107
ENSMUSG00000091277	Gm1818		protein_coding	0	42.3723	73.9344	134.774	58.0539	162.819	90.419	1.91587	0.737171	2.59894	0.00935117	0.867638	78.6589
ENSMUSG00000030433	Sbk2		protein_coding	146.261	254.234	213.354	1480.96	105.223	754.309	247.353	1.85674	2.11012	0.879925	0.3789	1	492.39
ENSMUSG00000099250	Gm26191		misc_RNA	693.448	552.606	196.454	7217.37	312.04	223.876	819.933	1.85605	0.980682	1.89261	0.0584102	1	1532.63
ENSMUSG00000031849	Comp	12845	protein_coding	134.216	130.648	65.4848	755.972	168.719	282.389	151.264	1.81715	0.794711	2.28656	0.0222216	1	256.238
ENSMUSG00000031994	Adamts8	30806	protein_coding	41.2971	24.7172	38.0234	192.091	45.3546	114.482	52.5617	1.77628	1.01619	1.74799	0.0804664	1	75.9943
ENSMUSG00000031639	Tlr3	142980	protein_coding	0	257.765	52.8103	430.656	536.999	141.195	332.634	1.75709	1.25821	1.3965	0.162563	1	236.571
ENSMUSG00000041616	Nppa	230899	protein_coding	19177.4	11643.6	6907.59	85527.1	8934.86	32661.7	13757.6	1.72532	0.916293	1.88294	0.0597086	1	27475.4
ENSMUSG00000025758	Plk4	20873	protein_coding	0	0	103.508	119.283	39.9121	67.4172	99.8901	1.71279	1.55625	1.10059	0.271076	1	55.02
ENSMUSG00000021728	Emb	13723	protein_coding	29.2521	28.2482	14.7869	164.207	39.9121	45.7928	65.7152	1.70316	0.674472	2.52517	0.0115643	0.950539	53.6999
ENSMUSG00000041559	Fmod	14264	protein_coding	249.504	169.489	78.1593	875.255	272.128	502.449	192.592	1.69016	2.27429	0.74316	0.457385	1	357.831
ENSMUSG00000037362	Nov	18133	protein_coding	137.657	114.758	137.307	1116.92	108.851	216.244	804.989	1.68828	0.693329	2.43504	0.0148902	1	305.289
ENSMUSG00000027338	Prnd		protein_coding	65.3871	33.5448	116.183	164.207	344.695	170.451	564.586	1.68285	0.377153	4.46198	8.1205e-06	0.00388469	149.078
ENSMUSG00000081752	Gm14680		processed_pseudogene	0	0	190.117	86.7509	81.6384	110.666	72.4997	1.66754	1.51913	1.0977	0.272336	1	78.1954
ENSMUSG00000039145	Camk1d	227541	protein_coding	163.468	97.1033	130.97	742.03	108.851	366.342	157.248	1.65239	0.623898	2.6485	0.00808499	0.789326	268.127
ENSMUSG00000033022	Cdo1	12583	protein_coding	46.4593	90.0412	67.5972	695.556	14.5135	55.969	89.5928	1.64178	0.954204	1.72057	0.0853286	1	161.689
ENSMUSG00000103888	AC123072.1	13518	protein_coding	130.774	0	597.813	771.463	21.7702	1043.06	215.832	1.63259	3.38759	0.481933	0.629853	1	427.48
ENSMUSG00000022453	Naga	17939	protein_coding	0	81.2136	21.1241	30.9825	166.905	118.298	493.05	1.60819	1.08074	1.48805	0.136739	1	69.7539
ENSMUSG00000098973	Mir6236		miRNA	2871.87	1069.9	599.925	17447.8	605.938	798.83	1978.95	1.59339	0.959303	1.66099	0.096716	1	3899.04
ENSMUSG00000030688	Stard10	56018	protein_coding	684.844	932.191	775.255	4212.07	654.921	1913.12	779.105	1.58555	0.980464	1.61714	0.105848	1	1528.73
ENSMUSG00000024067	Dpy30		protein_coding	0	155.365	0	116.184	224.959	123.386	60.7329	1.58053	1.64913	0.958405	0.337859	1	103.316
ENSMUSG00000031273	Col4a6	94216	protein_coding	65.3871	24.7172	38.0234	278.842	67.1249	82.6815	47.4078	1.5674	0.692775	2.2625	0.0236665	1	92.7961
ENSMUSG00000060224	Pyroxd2	74580	protein_coding	34.4143	120.055	0	89.8492	141.506	248.044	92.0622	1.56424	0.867666	1.80281	0.0714183	1	105.645
ENSMUSG00000078502	Gm13212	433801	protein_coding	25.8107	192.441	196.454	597.962	529.742	30.5285	161.779	1.56353	0.822003	1.9021	0.0571587	1	262.156
ENSMUSG00000002997	Prkar2b		protein_coding	51.6214	65.324	59.1475	368.691	48.983	53.4249	67.6093	1.56304	1.04061	1.50204	0.133088	1	107.865
ENSMUSG00000024982	Zdhhc6	66980	protein_coding	61.9457	42.3723	19.0117	175.051	107.037	77.5934	85.2378	1.54586	0.380058	4.06744	4.75324e-05	0.016217	80.5018
ENSMUSG00000043004	Gng2		protein_coding	172.071	217.158	194.342	958.907	201.375	507.537	215.244	1.53808	0.653489	2.35365	0.0185903	1	375.232
ENSMUSG00000039117	Taf4a	228980	protein_coding	44.7386	74.1516	33.7986	0	333.81	127.202	112.707	1.5198	1.28707	1.18082	0.237673	1	102.284
ENSMUSG00000040260	Daam2	76441	protein_coding	127.333	15.8896	52.8103	252.507	121.55	170.451	62.515	1.50733	0.890931	1.69186	0.0906735	1	123.424
ENSMUSG00000055805	Fmnl1	57778	protein_coding	94.6393	275.42	10.5621	322.218	444.475	269.669	344.072	1.48843	0.79648	1.86875	0.061657	1	236.164
ENSMUSG00000030562	Nox4	50490	protein_coding	61.9457	31.7792	54.9227	271.097	54.4256	96.6737	69.2688	1.4723	0.587947	2.50413	0.0122753	0.974451	95.1406
ENSMUSG00000024008	Cpne5	240058	protein_coding	17.2071	44.1378	40.1358	243.212	5.44256	64.8731	48.9276	1.46925	0.875078	1.679	0.0931524	1	69.1682
ENSMUSG00000005124	Wisp1	22402	protein_coding	18.9279	49.4344	84.4965	156.461	43.5405	115.754	40.5551	1.45628	1.23697	1.17729	0.239078	1	78.1025
ENSMUSG00000026768	Itga8	241226	protein_coding	266.711	208.331	202.792	1287.32	253.986	326.91	230.298	1.45182	0.685146	2.11899	0.0340912	1	424.342
ENSMUSG00000034371	Dak	225913	protein_coding	0	0	171.105	139.421	128.807	0	42.2471	1.45156	4.08584	0.355267	0.72239	1	73.2223
ENSMUSG00000063952	Brpf3	268936	protein_coding	27.5314	45.9034	46.4731	79.0053	175.976	69.9612	63.496	1.44526	0.466143	3.10047	0.00193215	0.323183	74.1417
ENSMUSG00000031283	Chrdl1	83453	protein_coding	61.9457	44.1378	23.2365	168.854	87.0809	94.1297	41.2899	1.41929	1.0005	1.41858	0.156022	1	79.8975
ENSMUSG00000057378	Ryr3	20192	protein_coding	94.6393	7.06206	103.508	286.588	63.4965	148.827	59.6207	1.41818	2.08779	0.679272	0.496965	1	117.353
ENSMUSG00000022488	Nckap1l	105855	protein_coding	158.306	0	52.8103	167.305	208.631	185.715	144.689	1.41697	1.18355	1.19722	0.23122	1	128.795
ENSMUSG00000031343	Gabra3	14396	protein_coding	166.909	5.29654	4.22482	306.726	101.594	6.36011	53.2132	1.40445	1.77763	0.790071	0.429486	1	98.5186
ENSMUSG00000031189	Aff2	14266	protein_coding	29.2521	22.9517	40.1358	134.774	48.983	50.8809	29.5222	1.38006	0.756073	1.8253	0.0679563	1	54.4962
ENSMUSG00000053897	Slc39a8		protein_coding	151.423	146.538	65.4848	509.662	121.55	311.646	128.022	1.37926	0.510815	2.70013	0.00693132	0.76401	217.717
ENSMUSG00000103037	Pcdhgb1	93699	protein_coding	51.6214	31.7792	42.2482	133.225	83.4525	109.394	74.3247	1.37808	0.587754	2.34466	0.0190446	1	75.2867
ENSMUSG00000035930	Chst4	26887	protein_coding	27.5314	65.324	29.5738	136.323	61.6823	119.57	36.667	1.37313	0.717893	1.91272	0.0557838	1	73.3341
ENSMUSG00000036437	Npy1r	18166	protein_coding	67.1078	61.793	48.5855	294.333	61.6823	120.842	69.4097	1.3702	0.539327	2.54056	0.0110674	0.93212	109.057
ENSMUSG00000050335	Lgals3	16854	protein_coding	92.9186	116.524	61.26	447.697	101.594	160.275	203.701	1.36643	0.622844	2.19385	0.028246	1	163.378
ENSMUSG00000040943	Tet2	214133	protein_coding	63.6664	169.489	0	51.1211	399.121	115.754	462.447	1.35784	1.22204	1.11113	0.266511	1	133.192
ENSMUSG00000036218	Pdzrn4	239618	protein_coding	29.2521	30.0137	23.2365	128.577	32.6553	59.7851	25.2933	1.35742	0.796405	1.70444	0.0882994	1	50.5867
ENSMUSG00000055065	Ddx17	67040	protein_coding	827.663	390.179	832.291	1789.24	1966.58	1429.75	751.399	1.35177	1.55188	0.871055	0.383724	1	1205.95
ENSMUSG00000026833	Olfm1	56177	protein_coding	230.576	211.862	162.656	822.585	255.8	475.736	258.975	1.34825	0.432644	3.1163	0.00183137	0.310671	359.869
ENSMUSG00000020431	Adcy1	432530	protein_coding	208.206	201.269	253.489	883	380.979	457.928	198.739	1.32644	0.388951	3.4103	0.000648915	0.132662	397.479
ENSMUSG00000040703	Cyp2s1	74134	protein_coding	44.7386	84.7447	16.8993	167.305	76.1958	108.122	46.3676	1.32569	1.2768	1.03829	0.299134	1	83.0009
ENSMUSG00000019817	Plagl1	22634	protein_coding	154.864	123.586	179.555	768.365	148.763	226.42	159.099	1.32516	0.571653	2.31811	0.0204432	1	266.926
ENSMUSG00000054545	Ugt1a6a	94284,102641635	protein_coding	101.522	15.8896	12.6745	226.172	36.2837	47.0648	37.9237	1.31645	1.08671	1.21141	0.225739	1	73.2678
ENSMUSG00000031488	Rab11fip1	75767	protein_coding	37.8557	38.8413	27.4614	154.912	41.7263	62.3291	54.5128	1.31616	0.640914	2.05357	0.0400172	1	60.521
ENSMUSG00000078495	Gm13157	100041677	protein_coding	48.18	118.289	166.881	333.062	382.793	69.9612	334.087	1.31589	0.553418	2.37774	0.017419	1	186.528
ENSMUSG00000019907	Ppp1r12a	17931	protein_coding	349.305	0	61.26	517.407	477.131	0	120.414	1.28335	4.08322	0.314299	0.753294	1	234.184
ENSMUSG00000040498	Igsf23	70080	protein_coding	44.7386	30.0137	48.5855	144.068	0	155.187	35.3468	1.27935	2.33368	0.548213	0.583546	1	70.4322
ENSMUSG00000018654	Ikzf1	22778	protein_coding	36.135	44.1378	50.6979	102.242	114.294	82.6815	61.9373	1.27083	0.508323	2.50004	0.0124179	0.980278	71.698
ENSMUSG00000040612	Ildr2	100039795	protein_coding	75.7114	49.4344	65.4848	252.507	79.8242	129.746	55.0187	1.26879	0.701756	1.80803	0.0706021	1	108.785
ENSMUSG00000044461	Shisa2	219134	protein_coding	34.4143	28.2482	35.911	120.832	30.8412	62.3291	26.9104	1.26678	1.27787	0.99132	0.321529	1	52.0959
ENSMUSG00000009394	Syn2	20965	protein_coding	43.0178	19.4207	31.6862	181.247	21.7702	45.7928	119.756	1.25626	0.569136	2.20731	0.0272922	1	57.1559
ENSMUSG00000019768	Esr1	13982	protein_coding	41.2971	42.3723	33.7986	144.068	52.6114	77.5934	166.802	1.23297	0.594533	2.07384	0.0380943	1	65.2902
ENSMUSG00000042985	Upk3b	100647	protein_coding	397.485	480.22	152.094	1219.16	484.388	669.084	283.536	1.22771	0.411934	2.98035	0.00287923	0.427753	567.072
ENSMUSG00000069607	Cd300lh	382551	protein_coding	58.5043	33.5448	97.171	133.225	136.064	170.451	53.5139	1.21644	0.860813	1.41312	0.157619	1	104.827
ENSMUSG00000028444	Cntfr	12804	protein_coding	135.936	125.351	99.2834	453.893	126.993	236.596	107.747	1.2164	0.70873	1.71631	0.086106	1	196.342
ENSMUSG00000020911	Krt19	16669	protein_coding	91.1978	60.0275	16.8993	178.149	101.594	132.29	50.9294	1.20519	1.83144	0.658055	0.510503	1	96.6931
ENSMUSG00000020914	Top2a	21973	protein_coding	60.225	75.9171	78.1593	117.733	224.959	151.371	81.0021	1.20457	0.563072	2.13928	0.032413	1	118.061
ENSMUSG00000029174	Tbc1d1	57915,102641200	protein_coding	543.746	522.592	593.588	2054.14	662.178	1171.53	1310.33	1.20226	0.290849	4.13361	3.57102e-05	0.0129417	924.629
ENSMUSG00000047963	Stbd1	52331	protein_coding	364.791	28.2482	23.2365	399.674	321.111	27.9845	105.864	1.19803	1.86297	0.643077	0.520174	1	194.174
ENSMUSG00000078496	Gm13152	195531	protein_coding	25.8107	123.586	196.454	460.09	331.996	8.90416	206.041	1.19412	1.09691	1.08863	0.276319	1	191.14
ENSMUSG00000015176	Nolc1	70769	protein_coding	0	151.834	327.424	207.583	188.675	207.34	120.01	1.19161	1.66749	0.714611	0.47485	1	180.476
ENSMUSG00000086806	Gm13054		antisense	91.1978	40.6068	25.3489	303.628	32.6553	61.0571	46.7194	1.18525	0.692721	1.71101	0.0870801	1	92.4157
ENSMUSG00000028600	Podn	242608	protein_coding	392.323	439.613	441.494	1739.67	333.81	932.393	367.233	1.17111	0.457621	2.55912	0.0104937	0.916058	713.216
ENSMUSG00000000031	H19		lincRNA	571.277	743.281	665.41	2971.22	814.569	997.266	584.496	1.17101	0.706041	1.65855	0.0972059	1	1127.17
ENSMUSG00000055254	Ntrk2	18212	protein_coding	34.4143	44.1378	33.7986	154.912	50.7972	62.3291	31.6991	1.15745	0.703271	1.64581	0.0998029	1	63.3982
ENSMUSG00000002265	Peg3	18616	protein_coding	264.99	176.551	219.691	838.076	223.145	429.944	250.737	1.14795	0.397085	2.89094	0.00384092	0.517964	358.733
ENSMUSG00000071748	Gm14698		protein_coding	94.6393	91.8067	223.916	456.991	0	342.174	118.157	1.14016	1.79704	0.634465	0.525777	1	201.588
ENSMUSG00000037005	Xpnpep2	170745	protein_coding	43.0178	51.1999	46.4731	117.733	85.2667	104.306	41.6046	1.12476	0.764168	1.47188	0.141054	1	74.6661
ENSMUSG00000027015	Cybrd1	73649	protein_coding	94.6393	105.931	19.0117	201.386	126.993	148.827	65.0126	1.12346	0.635242	1.76856	0.0769678	1	116.131
ENSMUSG00000090996	Gm20458		protein_coding	0	111.227	141.532	215.328	141.506	109.394	59.9156	1.1223	2.70319	0.415176	0.678013	1	119.831
ENSMUSG00000052384	Nrros	224109	protein_coding	39.5764	61.793	42.2482	199.837	150.577	6.36011	773.506	1.1189	0.833028	1.34317	0.179217	1	83.3987
ENSMUSG00000021136	Smoc1	64075	protein_coding	185.837	167.724	152.094	661.476	217.702	232.78	159.162	1.11151	0.623786	1.78188	0.0747684	1	269.602
ENSMUSG00000035948	Acss3	380660	protein_coding	37.8557	56.4964	65.4848	159.56	58.0539	109.394	45.6817	1.11102	0.545855	2.03538	0.0418127	1	81.1408
ENSMUSG00000026535	Ifi202b	26388,100044068	protein_coding	1.72071	215.393	109.845	193.64	163.277	307.829	326.716	1.10771	0.973698	1.13764	0.255272	1	165.284
ENSMUSG00000043110	Lrrn4	320974	protein_coding	118.729	79.4481	42.2482	280.391	117.922	117.026	63.0312	1.10712	0.462969	2.39134	0.016787	1	125.961
ENSMUSG00000021922	Itih4	16427	protein_coding	89.4771	65.324	111.958	317.57	121.55	115.754	73.3867	1.10447	0.967643	1.1414	0.253703	1	136.939
ENSMUSG00000031665	Sall1	58198	protein_coding	41.2971	22.9517	38.0234	120.832	38.0979	61.0571	32.9507	1.10269	0.817098	1.34952	0.177171	1	53.7098
ENSMUSG00000018822	Sfrp5	54612	protein_coding	25.8107	97.1033	50.6979	250.958	41.7263	64.8731	45.1946	1.09773	1.02134	1.0748	0.282466	1	88.5282
ENSMUSG00000022309	Angpt1	11600	protein_coding	640.106	1525.4	1542.06	3800	930.677	2059.4	881.666	1.09552	1.02888	1.06476	0.286983	1	1749.61
ENSMUSG00000031004	Mki67	17345	protein_coding	247.783	98.8688	101.396	232.369	388.236	274.757	150.276	1.09526	0.43031	2.54529	0.0109187	0.93212	223.901
ENSMUSG00000096764	Gm21985		protein_coding	25.8107	38.8413	78.1593	161.109	0	127.202	37.0016	1.09386	2.96173	0.369333	0.71188	1	71.8537
ENSMUSG00000024889	Rce1	19671	protein_coding	0	0	139.419	148.716	0	91.5856	112.259	1.08902	2.81904	0.38631	0.699267	1	63.2868
ENSMUSG00000027574	Nkain4	58237	protein_coding	44.7386	79.4481	29.5738	162.658	81.6384	90.3136	41.9721	1.08824	0.947695	1.1483	0.250844	1	81.3951
ENSMUSG00000042436	Mfap4	76293	protein_coding	445.665	236.579	253.489	982.144	522.485	487.185	273.264	1.08503	0.625466	1.73475	0.0827844	1	487.925
ENSMUSG00000062257	Opcml	330908	protein_coding	115.288	67.0895	63.3724	288.137	85.2667	151.371	65.8775	1.08382	0.494511	2.19169	0.0284017	1	128.421
ENSMUSG00000034656	Cacna1a	12286	protein_coding	10.3243	26.4827	126.745	103.791	10.8851	100.49	32.2298	1.08361	1.18541	0.914128	0.360649	1	63.1197
ENSMUSG00000030653	Pde2a	207728	protein_coding	199.603	550.84	777.368	55.7684	1527.54	1763.02	1478.51	1.07854	0.966009	1.11649	0.264214	1	812.358
ENSMUSG00000040054	Baz2a	116848	protein_coding	0	393.71	0	731.186	326.553	0	331.218	1.0725	3.10373	0.345551	0.72968	1	241.908
ENSMUSG00000010066	Cacna2d2	56808	protein_coding	129.054	218.924	154.206	883	134.25	189.531	146.32	1.0686	1.28061	0.834447	0.404029	1	284.827
ENSMUSG00000054640	Slc8a1	20541	protein_coding	889.609	0	1254.77	1818.67	832.711	1782.1	548.156	1.06576	3.15019	0.338316	0.735125	1	1096.31
ENSMUSG00000059430	Actg2	11468	protein_coding	68.8286	44.1378	44.3607	246.311	58.0539	67.4172	44.0924	1.06556	0.653278	1.6311	0.102869	1	88.1848
ENSMUSG00000028028	Alpk1	71481	protein_coding	70.5493	0	42.2482	106.89	34.4695	87.7696	83.5082	1.05404	0.892279	1.18129	0.237487	1	56.9877
ENSMUSG00000079362	Gbp6	100702,626578	protein_coding	79.1528	38.8413	42.2482	77.4562	50.7972	184.443	105.333	1.04853	0.593872	1.76559	0.0774652	1	78.8232
ENSMUSG00000032217	Rnf111	93836	protein_coding	104.964	224.22	54.9227	102.242	304.783	428.672	443.365	1.04631	0.473773	2.20846	0.0272124	1	203.301
ENSMUSG00000029082	Bst1	12182	protein_coding	113.567	121.82	42.2482	267.998	170.533	132.29	76.2228	1.03627	0.696889	1.48699	0.137016	1	141.41
ENSMUSG00000020532	Acaca	102641888	protein_coding	619.457	451.972	458.394	2275.66	620.451	574.954	490.632	1.02888	0.38949	2.64161	0.00825131	0.802289	833.482
ENSMUSG00000041607	Mbp	17196	protein_coding	132.495	109.462	133.082	401.223	165.091	190.803	134.363	1.02519	0.566593	1.8094	0.0703887	1	188.693
ENSMUSG00000022206	Npr3	18162	protein_coding	843.15	824.495	1037.19	3118.39	1155.64	1429.75	736.249	1.02458	0.40778	2.51259	0.0119849	0.965206	1401.44
ENSMUSG00000022760	Thap7	69009	protein_coding	70.5493	74.1516	54.9227	117.733	103.409	186.987	251.737	1.01893	0.298189	3.41707	0.000632992	0.130522	101.292
ENSMUSG00000057751	Megf6	230971	protein_coding	117.009	112.993	82.3841	271.097	177.79	183.171	125.295	1.01238	0.411078	2.46274	0.013788	1	157.407
ENSMUSG00000022371	Col14a1	12818	protein_coding	411.251	312.496	399.246	1118.47	419.077	672.9	301.546	1.0104	1.17585	0.859296	0.390177	1	555.573
ENSMUSG00000031673	Cdh11	12552,102642711	protein_coding	318.332	210.096	179.555	757.521	292.084	362.526	206.479	1.00752	0.585576	1.72056	0.0853306	1	353.352
ENSMUSG00000014496	Ankrd28	105522	protein_coding	268.431	459.034	982.272	1028.62	937.934	1158.81	564.343	1.00641	0.291035	3.45804	0.000544118	0.116203	805.85
ENSMUSG00000100235	Gm28557		protein_coding	22.3693	10.5931	80.2717	96.0457	103.409	11.4482	64.2061	1.00448	0.787284	1.27589	0.201996	1	54.0227
ENSMUSG00000048218	Amigo2	105827	protein_coding	0	176.551	99.2834	140.97	179.604	188.259	168.727	1.00112	1.08535	0.922392	0.356324	1	130.778
ENSMUSG00000078137	Ankrd63	383787	protein_coding	13.7657	52.9654	44.3607	75.9071	30.8412	105.578	26.9515	1.00047	0.855368	1.16964	0.242145	1	53.903
ENSMUSG00000022329	Stk3	56274	protein_coding	462.872	234.813	50.6979	509.662	495.273	295.109	682.271	0.999291	0.390944	2.5561	0.0105854	0.920699	341.404
ENSMUSG00000023043	Krt18	16668	protein_coding	65.3871	40.6068	31.6862	109.988	68.9391	81.4094	33.9758	0.998682	0.635785	1.57079	0.116232	1	66.3361
ENSMUSG00000000197	Nalcn	338370	protein_coding	39.5764	52.9654	48.5855	86.7509	87.0809	99.2178	37.0462	0.99868	2.17752	0.458631	0.646499	1	69.0295
ENSMUSG00000060336	Zfp937	245174	protein_coding	77.4321	30.0137	42.2482	100.693	83.4525	118.298	107.465	0.996014	0.408171	2.44019	0.0146796	1	75.3563
ENSMUSG00000034573	Ptpn13	19249	protein_coding	196.161	169.489	145.756	422.911	250.358	249.316	121.634	0.994759	1.88771	0.526967	0.598216	1	238.999
ENSMUSG00000090942	F830016B08Rik	240328	protein_coding	196.161	63.5585	198.567	227.721	283.013	426.128	188.328	0.994755	0.441793	2.25163	0.0243456	1	232.525
ENSMUSG00000015968	Cacna1d	12289	protein_coding	51.6214	10.5931	52.8103	69.7106	99.7802	58.513	28.5857	0.9867	0.860563	1.14657	0.251557	1	57.1714
ENSMUSG00000099041	Gm28035		protein_coding	111.846	31.7792	116.183	156.461	88.8951	292.565	90.062	0.982899	0.560397	1.75393	0.0794418	1	132.955
ENSMUSG00000044906	4930503L19Rik	269033	protein_coding	0	98.8688	46.4731	82.1035	0	83.9535	29.2982	0.980071	4.08762	0.239765	0.810512	1	51.8998
ENSMUSG00000012017	Scarf2	224024	protein_coding	111.846	190.675	0	127.028	223.145	202.252	202.663	0.976535	1.07747	0.906324	0.364764	1	142.491
ENSMUSG00000040254	Sema3d	108151	protein_coding	147.981	97.1033	158.431	396.576	165.091	228.964	141.524	0.975278	0.586522	1.66282	0.0963494	1	199.024
ENSMUSG00000024371	C2	12263	protein_coding	99.8014	104.165	31.6862	187.444	125.179	167.907	65.5532	0.975225	0.608142	1.60361	0.108799	1	119.364
ENSMUSG00000031517	Gpm6a	234267	protein_coding	301.125	284.248	192.23	751.325	351.952	415.951	260.367	0.973356	0.496653	1.95983	0.0500157	1	382.805
ENSMUSG00000022833	Ccdc14	239839	protein_coding	106.684	0	88.7213	113.086	137.878	152.643	59.0839	0.972742	1.61303	0.603052	0.546474	1	99.8354
ENSMUSG00000067928	Zfp760	240034	protein_coding	77.4321	49.4344	57.0351	125.479	103.409	128.474	192.925	0.969606	0.351259	2.76037	0.00577359	0.680288	90.2106
ENSMUSG00000029919	Hpgds	54486	protein_coding	27.5314	42.3723	35.911	89.8492	41.7263	69.9612	34.5103	0.964867	0.566016	1.70466	0.0882574	1	51.2252
ENSMUSG00000024069	Slc30a6	210148	protein_coding	129.054	174.786	171.105	308.276	333.81	278.573	336.271	0.95524	0.214915	4.44473	8.80043e-06	0.00397165	232.601
ENSMUSG00000039456	Morc3	338467	protein_coding	0	531.42	585.138	568.528	615.009	632.195	244.358	0.95136	2.91871	0.325952	0.744461	1	488.715
ENSMUSG00000022636	Alcam	11658	protein_coding	58.5043	61.793	69.7096	201.386	50.7972	99.2178	51.8456	0.948063	0.844503	1.12263	0.261596	1	90.2346
ENSMUSG00000061451	Tmem151a	381199	protein_coding	48.18	58.262	44.3607	116.184	105.223	73.7773	38.0591	0.939608	0.563593	1.66718	0.0954796	1	74.3312
ENSMUSG00000036777	Anln	68743	protein_coding	60.225	26.4827	31.6862	106.89	67.1249	52.1529	42.5146	0.92968	0.962352	0.96605	0.334019	1	57.4269
ENSMUSG00000007682	Dio2	13371	protein_coding	98.0807	42.3723	44.3607	185.895	108.851	69.9612	46.9058	0.929246	1.11958	0.829995	0.406541	1	91.5868
ENSMUSG00000050556	Kcnb1	16500	protein_coding	203.044	63.5585	249.265	317.57	244.915	412.135	379.387	0.921222	0.412484	2.23335	0.0255256	1	248.415
ENSMUSG00000026200	Glb1l	74577	protein_coding	37.8557	37.0758	69.7096	96.0457	76.1958	96.6737	163.934	0.918265	0.36069	2.54586	0.010901	0.93212	68.926
ENSMUSG00000034881	Tbxa2r	21390	protein_coding	25.8107	56.4964	40.1358	60.4158	114.294	58.513	614.024	0.915259	0.329085	2.78123	0.00541537	0.657514	59.2776
ENSMUSG00000031595	Pdgfrl	68797	protein_coding	70.5493	60.0275	42.2482	142.519	107.037	71.2333	54.2515	0.913074	0.752229	1.21382	0.224815	1	82.2691
ENSMUSG00000103235	DHX30	72831	protein_coding	0	270.124	255.602	670.77	390.05	0	132.212	0.91271	4.08179	0.223605	0.823064	1	264.424
ENSMUSG00000049436	Upk1b	22268	protein_coding	46.4593	90.0412	21.1241	195.19	54.4256	69.9612	40.9078	0.909472	0.851418	1.06819	0.285437	1	79.5335
ENSMUSG00000029999	Tgfa	21802	protein_coding	46.4593	38.8413	33.7986	102.242	65.3107	53.4249	51.8651	0.905211	0.834815	1.08433	0.278221	1	56.6795
ENSMUSG00000094472	Gm21897		protein_coding	125.612	10.5931	63.3724	114.635	107.037	131.018	137.205	0.900098	0.597364	1.50678	0.131866	1	92.0447
ENSMUSG00000068606	Gm4841	225594	protein_coding	29.2521	63.5585	40.1358	69.7106	90.7093	87.7696	55.8649	0.898415	0.479335	1.8743	0.0608897	1	63.5226
ENSMUSG00000074482	Gm16589		processed_pseudogene	0	86.5102	84.4965	55.7684	79.8242	147.555	71.917	0.897567	0.719863	1.24686	0.21245	1	75.6923
ENSMUSG00000026638	Irf6	54139	protein_coding	49.9007	30.0137	46.4731	131.675	54.4256	54.697	57.5184	0.897382	0.600027	1.49557	0.134766	1	61.1976
ENSMUSG00000056427	Slit3	20564	protein_coding	461.151	457.268	502.754	1295.07	478.945	849.711	354.704	0.896122	0.376986	2.37707	0.0174509	1	674.149
ENSMUSG00000038143	Stox2	71069	protein_coding	254.666	22.9517	219.691	398.125	246.729	288.749	153.74	0.895068	0.741748	1.2067	0.227547	1	238.485
ENSMUSG00000012296	Tjap1		protein_coding	426.737	425.489	0	381.084	515.229	479.552	752.488	0.891703	1.20352	0.740909	0.458748	1	371.349
ENSMUSG00000036098	Myrf	225908	protein_coding	168.63	139.476	118.295	297.432	215.888	283.661	103.034	0.89043	0.462427	1.92556	0.0541599	1	203.897
ENSMUSG00000096808	AC132444.6		protein_coding	163.468	22.9517	65.4848	117.733	150.577	152.643	70.4909	0.8887	0.587258	1.5133	0.130203	1	112.143
ENSMUSG00000032548	Slco2a1	24059	protein_coding	91.1978	158.896	103.508	320.669	141.506	189.531	201.357	0.884608	0.408888	2.16345	0.0305068	1	167.551
ENSMUSG00000039081	Zfp503	218820	protein_coding	39.5764	47.6689	54.9227	91.3983	85.2667	85.2255	61.907	0.882565	0.37102	2.37875	0.0173714	1	67.3431
ENSMUSG00000035232	Pdk3	236900	protein_coding	55.0628	65.324	65.4848	171.953	87.0809	90.3136	183.034	0.882252	0.328951	2.68201	0.00731802	0.768133	89.2031
ENSMUSG00000095258	Gm10593		antisense	80.8736	51.1999	29.5738	116.184	58.0539	106.85	36.8946	0.881764	0.654882	1.34645	0.178158	1	73.7892
ENSMUSG00000055978	Fut2	14344	protein_coding	60.225	47.6689	40.1358	66.6123	48.983	159.003	46.2084	0.878458	0.630988	1.39219	0.163864	1	70.438
ENSMUSG00000024109	Nrxn1	18189	protein_coding	67.1078	49.4344	63.3724	127.028	72.5674	131.018	44.1609	0.877189	0.61819	1.41896	0.15591	1	85.0881
ENSMUSG00000025272	Tro	56191	protein_coding	43.0178	24.7172	40.1358	79.0053	61.6823	55.969	27.8151	0.876908	0.847636	1.03453	0.300887	1	50.7546
ENSMUSG00000075470	Alg10b	380959	protein_coding	1111.58	674.426	2218.03	2204.4	1656.35	2095.02	839.773	0.873795	1.42153	0.614685	0.538763	1	1659.97
ENSMUSG00000037990	Sh3rf3	237353	protein_coding	34.4143	35.3103	67.5972	83.6527	92.5235	41.9767	30.3128	0.866993	1.02124	0.848957	0.395905	1	59.2458
ENSMUSG00000031906	Smpd3	58994	protein_coding	103.243	98.8688	84.4965	288.137	117.922	127.202	145.756	0.864346	0.407963	2.11869	0.0341171	1	136.645
ENSMUSG00000018339	Gpx3	14778	protein_coding	8128.65	8296.15	7211.78	22437.5	7220.46	12643.9	5783.18	0.860695	0.521833	1.64937	0.0990718	1	10989.7
ENSMUSG00000006281	Tep1	21745	protein_coding	227.134	141.241	266.164	419.812	310.226	419.767	221.754	0.859668	0.33251	2.58539	0.00972686	0.891405	297.391
ENSMUSG00000034845	Plvap	84094	protein_coding	378.557	372.523	325.312	1002.28	420.891	530.433	710.083	0.85883	0.390578	2.19887	0.027887	1	505
ENSMUSG00000047414	Flrt2	399558	protein_coding	235.738	135.945	152.094	438.402	214.074	295.109	280.375	0.856645	0.320703	2.67114	0.00755931	0.778081	245.227
ENSMUSG00000063564	Col23a1	237759	protein_coding	132.495	95.3377	143.644	292.784	165.091	199.708	105.817	0.855261	0.667667	1.28097	0.200204	1	171.51
ENSMUSG00000028871	Rspo1	192199	protein_coding	63.6664	75.9171	40.1358	148.716	78.01	99.2178	47.6392	0.85499	0.586094	1.45879	0.144622	1	84.2772
ENSMUSG00000046711	Hmga1		protein_coding	98.0807	28.2482	118.295	113.086	206.817	128.474	113.232	0.854761	0.707284	1.20851	0.22685	1	115.5
ENSMUSG00000048096	Lmod1	93689	protein_coding	289.08	250.703	226.028	810.192	290.27	329.454	188.689	0.852682	0.483708	1.7628	0.077934	1	365.954
ENSMUSG00000033111	3830406C13Rik	218734,102632117	protein_coding	297.684	549.075	63.3724	223.074	108.851	202.252	134.762	0.852237	2.32386	0.366733	0.713818	1	240.718
ENSMUSG00000031377	Bmx	12169	protein_coding	104.964	58.262	59.1475	219.976	79.8242	103.034	215.832	0.849944	0.450592	1.88628	0.0592567	1	104.201
ENSMUSG00000085635	Gm14565		lincRNA	56.7836	38.8413	25.3489	63.5141	72.5674	78.8654	46.9796	0.849621	0.507005	1.67576	0.0937846	1	55.9868
ENSMUSG00000001349	Cnn1	12797	protein_coding	65.3871	79.4481	44.3607	416.714	27.2128	52.1529	62.6074	0.849499	1.13999	0.74518	0.456163	1	114.213
ENSMUSG00000073418	C4b	12268,102643089	protein_coding	762.276	630.288	652.735	1865.14	810.941	882.784	527.848	0.849205	1.30597	0.650247	0.515533	1	934.028
ENSMUSG00000034317	Trim59	66949	protein_coding	32.6936	38.8413	42.2482	66.6123	88.8951	43.2488	84.8503	0.847156	0.580153	1.46023	0.144227	1	52.0899
ENSMUSG00000023832	Acat2	110460	protein_coding	46.4593	95.3377	76.0468	97.5948	179.604	115.754	358.51	0.846922	0.312667	2.7087	0.00675473	0.751472	101.8
ENSMUSG00000023015	Racgap1		protein_coding	46.4593	45.9034	50.6979	79.0053	108.851	69.9612	119.984	0.844428	0.39107	2.15928	0.0308288	1	66.813
ENSMUSG00000070570	Slc17a7	72961	protein_coding	865.519	414.896	787.93	1829.51	567.84	1344.53	485.065	0.844121	1.82459	0.462637	0.643625	1	968.371
ENSMUSG00000020734	Grin2c		protein_coding	58.5043	26.4827	31.6862	60.4158	72.5674	69.9612	26.6348	0.834911	0.696639	1.19848	0.230728	1	53.2696
ENSMUSG00000101645	Gm28635		protein_coding	60.225	0	99.2834	0	275.756	0	36.272	0.833657	4.08509	0.204073	0.838296	1	72.5441
ENSMUSG00000038173	Enpp6	320981	protein_coding	147.981	128.883	143.644	435.304	185.047	139.922	186.936	0.829552	0.497388	1.66782	0.0953522	1	196.797
ENSMUSG00000045763	Basp1	70350	protein_coding	49.9007	56.4964	59.1475	91.3983	119.736	81.4094	67.2779	0.829064	0.459789	1.80314	0.0713663	1	76.3481
ENSMUSG00000036913	Trim67	330863	protein_coding	46.4593	56.4964	86.6089	137.872	68.9391	115.754	43.1085	0.828968	0.538872	1.53834	0.123965	1	85.355
ENSMUSG00000091421	Gm4202		processed_pseudogene	239.179	0	215.466	221.525	335.624	250.588	202.632	0.828266	1.29122	0.641458	0.521225	1	210.397
ENSMUSG00000041324	Inhba		protein_coding	141.099	109.462	156.319	336.16	156.02	208.612	105.558	0.826847	0.472972	1.7482	0.08043	1	184.612
ENSMUSG00000059195	Gm12715		processed_pseudogene	218.531	0	0	483.327	0	0	58.6514	0.820826	4.1764	0.196539	0.844188	1	116.976
ENSMUSG00000026335	Pam	18484	protein_coding	31847	27868.6	28652.8	88256.7	28997.9	46416.1	21459	0.819338	0.497431	1.64714	0.0995297	1	42006.5
ENSMUSG00000012443	Kif11	16551	protein_coding	63.6664	35.3103	16.8993	71.2597	61.6823	52.1529	39.6438	0.817917	0.711691	1.14926	0.250449	1	50.1618
ENSMUSG00000026676	Ccdc3	74186	protein_coding	120.45	91.8067	105.621	312.923	132.436	122.114	100.388	0.81468	0.717924	1.13477	0.256471	1	147.558
ENSMUSG00000061816	Myl1	17901	protein_coding	915.42	1227.03	929.461	3569.18	562.398	1651.09	744.208	0.814608	0.806671	1.00984	0.312572	1	1475.76
ENSMUSG00000074785	Plxnc1	54712	protein_coding	92.9186	123.586	116.183	320.669	128.807	148.827	87.9642	0.813229	0.509607	1.5958	0.110534	1	155.165
ENSMUSG00000074766	Ism1	319909	protein_coding	51.6214	28.2482	57.0351	94.4965	83.4525	62.3291	102.341	0.811728	0.349608	2.32182	0.0202424	1	62.8638
ENSMUSG00000004462	Tbccd1	70573	protein_coding	0	143.007	101.396	100.693	110.665	208.612	101.854	0.811633	0.888949	0.913025	0.361229	1	110.729
ENSMUSG00000028076	Cd1d1	12479	protein_coding	73.9907	81.2136	52.8103	140.97	117.922	106.85	235.496	0.811279	0.305559	2.65507	0.0079293	0.780498	95.6261
ENSMUSG00000033295	Ptprf	19268	protein_coding	177.234	128.883	154.206	359.397	206.817	230.236	113.697	0.810253	0.576782	1.40478	0.160086	1	209.462
ENSMUSG00000087259	2610035D17Rik		lincRNA	103.243	91.8067	44.3607	238.565	114.294	73.7773	238.077	0.80957	0.542536	1.4922	0.135647	1	111.008
ENSMUSG00000091971	Hspa1a	193740	protein_coding	170.351	135.945	71.822	368.691	152.392	150.099	23580.3	0.809038	0.49346	1.63952	0.101105	1	174.883
ENSMUSG00000031636	Pdlim3	53318	protein_coding	394.043	414.896	323.199	1175.78	344.695	488.457	368.224	0.808749	0.40592	1.99238	0.0463289	1	523.512
ENSMUSG00000001739	Cldn15	60363	protein_coding	123.891	194.207	69.7096	281.94	179.604	217.516	435.075	0.80818	0.29577	2.73247	0.0062862	0.726375	177.811
ENSMUSG00000050931	Sgms2	74442	protein_coding	60.225	52.9654	57.0351	170.404	65.3107	61.0571	46.3761	0.808089	0.619674	1.30406	0.192215	1	77.8328
ENSMUSG00000041592	Sdk2	237979	protein_coding	39.5764	26.4827	65.4848	136.323	47.1688	57.241	44.0736	0.808079	0.732683	1.10291	0.270068	1	62.0461
ENSMUSG00000054675	Tmem119	231633	protein_coding	141.099	139.476	122.52	292.784	195.932	207.34	119.654	0.80798	0.578158	1.39751	0.162261	1	183.192
ENSMUSG00000031125	3830403N18Rik	70691	protein_coding	113.567	10.5931	14.7869	46.4737	119.736	12.7202	39.1485	0.806671	0.792769	1.01754	0.308898	1	52.9795
ENSMUSG00000051550	Zfp579		protein_coding	103.243	176.551	188.005	405.87	166.905	255.677	212.881	0.805971	0.368639	2.18634	0.0287905	1	216.042
ENSMUSG00000069893	9930111J21Rik1	667214	protein_coding	108.405	26.4827	69.7096	147.167	54.4256	151.371	1351.09	0.803649	0.394215	2.03861	0.0414892	1	92.9267
ENSMUSG00000032271	Nnmt	18113	protein_coding	86.0357	38.8413	35.911	113.086	92.5235	67.4172	54.8179	0.801005	0.452336	1.77082	0.0765909	1	72.3024
ENSMUSG00000037138	Aff3	16764	protein_coding	82.5943	60.0275	105.621	181.247	136.064	101.762	67.438	0.79924	0.601617	1.32849	0.184017	1	111.219
ENSMUSG00000028364	Tnc	21923	protein_coding	84.315	24.7172	31.6862	130.126	39.9121	69.9612	45.289	0.796899	0.670666	1.18822	0.234746	1	63.453
ENSMUSG00000025255	Zfhx4	80892	protein_coding	49.9007	19.4207	48.5855	91.3983	30.8412	81.4094	26.7963	0.792079	0.838042	0.945155	0.34458	1	53.5926
ENSMUSG00000041540	Sox5	20678	protein_coding	58.5043	26.4827	54.9227	116.184	41.7263	78.8654	33.7376	0.786917	0.743884	1.05785	0.290124	1	62.7809
ENSMUSG00000007783	Cpt1c	78070	protein_coding	84.315	0	44.3607	97.5948	59.8681	58.513	47.837	0.786765	2.23861	0.351453	0.725249	1	57.4419
ENSMUSG00000074415	2610203C20Rik		processed_transcript	94.6393	77.6826	59.1475	196.739	83.4525	119.57	56.2546	0.786507	0.927876	0.847642	0.396637	1	105.205
ENSMUSG00000024308	Tapbp	21356	protein_coding	440.503	286.013	813.279	1149.45	707.532	778.478	2226.92	0.786166	0.301106	2.61093	0.00902968	0.850318	695.876
ENSMUSG00000042757	Tmem108		protein_coding	111.846	141.241	95.0586	319.119	163.277	115.754	108.45	0.784133	0.653853	1.19925	0.230431	1	157.716
ENSMUSG00000028019	Pdgfc		protein_coding	75.7114	109.462	105.621	224.623	137.878	148.827	69.7508	0.782666	0.908099	0.861873	0.388757	1	133.687
ENSMUSG00000052726	Kcnt2	240776	protein_coding	108.405	81.2136	126.745	257.154	132.436	146.283	77.2761	0.781468	0.881325	0.886697	0.375242	1	142.039
ENSMUSG00000022807	Osbpl11	106326	protein_coding	1042.75	997.515	111.958	1030.17	1055.86	1269.48	919.869	0.78101	0.620271	1.25914	0.207979	1	917.955
ENSMUSG00000026824	Kcnj3		protein_coding	2281.67	3146.15	4091.74	7081.04	2314.9	4453.35	1948.42	0.780221	1.31492	0.593362	0.552939	1	3894.81
ENSMUSG00000022000	Zc3h13	67302	protein_coding	58.5043	506.702	1170.28	802.446	845.41	779.75	585.161	0.778747	0.731124	1.06514	0.286814	1	693.848
ENSMUSG00000034751	Mast4	328329	protein_coding	252.945	141.241	109.845	218.426	145.135	469.376	867.28	0.777729	0.388352	2.00264	0.0452159	1	222.828
ENSMUSG00000028256	Odf2l	52184	protein_coding	77.4321	97.1033	105.621	119.283	96.1518	272.213	177.988	0.77716	0.38554	2.01577	0.0438239	1	127.967
ENSMUSG00000043987	Cep164	214552	protein_coding	68.8286	224.22	128.857	227.721	310.226	185.715	181.589	0.776566	0.387648	2.00327	0.0451479	1	190.928
ENSMUSG00000023034	Nr4a1	15370	protein_coding	185.837	0	468.956	447.697	439.033	147.555	1451.37	0.773488	1.29266	0.59837	0.549593	1	281.513
ENSMUSG00000024542	Cep192	70799	protein_coding	147.981	77.6826	190.117	252.507	226.773	232.78	162.288	0.765591	0.453886	1.68675	0.0916519	1	187.974
ENSMUSG00000037996	Slc24a2	76376	protein_coding	123.891	82.9791	59.1475	207.583	105.223	131.018	66.8438	0.765246	0.374076	2.0457	0.0407864	1	118.307
ENSMUSG00000001228	Uhrf1		protein_coding	46.4593	35.3103	38.0234	51.1211	97.966	55.969	79.6198	0.765214	0.520608	1.46985	0.141603	1	54.1415
ENSMUSG00000040836	Gpr161	240888	protein_coding	75.7114	100.634	101.396	145.618	174.162	146.283	110.718	0.76256	0.435589	1.75064	0.0800078	1	123.967
ENSMUSG00000089774	Slc5a3	53881	protein_coding	108.405	95.3377	109.845	267.998	132.436	137.378	189.295	0.755862	0.327587	2.30736	0.0210346	1	141.9
ENSMUSG00000084839	Gm14097		antisense	44.7386	28.2482	50.6979	85.2018	67.1249	61.0571	28.2141	0.75538	0.671371	1.12513	0.260533	1	56.1781
ENSMUSG00000049103	Ccr2		protein_coding	96.36	109.462	46.4731	161.109	107.037	166.635	230.486	0.75491	0.594489	1.26985	0.204139	1	114.513
ENSMUSG00000000579	Dynlt1c	100040563	protein_coding	77.4321	47.6689	48.5855	100.693	88.8951	101.762	239.737	0.754055	0.289125	2.60805	0.00910587	0.85413	77.5061
ENSMUSG00000003423	Pih1d1		protein_coding	173.792	224.22	105.621	280.391	333.81	231.508	202.749	0.750114	0.308782	2.42926	0.0151295	1	224.89
ENSMUSG00000032076	Cadm1	54725	protein_coding	110.126	84.7447	90.8337	215.328	139.692	129.746	263.827	0.749257	0.262504	2.85427	0.00431361	0.560062	128.412
ENSMUSG00000034463	Scara3	219151	protein_coding	108.405	77.6826	99.2834	297.432	79.8242	110.666	114.544	0.748322	0.560086	1.33608	0.181522	1	128.882
ENSMUSG00000020758	Itgb4	192897	protein_coding	79.1528	65.324	57.0351	168.854	63.4965	105.578	92.7104	0.747842	0.488966	1.52943	0.126157	1	89.9068
ENSMUSG00000100550	2310039L15Rik		lincRNA	68.8286	49.4344	21.1241	72.8088	83.4525	76.3214	44.5893	0.746859	0.539218	1.38508	0.166028	1	61.995
ENSMUSG00000032064	Dixdc1	330938	protein_coding	165.189	52.9654	200.679	300.53	208.631	138.65	101.374	0.745425	0.82053	0.908468	0.363631	1	177.774
ENSMUSG00000041782	Lad1	16763	protein_coding	51.6214	93.5722	118.295	271.097	67.1249	117.026	60.4809	0.744795	1.70992	0.435572	0.663147	1	119.789
ENSMUSG00000034387	Ssu2	243612	protein_coding	43.0178	56.4964	33.7986	35.6298	83.4525	113.21	447.642	0.742996	0.365282	2.03403	0.0419484	1	60.9342
ENSMUSG00000037816	Fbxw17	109082	protein_coding	84.315	86.5102	52.8103	125.479	141.506	109.394	338.108	0.742847	0.27915	2.66111	0.00778845	0.779719	100.002
ENSMUSG00000030208	Emp1		protein_coding	801.853	1182.89	625.274	1291.97	2024.63	1048.15	1107.51	0.740939	0.32699	2.26593	0.0234554	1	1162.46
ENSMUSG00000049580	Tsku		protein_coding	89.4771	105.931	0	111.537	107.037	86.4975	46.9159	0.740007	1.27536	0.580236	0.561756	1	83.4132
ENSMUSG00000025076	Casp7	12369	protein_coding	84.315	134.179	130.97	210.681	116.108	253.132	411.12	0.739254	0.327323	2.25848	0.0239156	1	154.897
ENSMUSG00000026938	Fcna	14133	protein_coding	99.8014	75.9171	42.2482	164.207	72.5674	108.122	48.0121	0.734768	0.865533	0.84892	0.395926	1	93.8105
ENSMUSG00000024087	Cyp1b1	13078	protein_coding	591.926	342.51	188.005	923.278	399.121	497.361	264.226	0.733126	0.444315	1.65001	0.0989402	1	490.367
ENSMUSG00000016262	Sertad4		protein_coding	154.864	70.6206	111.958	280.391	119.736	164.091	255.452	0.732497	0.344951	2.12348	0.0337135	1	150.277
ENSMUSG00000022025	Lect1	16840	protein_coding	48.18	75.9171	21.1241	89.8492	94.3377	59.7851	34.814	0.731039	0.903899	0.808761	0.418653	1	64.8655
ENSMUSG00000058571	Gpc6	23888	protein_coding	316.611	139.476	295.738	492.621	370.094	377.791	179.051	0.730949	0.431967	1.69214	0.0906193	1	332.055
ENSMUSG00000035000	Dpp4	13482	protein_coding	184.116	206.565	166.881	374.888	235.844	312.918	144.572	0.730673	0.326966	2.23471	0.0254365	1	246.869
ENSMUSG00000001435	Col18a1	12822	protein_coding	569.556	503.171	564.014	1463.92	640.408	595.307	1279.03	0.730407	0.380873	1.91772	0.0551466	1	722.73
ENSMUSG00000041216	Clvs1	74438	protein_coding	37.8557	52.9654	73.9344	179.698	54.4256	73.7773	40.1169	0.730305	0.87887	0.830959	0.405997	1	78.7761
ENSMUSG00000024511	Rab27b		protein_coding	99.8014	49.4344	42.2482	133.225	101.594	76.3214	51.7676	0.729054	0.592407	1.23066	0.218449	1	83.7707
ENSMUSG00000026315	Serpinb8		protein_coding	70.5493	38.8413	61.26	117.733	81.6384	81.4094	69.9455	0.728745	0.571297	1.2756	0.202098	1	75.2386
ENSMUSG00000042359	Osbpl6	99031	protein_coding	359.629	628.523	376.009	664.574	638.593	992.178	313.863	0.727481	0.346454	2.09979	0.0357475	1	609.918
ENSMUSG00000085396	Firre		processed_transcript	41.2971	19.4207	54.9227	89.8492	38.0979	61.0571	86.6704	0.727394	0.490227	1.48379	0.137865	1	50.7741
ENSMUSG00000082100	Glns-ps1		processed_pseudogene	0	248.937	240.815	130.126	185.047	435.032	144.089	0.72658	1.26418	0.574746	0.565463	1	206.66
ENSMUSG00000030465	Psd3	234353	protein_coding	1269.89	1415.94	1599.1	3391.03	1297.14	2392.67	1053.91	0.725137	0.293312	2.47224	0.0134271	1	1894.3
ENSMUSG00000069895	Atxn1l	52335	protein_coding	0	745.047	245.04	1045.66	805.498	0	268.975	0.722609	2.70783	0.266859	0.789578	1	473.541
ENSMUSG00000062329	Cytl1	231162	protein_coding	368.233	354.868	329.536	965.104	373.722	414.679	346.78	0.721712	0.400979	1.79988	0.0718801	1	467.69
ENSMUSG00000008845	Cd163	93671	protein_coding	454.268	342.51	386.571	827.232	348.324	783.566	292.751	0.720361	0.577391	1.24761	0.212172	1	523.745
ENSMUSG00000046070	Igfals	16005	protein_coding	104.964	90.0412	61.26	51.1211	195.932	209.884	59.4335	0.720092	0.669515	1.07554	0.282132	1	118.867
ENSMUSG00000026303	Mlph	171531	protein_coding	44.7386	38.8413	27.4614	111.537	39.9121	39.4327	38.7463	0.719086	0.514107	1.39871	0.1619	1	50.3205
ENSMUSG00000035799	Twist1	22160	protein_coding	41.2971	52.9654	76.0468	113.086	59.8681	68.6892	40.9756	0.718444	0.710395	1.01133	0.311858	1	68.6588
ENSMUSG00000030657	Xylt1	233781	protein_coding	104.964	88.2757	99.2834	204.484	156.02	129.746	137.64	0.718438	0.324585	2.2134	0.0268699	1	130.462
ENSMUSG00000062609	Kcnj15		protein_coding	122.171	31.7792	57.0351	218.426	61.6823	75.0493	204.254	0.716919	0.477695	1.50079	0.13341	1	94.3572
ENSMUSG00000068747	Sort1	20661	protein_coding	1428.19	1338.26	1476.58	3547.49	1440.46	2215.86	1059.7	0.716657	0.272292	2.63194	0.00848989	0.81554	1907.81
ENSMUSG00000035529	Prdm4	72843	protein_coding	423.296	0	359.11	444.598	420.891	414.679	527.823	0.7162	1.23749	0.578753	0.562756	1	343.762
ENSMUSG00000039457	Ppl	19041	protein_coding	273.594	293.075	333.761	608.806	351.952	447.752	202.934	0.716169	0.974158	0.735167	0.462238	1	384.823
ENSMUSG00000031555	Adam9		protein_coding	870.681	925.129	0	754.423	972.403	905.68	437.088	0.713876	2.71016	0.263407	0.792237	1	738.053
ENSMUSG00000095348	Gm3892		antisense	123.891	0	40.1358	136.323	39.9121	73.7773	34.5033	0.711681	2.64972	0.268587	0.788248	1	69.0066
ENSMUSG00000016756	Cmah		protein_coding	166.909	109.462	0	206.033	0	197.163	138.814	0.711196	1.73687	0.409471	0.682194	1	113.261
ENSMUSG00000057123	Gja5	14613	protein_coding	333.818	354.868	329.536	949.613	328.368	418.495	2034.68	0.710778	0.309294	2.29807	0.0215579	1	452.45
ENSMUSG00000029675	Eln	13717	protein_coding	1486.7	1031.06	392.909	2024.7	1164.71	1488.27	1032.18	0.708523	0.59816	1.1845	0.236213	1	1264.72
ENSMUSG00000063455	D630045J12Rik	330286	protein_coding	53.3421	49.4344	63.3724	117.733	67.1249	85.2255	46.1044	0.707402	0.423024	1.67225	0.0944749	1	72.7054
ENSMUSG00000025326	Ube3a	22215	protein_coding	714.096	139.476	595.7	762.169	685.762	931.121	497.954	0.707081	0.45571	1.5516	0.120757	1	638.054
ENSMUSG00000026443	Lrrn2	16980	protein_coding	187.558	171.255	126.745	385.732	161.463	204.796	107.036	0.706452	1.26507	0.55843	0.576551	1	206.258
ENSMUSG00000027947	Il6ra	16194	protein_coding	82.5943	21.1862	92.9461	109.988	87.0809	122.114	108.753	0.704205	0.50137	1.40456	0.160152	1	85.9849
ENSMUSG00000002020	Ltbp2	16997	protein_coding	216.81	104.165	143.644	385.732	183.233	151.371	106.323	0.703886	1.38487	0.508269	0.611264	1	197.492
ENSMUSG00000027188	Pamr1	210622	protein_coding	92.9186	45.9034	38.0234	144.068	58.0539	90.3136	45.9786	0.702852	1.33702	0.525684	0.599108	1	78.2136
ENSMUSG00000035372	1810055G02Rik	72056	protein_coding	223.693	141.241	0	240.114	221.331	49.6089	125.388	0.702312	0.813746	0.86306	0.388104	1	145.998
ENSMUSG00000021676	Iqgap2	544963	protein_coding	172.071	118.289	181.667	302.079	201.375	259.493	111.185	0.702092	0.466568	1.5048	0.132375	1	205.829
ENSMUSG00000044707	Ccnjl	380694	protein_coding	39.5764	38.8413	40.1358	85.2018	59.8681	49.6089	121.83	0.702048	0.339946	2.06517	0.0389065	1	52.2054
ENSMUSG00000071005	Ccl19	24047,100039053	protein_coding	68.8286	91.8067	67.5972	188.993	85.2667	95.4017	60.9649	0.702004	0.559423	1.25487	0.209525	1	99.649
ENSMUSG00000034957	Cebpa	12606	protein_coding	58.5043	70.6206	101.396	187.444	78.01	109.394	68.3766	0.701715	0.575767	1.21875	0.22294	1	100.895
ENSMUSG00000086596	Susd5	382111	protein_coding	70.5493	51.1999	76.0468	233.918	67.1249	48.3369	51.3344	0.698332	1.17748	0.593072	0.553133	1	91.1959
ENSMUSG00000027322	Siglec1	20612	protein_coding	89.4771	47.6689	80.2717	122.381	123.365	106.85	72.9135	0.697577	0.358796	1.94422	0.0518693	1	95.0022
ENSMUSG00000040537	Adam22	11496	protein_coding	318.332	164.193	128.857	472.483	328.368	189.531	216.225	0.69717	0.26828	2.59867	0.0093587	0.867638	266.961
ENSMUSG00000054555	Adam12	11489	protein_coding	73.9907	37.0758	12.6745	60.4158	61.6823	64.8731	71.152	0.696533	0.460626	1.51215	0.130497	1	51.7854
ENSMUSG00000032332	Col12a1		protein_coding	87.7564	44.1378	69.7096	179.698	78.01	80.1374	47.2833	0.696157	0.999577	0.696452	0.486146	1	89.9083
ENSMUSG00000028370	Pappa	18491	protein_coding	41.2971	21.1862	57.0351	68.1614	59.8681	55.969	25.8427	0.694255	1.06196	0.653749	0.513273	1	50.5862
ENSMUSG00000079465	Col4a3	12828	protein_coding	201.324	111.227	135.194	286.588	197.746	231.508	163.95	0.691165	0.370863	1.86367	0.0623686	1	193.931
ENSMUSG00000030660	Pik3c2a	18704	protein_coding	421.575	111.227	656.96	652.181	602.31	637.283	611.326	0.690634	0.410518	1.68235	0.0925012	1	513.589
ENSMUSG00000003153	Slc2a3	20527	protein_coding	63.6664	33.5448	57.0351	69.7106	99.7802	77.5934	220.667	0.687617	0.352774	1.94917	0.0512746	1	66.8884
ENSMUSG00000024014	Pim1	18712	protein_coding	347.584	227.751	297.85	486.425	471.688	445.208	641.83	0.686194	0.26932	2.54788	0.010838	0.93212	379.418
ENSMUSG00000027217	Tspan18	241556	protein_coding	378.557	395.475	433.045	738.932	542.441	653.82	3047.45	0.686097	0.145756	4.70717	2.51177e-06	0.00131314	523.712
ENSMUSG00000020689	Itgb3	16416	protein_coding	75.7114	75.9171	73.9344	181.247	70.7532	110.666	142.197	0.685611	0.35952	1.90702	0.0565183	1	98.0383
ENSMUSG00000001700	Gramd3	107022	protein_coding	390.602	203.034	25.3489	382.633	250.358	208.612	198.448	0.682286	0.513437	1.32886	0.183895	1	243.431
ENSMUSG00000027035	Cers6	241447	protein_coding	201.324	109.462	116.183	316.021	185.047	184.443	121.5	0.682094	0.62951	1.08353	0.278572	1	185.413
ENSMUSG00000006651	Aplp1	11803	protein_coding	101.522	93.5722	84.4965	168.854	136.064	145.011	303.454	0.681451	0.274265	2.48465	0.012968	1	121.587
ENSMUSG00000029482	Aacs	78894	protein_coding	175.513	105.931	67.5972	246.311	179.604	131.018	544.3	0.679509	0.280301	2.42421	0.0153415	1	150.996
ENSMUSG00000030671	Pde3b	18576	protein_coding	187.558	210.096	251.377	472.483	264.871	292.565	193.465	0.679194	0.434774	1.56218	0.118247	1	279.825
ENSMUSG00000030852	Tacc2	57752	protein_coding	3381.2	2856.6	5450.02	4867.35	5876.15	7989.57	2556.65	0.677575	1.01974	0.664457	0.506398	1	5070.15
ENSMUSG00000079293	Clec7a		polymorphic_pseudogene	67.1078	65.324	44.3607	68.1614	94.3377	150.099	108.675	0.677009	0.450388	1.50317	0.132796	1	81.565
ENSMUSG00000020473	Aebp1	11568	protein_coding	767.438	686.785	492.192	1623.48	669.434	861.159	581.212	0.676395	0.265476	2.54785	0.0108388	0.93212	850.082
ENSMUSG00000085218	BB218582		processed_transcript	37.8557	148.303	46.4731	103.791	79.8242	208.612	52.6686	0.675472	0.821018	0.822725	0.410665	1	104.143
ENSMUSG00000024810	Il33		protein_coding	168.63	130.648	126.745	280.391	146.949	253.132	191.102	0.674388	0.365905	1.84307	0.0653191	1	184.416
ENSMUSG00000027208	Fgf7	14178	protein_coding	43.0178	31.7792	48.5855	96.0457	34.4695	64.8731	29.2013	0.674067	0.770629	0.874697	0.381739	1	53.1285
ENSMUSG00000031478	Nek3	23954	protein_coding	73.9907	63.5585	27.4614	89.8492	76.1958	96.6737	73.0093	0.672092	0.480458	1.39886	0.161856	1	71.2882
ENSMUSG00000048402	Gli2	14633	protein_coding	51.6214	47.6689	52.8103	109.988	67.1249	68.6892	33.1585	0.671619	0.587741	1.14271	0.253158	1	66.3171
ENSMUSG00000029093	Sorcs2	81840	protein_coding	87.7564	90.0412	90.8337	147.167	59.8681	241.684	60.5131	0.671186	0.925772	0.725002	0.468451	1	119.558
ENSMUSG00000063568	Jazf1	231986	protein_coding	63.6664	45.9034	82.3841	99.1439	132.436	72.5053	121.413	0.669853	0.385311	1.73847	0.0821276	1	82.6731
ENSMUSG00000001864	Aif1l	108897	protein_coding	82.5943	77.6826	82.3841	233.918	50.7972	109.394	242.412	0.669768	0.423379	1.58196	0.113659	1	106.128
ENSMUSG00000031373	Car5b	56078	protein_coding	43.0178	33.5448	44.3607	133.225	29.027	35.6166	54.3449	0.669551	0.607935	1.10135	0.270743	1	53.1319
ENSMUSG00000047344	Lancl3	236285	protein_coding	177.234	51.1999	192.23	244.762	123.365	301.469	158.734	0.667357	0.519885	1.28366	0.19926	1	181.71
ENSMUSG00000021097	Clmn	94040	protein_coding	163.468	143.007	114.07	229.27	230.402	209.884	306.87	0.665932	0.27514	2.42034	0.015506	1	181.683
ENSMUSG00000035208	Slfn8	276950	protein_coding	87.7564	90.0412	57.0351	122.381	110.665	143.739	138.216	0.665361	0.379448	1.7535	0.0795169	1	101.936
ENSMUSG00000021069	Pygl	110095	protein_coding	220.251	204.8	217.578	549.939	244.915	213.7	190.121	0.663948	0.557416	1.19112	0.233607	1	275.197
ENSMUSG00000028927	Padi2	18600	protein_coding	49.9007	28.2482	61.26	80.5544	61.6823	73.7773	72.8989	0.663017	0.515367	1.28649	0.198271	1	59.2372
ENSMUSG00000035401	2210018M11Rik	233545	protein_coding	194.441	72.3861	213.354	249.409	174.162	334.542	320.525	0.660797	0.384827	1.71713	0.0859554	1	206.382
ENSMUSG00000024076	Vit	74199	protein_coding	149.702	82.9791	73.9344	308.276	50.7972	132.29	70.2998	0.660513	0.710768	0.929295	0.352736	1	132.996
ENSMUSG00000040829	Zmynd15	574428	protein_coding	51.6214	26.4827	40.1358	75.9071	59.8681	50.8809	291.288	0.654987	0.398896	1.642	0.10059	1	50.816
ENSMUSG00000005699	Pard6a	56513	protein_coding	72.27	17.6551	78.1593	103.791	92.5235	75.0493	65.4369	0.654569	0.55331	1.18301	0.236807	1	73.2414
ENSMUSG00000049892	Rasd1	19416	protein_coding	65.3871	79.4481	86.6089	165.756	56.2398	138.65	270.733	0.653184	0.364601	1.7915	0.0732126	1	98.6818
ENSMUSG00000104475	RP24-422C24.2		TEC	240.9	351.337	185.892	630.493	273.942	342.174	216.306	0.652717	0.36182	1.80398	0.0712344	1	337.456
ENSMUSG00000097145	9230114K14Rik		lincRNA	72.27	30.0137	76.0468	117.733	47.1688	113.21	83.0589	0.65268	0.495917	1.31611	0.188138	1	76.0738
ENSMUSG00000100768	Gm29055		sense_intronic	349.305	17.6551	122.52	226.172	319.297	162.819	284.672	0.652262	0.606574	1.07532	0.282231	1	199.628
ENSMUSG00000046694	Fam46b	100342	protein_coding	36.135	42.3723	59.1475	96.0457	27.2128	69.9612	31.1604	0.65164	1.143	0.570113	0.568601	1	55.1458
ENSMUSG00000052821	Cysltr1	58861	protein_coding	101.522	45.9034	76.0468	127.028	114.294	108.122	153.278	0.650299	0.396787	1.63891	0.101232	1	95.486
ENSMUSG00000060012	Kif13b	16554	protein_coding	158.306	8.82757	44.3607	82.1035	61.6823	141.195	43.8211	0.649231	2.43972	0.266109	0.790155	1	82.7457
ENSMUSG00000090626	Tex9	21778	protein_coding	51.6214	45.9034	44.3607	96.0457	68.9391	59.7851	71.3165	0.6489	0.383698	1.69117	0.0908041	1	61.1092
ENSMUSG00000030717	Nupr1	56312	protein_coding	137.657	109.462	128.857	277.293	170.533	138.65	120.402	0.648817	0.466751	1.39007	0.164507	1	160.409
ENSMUSG00000027996	Sfrp2	20319	protein_coding	77.4321	123.586	133.082	249.409	143.321	124.658	83.9191	0.64793	0.652324	0.993264	0.320581	1	141.915
ENSMUSG00000102742	PCDHGB6	93723	protein_coding	79.1528	58.262	101.396	154.912	59.8681	156.459	115.046	0.6471	0.474196	1.36463	0.172371	1	101.675
ENSMUSG00000029762	Akr1b8	14187	protein_coding	99.8014	128.883	105.621	271.097	116.108	124.658	72.137	0.646433	0.994611	0.649935	0.515734	1	141.028
ENSMUSG00000003528	Slc25a1	13358	protein_coding	177.234	240.11	194.342	531.349	221.331	226.42	350.662	0.646427	0.333175	1.9402	0.0523551	1	265.131
ENSMUSG00000072966	Gprasp2		protein_coding	34.4143	74.1516	65.4848	134.774	47.1688	97.9457	44.1545	0.645285	0.653259	0.987794	0.323254	1	75.6565
ENSMUSG00000079110	Capn3	12335	protein_coding	189.279	188.91	73.9344	154.912	185.047	282.389	90.0847	0.644973	0.635926	1.01423	0.310475	1	179.079
ENSMUSG00000001494	Sost	74499	protein_coding	29.2521	35.3103	40.1358	410.518	30.8412	27.9845	48.8658	0.642773	1.86133	0.34533	0.729846	1	95.6736
ENSMUSG00000043903	Gm22		lincRNA	180.675	72.3861	162.656	212.23	145.135	323.094	91.6016	0.642283	0.611392	1.05053	0.293476	1	182.696
ENSMUSG00000051984	Sec31b	240667	protein_coding	480.079	850.978	663.298	828.781	789.171	1520.07	459.273	0.642068	0.300505	2.13663	0.0326282	1	855.396
ENSMUSG00000070583	Fv1	14349	protein_coding	123.891	217.158	359.11	364.044	475.317	114.482	160.635	0.640211	0.564792	1.13353	0.25699	1	275.667
ENSMUSG00000043230	Fam124b	241128	protein_coding	68.8286	24.7172	33.7986	77.4562	48.983	69.9612	371.229	0.63724	0.388885	1.63863	0.10129	1	53.9575
ENSMUSG00000090231	Cfb	14962	protein_coding	34.4143	114.758	73.9344	193.64	96.1518	64.8731	300.83	0.636436	0.439312	1.44871	0.147419	1	96.2954
ENSMUSG00000067818	Myl9	98932	protein_coding	1152.88	1389.46	1239.99	3710.15	1251.79	1316.54	980.442	0.63609	0.580084	1.09655	0.272838	1	1676.8
ENSMUSG00000023800	Tiam2		protein_coding	208.206	165.958	145.756	260.253	199.56	316.734	109.806	0.63602	0.7345	0.865922	0.386533	1	216.078
ENSMUSG00000033105	Lss	16987	protein_coding	75.7114	51.1999	88.7213	154.912	88.8951	97.9457	86.7059	0.635625	0.468419	1.35696	0.174795	1	92.8976
ENSMUSG00000028970	Abcb1b	18669	protein_coding	340.701	280.717	268.276	506.563	319.297	540.61	693.715	0.634661	0.219619	2.88982	0.00385457	0.517964	376.027
ENSMUSG00000026950	Neb	17996	protein_coding	173.792	286.013	238.703	377.986	192.304	515.169	154.773	0.63335	0.581146	1.08983	0.275789	1	297.328
ENSMUSG00000048120	Entpd1	12495	protein_coding	710.655	709.737	754.131	1366.33	820.012	1168.99	2012.1	0.63136	0.237626	2.65695	0.00788519	0.779719	921.642
ENSMUSG00000023169	Slc38a1		protein_coding	335.539	402.537	437.269	848.92	475.317	520.257	269.995	0.629426	0.414764	1.51755	0.129127	1	503.307
ENSMUSG00000052727	Map1b	17755	protein_coding	579.881	307.199	498.529	1054.95	596.867	538.066	987.513	0.629141	0.25697	2.4483	0.0143532	1	595.916
ENSMUSG00000071573	Rnls	67795	protein_coding	142.819	462.565	202.792	342.356	382.793	529.161	225.209	0.627756	0.397338	1.5799	0.114129	1	343.748
ENSMUSG00000078247	Airn		antisense	216.81	127.117	202.792	309.825	235.844	296.381	174.807	0.626588	0.313253	2.00026	0.0454718	1	231.461
ENSMUSG00000030830	Itgal	16408	protein_coding	46.4593	42.3723	38.0234	79.0053	74.3816	43.2488	139.802	0.62637	0.47721	1.31257	0.189329	1	53.9151
ENSMUSG00000070407	Hs3st3b1	54710	protein_coding	73.9907	56.4964	82.3841	88.3	121.55	119.57	192.117	0.626147	0.367711	1.70282	0.0886014	1	90.382
ENSMUSG00000026548	Slamf9	98365	protein_coding	63.6664	72.3861	67.5972	91.3983	116.108	109.394	73.9202	0.625939	0.489815	1.27791	0.201281	1	86.7583
ENSMUSG00000026365	Cfh	12628	protein_coding	7612.44	4327.27	6366.81	13551.7	5968.67	8621.77	4662.45	0.625032	0.561225	1.11369	0.265411	1	7741.45
ENSMUSG00000001986	Gria3	53623	protein_coding	89.4771	44.1378	44.3607	131.675	85.2667	58.513	42.3149	0.624128	0.658537	0.94775	0.343257	1	75.5718
ENSMUSG00000045871	Slitrk6	239250	protein_coding	61.9457	17.6551	69.7096	109.988	54.4256	40.7047	33.3543	0.624117	1.14934	0.543022	0.587115	1	59.0714
ENSMUSG00000082645	Gm15481		processed_pseudogene	67.1078	45.9034	88.7213	108.439	101.594	96.6737	47.2041	0.623787	0.472051	1.32144	0.186356	1	84.7399
ENSMUSG00000098188	Sowahc	268301	protein_coding	72.27	70.6206	90.8337	168.854	88.8951	100.49	99.8324	0.623091	0.386035	1.61408	0.10651	1	98.6606
ENSMUSG00000041930	Fam222a	433940	protein_coding	79.1528	37.0758	46.4731	86.7509	74.3816	82.6815	35.8868	0.623043	0.659144	0.945231	0.344541	1	67.7526
ENSMUSG00000021957	Tkt	21881	protein_coding	242.621	137.71	160.543	447.697	192.304	206.068	302.381	0.621821	0.312611	1.98912	0.0466877	1	231.157
ENSMUSG00000000682	Cd52	23833	protein_coding	58.5043	63.5585	57.0351	61.9649	143.321	75.0493	124.093	0.62141	0.407407	1.52528	0.12719	1	76.5721
ENSMUSG00000087598	Zfp111	56707	protein_coding	129.054	75.9171	168.993	206.033	194.118	175.539	189.324	0.618667	0.323285	1.91369	0.0556599	1	158.276
ENSMUSG00000040152	Thbs1	21825	protein_coding	934.348	377.82	530.216	1233.1	834.525	763.214	425.722	0.618592	0.536408	1.15321	0.248823	1	778.871
ENSMUSG00000079105	C7	109828	protein_coding	455.989	319.558	485.855	946.514	408.192	564.778	289.677	0.618032	0.43176	1.43142	0.152309	1	530.148
ENSMUSG00000047669	Msl3l2	73390	protein_coding	39.5764	33.5448	46.4731	72.8088	50.7972	58.513	159.081	0.617329	0.332972	1.854	0.0637394	1	50.2855
ENSMUSG00000049164	Zfp518a	72672	protein_coding	461.151	125.351	202.792	478.679	226.773	451.568	320.426	0.615654	0.402942	1.5279	0.126538	1	324.386
ENSMUSG00000048163	Selplg	20345	protein_coding	125.612	100.634	67.5972	133.225	166.905	157.731	223.652	0.615205	0.406605	1.51303	0.130272	1	125.284
ENSMUSG00000005338	Cadm3	94332	protein_coding	61.9457	105.931	97.171	113.086	152.392	137.378	55.8311	0.61313	0.468629	1.30835	0.190755	1	111.317
ENSMUSG00000041353	Tmem29	382245	protein_coding	70.5493	54.7309	40.1358	97.5948	61.6823	91.5856	146.267	0.612845	0.326178	1.87887	0.0602624	1	69.3798
ENSMUSG00000039007	Cpq	54381	protein_coding	545.466	766.233	703.433	1254.79	533.371	1291.1	545.003	0.612498	0.348862	1.7557	0.0791392	1	849.066
ENSMUSG00000055653	Gpc3	14734	protein_coding	302.846	317.792	185.892	548.39	304.783	380.335	179.353	0.612185	0.610695	1.00244	0.316131	1	340.006
ENSMUSG00000028931	Kcnab2	16498	protein_coding	48.18	68.855	8.44965	58.8667	79.8242	54.697	50.611	0.610536	0.629759	0.969476	0.332308	1	53.1454
ENSMUSG00000045312	Lhfpl2	218454	protein_coding	211.648	118.289	179.555	260.253	268.499	248.044	357.833	0.610397	0.213803	2.85495	0.0043044	0.560062	214.381
ENSMUSG00000038225	Primpol	408022	protein_coding	49.9007	58.262	90.8337	114.635	76.1958	77.5934	68.0327	0.60998	0.857642	0.71123	0.476942	1	77.9035
ENSMUSG00000021730	Hcn1	15165	protein_coding	15.4864	102.4	38.0234	94.4965	48.983	96.6737	35.2976	0.609841	0.896233	0.680449	0.49622	1	66.0105
ENSMUSG00000032380	Dapk2	13143	protein_coding	189.279	167.724	143.644	181.247	255.8	337.086	677.817	0.60921	0.292241	2.08462	0.0371041	1	212.463
ENSMUSG00000004633	Chn2	69993	protein_coding	101.522	38.8413	86.6089	147.167	92.5235	105.578	282.998	0.608913	0.332416	1.83178	0.0669837	1	95.3734
ENSMUSG00000031112	Stk26	70415	protein_coding	56.7836	91.8067	52.8103	109.988	61.6823	138.65	56.3367	0.608605	0.844447	0.720714	0.471085	1	85.2869
ENSMUSG00000040061	Plcb2	18796	protein_coding	48.18	56.4964	63.3724	100.693	61.6823	73.7773	50.8942	0.608204	0.768654	0.791258	0.428794	1	67.3669
ENSMUSG00000103088	Pcdhgb6	93703	protein_coding	177.234	88.2757	147.869	249.409	194.118	185.715	331.354	0.605704	0.299395	2.02309	0.0430636	1	173.77
ENSMUSG00000020143	Dock2	94176	protein_coding	91.1978	68.855	118.295	193.64	96.1518	120.842	197.551	0.605088	0.450359	1.34357	0.179089	1	114.83
ENSMUSG00000026193	Fn1	14268	protein_coding	2252.41	1389.46	1757.53	3499.47	2193.35	2523.69	2574.65	0.604275	0.222849	2.71159	0.00669622	0.748808	2269.32
ENSMUSG00000039542	Ncam1	17967	protein_coding	111.846	132.414	120.408	285.039	116.108	152.643	81.1305	0.602403	0.829615	0.726123	0.467763	1	153.076
ENSMUSG00000038608	Dock10	210293	protein_coding	153.144	120.055	122.52	206.033	208.631	190.803	134.823	0.602242	0.484354	1.24339	0.213723	1	166.864
ENSMUSG00000058297	Spock2	94214	protein_coding	511.052	644.413	528.103	1355.48	475.317	746.677	412.279	0.601712	0.380422	1.5817	0.113718	1	710.174
ENSMUSG00000035133	Arhgap5	11855	protein_coding	1541.76	0	1700.49	1750.51	1043.16	2125.55	1422.58	0.601228	1.43177	0.41992	0.674544	1	1360.24
ENSMUSG00000079419	Ms4a6c	73656	protein_coding	149.702	141.241	141.532	292.784	125.179	226.42	152.377	0.601028	0.540784	1.1114	0.266396	1	179.476
ENSMUSG00000031561	Tenm3		protein_coding	141.099	86.5102	204.904	269.547	215.888	145.011	88.7828	0.601002	0.583599	1.02982	0.303094	1	177.16
ENSMUSG00000032554	Trf	22041	protein_coding	1132.23	1105.21	768.918	1917.81	1219.13	1424.67	1017.2	0.600969	0.420816	1.42811	0.153262	1	1261.33
ENSMUSG00000025044	Msr1	20288	protein_coding	68.8286	75.9171	99.2834	165.756	83.4525	104.306	91.2686	0.600957	0.65958	0.911121	0.362232	1	99.5906
ENSMUSG00000045679	Pqlc3	217430	protein_coding	101.522	109.462	16.8993	133.225	72.5674	136.106	111.608	0.59976	0.56009	1.07083	0.284247	1	94.9636
ENSMUSG00000024579	Pcyox1l	240334	protein_coding	37.8557	51.1999	50.6979	80.5544	63.4965	67.4172	243.87	0.599635	0.344681	1.73968	0.0819153	1	58.5369
ENSMUSG00000023349	Clec4n	56620	protein_coding	56.7836	51.1999	42.2482	96.0457	63.4965	67.4172	52.2249	0.599117	1.0479	0.571732	0.567504	1	62.8652
ENSMUSG00000073489	Ifi204	15951	protein_coding	273.594	506.702	363.335	562.332	408.192	763.214	424.668	0.598736	0.291915	2.05106	0.0402612	1	479.561
ENSMUSG00000048583	Igf2		protein_coding	819.06	833.323	861.864	2023.16	923.42	905.68	803.01	0.598507	0.303377	1.97282	0.0485165	1	1061.08
ENSMUSG00000057614	Gnai1	14677	protein_coding	182.396	185.379	181.667	391.928	179.604	264.581	341.566	0.597217	0.267144	2.23556	0.0253803	1	230.926
ENSMUSG00000020256	Aldh1l2	216188	protein_coding	304.566	367.227	466.843	768.365	397.307	667.812	263.44	0.597196	0.834278	0.715823	0.4741	1	495.353
ENSMUSG00000038827	Fam206a	230234	protein_coding	115.288	84.7447	139.419	188.993	170.533	151.371	193.702	0.596242	0.265245	2.24789	0.0245831	1	141.725
ENSMUSG00000022064	Pibf1	52023	protein_coding	314.891	245.406	223.916	399.674	400.935	376.519	512.141	0.596155	0.236884	2.51665	0.0118475	0.95737	326.89
ENSMUSG00000026435	Slc45a3		protein_coding	161.747	190.675	223.916	291.235	168.719	413.407	159.452	0.59438	1.35874	0.437448	0.661786	1	241.617
ENSMUSG00000024260	Sap130	269003	protein_coding	0	393.71	54.9227	51.1211	507.972	119.57	206.132	0.593822	1.47376	0.40293	0.687	1	187.883
ENSMUSG00000030774	Pak1	18479	protein_coding	29.2521	68.855	38.0234	97.5948	14.5135	54.697	40.1107	0.593231	1.40521	0.422165	0.672905	1	50.4893
ENSMUSG00000033685	Ucp2	22228	protein_coding	843.15	1131.69	980.159	2198.21	936.12	1381.42	1485.89	0.591727	0.270705	2.18587	0.0288252	1	1245.12
ENSMUSG00000090641	Zfp712	78251	protein_coding	58.5043	49.4344	88.7213	105.34	83.4525	100.49	135.353	0.591333	0.335741	1.76128	0.0781913	1	80.9904
ENSMUSG00000020053	Igf1	16000	protein_coding	519.656	446.675	500.642	988.341	613.195	585.13	352.124	0.591075	0.369654	1.599	0.109821	1	608.94
ENSMUSG00000036782	Klhl13	67455	protein_coding	581.601	557.902	466.843	1112.27	654.921	683.076	490.606	0.590644	0.277368	2.12946	0.0332159	1	676.102
ENSMUSG00000028389	Zfp37	22696	protein_coding	43.0178	63.5585	48.5855	97.5948	45.3546	89.0416	128.185	0.58928	0.376072	1.56693	0.11713	1	64.5255
ENSMUSG00000056220	Pla2g4a	18783	protein_coding	122.171	109.462	118.295	238.565	125.179	159.003	91.518	0.589257	0.607751	0.969571	0.33226	1	145.446
ENSMUSG00000031351	Zfp185	22673	protein_coding	44.7386	67.0895	25.3489	97.5948	48.983	61.0571	132.017	0.588068	0.418233	1.40608	0.159701	1	57.4687
ENSMUSG00000078920	Ifi47		protein_coding	132.495	63.5585	38.0234	82.1035	130.621	129.746	852.201	0.583451	0.333434	1.74982	0.0801489	1	96.0913
ENSMUSG00000034593	Myo5a	17918	protein_coding	316.611	252.468	283.063	537.546	302.969	427.4	208.839	0.583045	0.412823	1.41234	0.157851	1	353.343
ENSMUSG00000037679	Inf2	70435	protein_coding	204.765	192.441	253.489	353.2	284.827	331.998	182.116	0.582767	0.218427	2.66802	0.00762996	0.778081	270.12
ENSMUSG00000074158	9830147E19Rik	208111	protein_coding	104.964	63.5585	84.4965	109.988	137.878	133.562	111.281	0.581853	0.291632	1.99516	0.0460254	1	105.741
ENSMUSG00000020467	Efemp1	216616	protein_coding	786.366	785.654	557.677	1445.33	727.488	987.089	456.47	0.581775	0.894277	0.650553	0.515335	1	881.601
ENSMUSG00000045464	2810002D19Rik		processed_transcript	70.5493	148.303	88.7213	116.184	179.604	170.451	179.801	0.581403	0.331544	1.75362	0.0794952	1	128.969
ENSMUSG00000102805	RP24-559D1.1		protein_coding	252.945	132.414	139.419	210.681	232.216	292.565	119.325	0.579538	0.402877	1.4385	0.150293	1	210.04
ENSMUSG00000079084	Ccdc82	66396	protein_coding	545.466	383.116	694.984	734.285	916.164	769.574	958.796	0.579491	0.204756	2.83016	0.00465246	0.585696	673.931
ENSMUSG00000028989	Angptl7	654812	protein_coding	104.964	88.2757	35.911	151.814	41.7263	179.355	72.2756	0.579068	0.712283	0.812974	0.416233	1	100.341
ENSMUSG00000029185	Fam114a1	68303	protein_coding	566.115	526.123	458.394	1022.42	622.266	683.076	782.542	0.577472	0.194923	2.96256	0.00305092	0.442273	646.399
ENSMUSG00000028018	Gstcd	67553	protein_coding	51.6214	52.9654	57.0351	82.1035	85.2667	73.7773	56.2197	0.575866	0.363632	1.58365	0.113273	1	67.1283
ENSMUSG00000039899	Fgl2	14190	protein_coding	1527.99	1087.56	1246.32	2867.43	1311.66	1539.15	1050.54	0.57484	0.662057	0.868264	0.38525	1	1596.68
ENSMUSG00000046027	Stard5	170460	protein_coding	147.981	185.379	147.869	272.646	244.915	202.252	514.846	0.574534	0.200247	2.86913	0.00411605	0.543933	200.174
ENSMUSG00000024222	Fkbp5	14229	protein_coding	1063.4	1159.94	1013.96	1671.5	903.464	2284.55	909.216	0.574446	0.327562	1.7537	0.0794822	1	1349.47
ENSMUSG00000013236	Ptprs	19280	protein_coding	1502.18	155.365	1651.91	1748.96	1592.85	1592.57	757.582	0.574335	0.674907	0.850983	0.394779	1	1373.97
ENSMUSG00000020658	Efr3b	668212	protein_coding	812.177	93.5722	517.541	720.342	575.097	782.294	1655.37	0.573174	0.610402	0.939011	0.347725	1	583.504
ENSMUSG00000037762	Slc16a9	66859	protein_coding	139.378	174.786	109.845	202.935	185.047	231.508	89.7126	0.572597	0.376995	1.51885	0.128802	1	173.917
ENSMUSG00000052336	Cx3cr1	13051	protein_coding	165.189	114.758	95.0586	150.265	248.543	193.347	188.633	0.571277	0.490091	1.16565	0.243754	1	161.194
ENSMUSG00000027377	Mall	228576	protein_coding	194.441	346.041	175.33	382.633	386.422	296.381	610.73	0.57096	0.297127	1.9216	0.0546559	1	296.875
ENSMUSG00000021215	Net1	56349	protein_coding	619.457	418.427	485.855	898.492	658.549	705.973	741.239	0.570374	0.216416	2.63555	0.00840013	0.810173	631.125
ENSMUSG00000040170	Fmo2	55990	protein_coding	1598.54	1901.46	2076.5	3358.5	1761.57	3140.62	3013.95	0.569803	0.217797	2.61621	0.00889128	0.840595	2306.2
ENSMUSG00000026430	Rassf5	54354	protein_coding	55.0628	58.262	67.5972	86.7509	92.5235	87.7696	125.181	0.569531	0.361661	1.57476	0.115311	1	74.661
ENSMUSG00000023067	Cdkn1a		protein_coding	1669.09	1121.1	876.651	1731.92	1211.88	2363.42	5513.59	0.568425	0.246232	2.30849	0.0209719	1	1495.68
ENSMUSG00000068762	Gstm6	14867	protein_coding	27.5314	61.793	86.6089	96.0457	47.1688	108.122	52.7901	0.568242	0.498805	1.13921	0.254617	1	71.2116
ENSMUSG00000050295	Foxc1	17300	protein_coding	206.486	187.144	135.194	376.437	203.189	209.884	452.195	0.567886	0.283486	2.00322	0.0451534	1	219.722
ENSMUSG00000051977	Prdm9	213389	protein_coding	12.045	1.76551	116.183	48.0228	50.7972	75.0493	47.7593	0.567387	0.95169	0.596189	0.551049	1	50.6438
ENSMUSG00000039883	Lrrc17	74511	protein_coding	82.5943	90.0412	90.8337	171.953	105.223	104.306	65.958	0.565819	0.789707	0.716492	0.473688	1	107.492
ENSMUSG00000038943	Prc1	233406	protein_coding	104.964	61.793	57.0351	69.7106	161.463	85.2255	85.1565	0.565674	0.494268	1.14447	0.25243	1	90.0317
ENSMUSG00000041219	Arhgap11a	228482	protein_coding	68.8286	61.793	69.7096	96.0457	96.1518	104.306	80.3815	0.56546	0.407719	1.38688	0.165477	1	82.8057
ENSMUSG00000039116	Gpr126	215798	protein_coding	96.36	88.2757	69.7096	156.461	94.3377	119.57	53.1166	0.564726	0.91458	0.617471	0.536924	1	104.119
ENSMUSG00000049001	Ndnf	68169	protein_coding	337.26	282.482	312.637	667.672	357.395	311.646	193.193	0.564705	0.587266	0.961583	0.336259	1	378.182
ENSMUSG00000014602	Kif1a	16560	protein_coding	53.3421	67.0895	35.911	213.779	29.027	41.9767	37.0536	0.564242	0.991227	0.569236	0.569196	1	73.5209
ENSMUSG00000019997	Ctgf	14219	protein_coding	4248.44	5469.56	3441.12	11946.8	3824.3	4223.11	2969.83	0.561777	0.552718	1.01639	0.309443	1	5525.56
ENSMUSG00000024164	C3	12266,102642251	protein_coding	7664.06	6675.41	6358.36	12743.1	7880.82	9729.7	4312.34	0.561636	0.449425	1.24968	0.211418	1	8508.57
ENSMUSG00000021567	Nkd2	72293	protein_coding	108.405	45.9034	71.822	134.774	114.294	85.2255	103.78	0.560873	0.462699	1.21218	0.225445	1	93.4039
ENSMUSG00000021495	Fam193b	212483	protein_coding	330.377	173.02	171.105	303.628	315.668	363.798	846.49	0.560788	0.264011	2.12411	0.0336614	1	276.266
ENSMUSG00000033458	Fan1	330554	protein_coding	134.216	169.489	236.59	261.802	228.587	239.14	110.487	0.559747	1.92898	0.290177	0.77168	1	211.637
ENSMUSG00000056851	Pcbp2	18521	protein_coding	705.493	831.557	0	602.609	620.451	518.985	284.14	0.559321	1.27007	0.440385	0.659658	1	546.516
ENSMUSG00000022263	Trio	223435	protein_coding	1056.52	406.068	1299.13	1532.08	997.802	1555.68	676.435	0.559212	0.398663	1.40272	0.160701	1	1141.21
ENSMUSG00000030077	Chl1	12661	protein_coding	39.5764	38.8413	118.295	151.814	79.8242	50.8809	40.2411	0.556539	0.948762	0.586595	0.557476	1	79.872
ENSMUSG00000020573	Pik3cg		protein_coding	63.6664	58.262	71.822	77.4562	96.1518	114.482	95.0241	0.555836	0.373033	1.49005	0.136212	1	80.3067
ENSMUSG00000021750	Fam107a		protein_coding	399.206	390.179	344.323	680.065	292.084	698.34	349.195	0.555458	0.356882	1.55642	0.119608	1	467.366
ENSMUSG00000079575	Rbpsuh-rs3		processed_pseudogene	201.324	52.9654	114.07	230.819	185.047	123.386	123.424	0.555407	0.502409	1.10549	0.268949	1	151.269
ENSMUSG00000019726	Lyst	17101	protein_coding	388.881	218.924	401.358	532.898	422.705	525.345	275.68	0.554295	0.331777	1.67068	0.094784	1	415.019
ENSMUSG00000032179	Bmp5	12160	protein_coding	53.3421	47.6689	50.6979	68.1614	97.966	57.241	33.4264	0.554258	1.19172	0.465089	0.641868	1	62.5129
ENSMUSG00000049411	Tmem241	338363	protein_coding	41.2971	22.9517	67.5972	97.5948	54.4256	40.7047	189.369	0.554055	0.422829	1.31035	0.190077	1	54.0952
ENSMUSG00000026395	Ptprc	19264	protein_coding	234.017	137.71	190.117	289.686	237.658	307.829	445.773	0.553334	0.331643	1.66846	0.0952243	1	232.836
ENSMUSG00000091542	Gm17167		processed_transcript	125.612	81.2136	143.644	216.877	107.037	193.347	193.303	0.55278	0.417904	1.32274	0.18592	1	144.622
ENSMUSG00000039232	Stx11		protein_coding	141.099	63.5585	76.0468	192.091	123.365	97.9457	240.449	0.552683	0.338054	1.6349	0.102071	1	115.684
ENSMUSG00000002266	Zim1	22776	protein_coding	118.729	67.0895	61.26	171.953	92.5235	95.4017	51.3915	0.550642	0.43123	1.27691	0.201634	1	101.159
ENSMUSG00000063873	Slc24a3	94249	protein_coding	120.45	157.131	130.97	292.784	154.206	127.202	85.063	0.549729	1.85314	0.296648	0.766735	1	163.79
ENSMUSG00000026077	Npas2	18143	protein_coding	283.918	165.958	114.07	359.397	237.658	221.332	143.493	0.548017	0.390279	1.40417	0.160269	1	230.389
ENSMUSG00000097320	C630016N16Rik		antisense	32.6936	49.4344	54.9227	88.3	56.2398	52.1529	65.0299	0.546775	0.412515	1.32547	0.185017	1	55.6239
ENSMUSG00000040560	Wdr7	104082	protein_coding	258.107	137.71	247.152	151.814	217.702	739.045	209.083	0.546395	0.468529	1.16619	0.243537	1	291.922
ENSMUSG00000033790	Tubgcp5	233276	protein_coding	144.54	120.055	304.187	297.432	228.587	282.389	381.45	0.546177	0.292789	1.86543	0.062121	1	229.532
ENSMUSG00000020589	Fam49a		protein_coding	552.349	414.896	483.742	1031.72	435.405	661.452	434.72	0.545729	0.308732	1.76765	0.0771201	1	596.593
ENSMUSG00000066842	Hmcn1	545370	protein_coding	1035.87	474.923	855.527	1295.07	1021.39	1132.1	637.899	0.545333	0.259985	2.09755	0.0359445	1	969.146
ENSMUSG00000078350	Smim1		protein_coding	117.009	238.344	133.082	354.749	174.162	208.612	134.807	0.545224	0.540068	1.00955	0.312712	1	204.326
ENSMUSG00000026185	Igfbp5	16011	protein_coding	10028.3	6244.62	5773.22	15478.8	7654.05	9032.63	4816.88	0.544286	0.304891	1.78518	0.0742318	1	9035.28
ENSMUSG00000034780	B3galt1		protein_coding	49.9007	28.2482	44.3607	68.1614	59.8681	52.1529	25.8367	0.543938	0.726486	0.748725	0.454023	1	50.4487
ENSMUSG00000035004	Igsf6	80719	protein_coding	41.2971	61.793	42.2482	69.7106	70.7532	72.5053	136.437	0.543576	0.380503	1.42857	0.153127	1	59.7179
ENSMUSG00000037405	Icam1	15894	protein_coding	402.647	388.413	409.808	735.834	524.3	502.449	2065.91	0.543527	0.163306	3.32826	0.000873898	0.169941	493.908
ENSMUSG00000020674	Pxdn	69675	protein_coding	1185.57	676.192	1704.72	1961.19	1384.22	1825.35	3047.69	0.543203	0.289511	1.87628	0.0606172	1	1456.21
ENSMUSG00000036103	Colec12	140792	protein_coding	717.538	603.806	648.511	1222.26	669.434	988.362	553.244	0.543021	0.321454	1.68926	0.0911687	1	808.318
ENSMUSG00000028780	Sema3c	20348	protein_coding	619.457	540.247	545.002	1039.46	629.522	806.462	354.392	0.543009	1.4981	0.362466	0.717004	1	696.692
ENSMUSG00000024544	Ldlrad4	52662	protein_coding	234.017	167.724	236.59	453.893	252.172	245.5	335.082	0.542299	0.296318	1.83013	0.0672312	1	264.983
ENSMUSG00000038077	Kcna6	16494	protein_coding	58.5043	54.7309	61.26	105.34	54.4256	75.0493	36.9964	0.541583	1.21824	0.444563	0.656635	1	68.2184
ENSMUSG00000071793	2610005L07Rik		transcribed_unprocessed_pseudogene	550.628	298.372	403.471	632.042	393.678	775.934	1841.51	0.541077	0.268487	2.01528	0.0438748	1	509.021
ENSMUSG00000034959	5031414D18Rik	271221	protein_coding	46.4593	40.6068	48.5855	49.572	101.594	47.0648	39.3065	0.54091	0.840935	0.643224	0.520079	1	55.6471
ENSMUSG00000023328	Ache	11423	protein_coding	39.5764	63.5585	52.8103	96.0457	63.4965	62.3291	66.1487	0.54052	0.501804	1.07715	0.281412	1	62.9694
ENSMUSG00000078994	Zfp429	72807	protein_coding	56.7836	63.5585	48.5855	89.8492	85.2667	71.2333	132.464	0.538828	0.336291	1.60227	0.109097	1	69.2128
ENSMUSG00000005087	Cd44	12505	protein_coding	388.881	331.917	316.862	698.655	431.776	393.055	471.288	0.538473	0.226716	2.3751	0.017544	1	426.858
ENSMUSG00000055421	Pcdh9	211712	protein_coding	72.27	51.1999	40.1358	99.1439	68.9391	71.2333	46.4835	0.538228	0.840581	0.640305	0.521974	1	67.1537
ENSMUSG00000078606	Gm4070		protein_coding	1314.63	391.944	1064.66	1358.58	936.12	1768.11	2254.6	0.537151	0.341192	1.57433	0.11541	1	1139.01
ENSMUSG00000019820	Utrn	22288	protein_coding	2937.26	1122.87	3191.86	3640.44	2499.95	4375.76	2226.34	0.537098	0.334289	1.60669	0.108123	1	2961.35
ENSMUSG00000005611	Mrvi1	17540	protein_coding	586.763	443.144	652.735	1081.29	602.31	721.237	353.098	0.536137	1.09637	0.48901	0.624835	1	681.246
ENSMUSG00000021510	A530054K11Rik	212281	protein_coding	278.756	181.848	236.59	345.455	275.756	380.335	241.309	0.534328	0.243371	2.19553	0.0281254	1	283.123
ENSMUSG00000038679	Trps1	83925	protein_coding	227.134	171.255	259.827	404.321	230.402	315.462	228.481	0.533965	0.279557	1.91004	0.0561283	1	268.067
ENSMUSG00000017830	Dhx58	80861	protein_coding	58.5043	49.4344	31.6862	72.8088	67.1249	64.8731	243.354	0.533832	0.322883	1.65333	0.0982641	1	57.4053
ENSMUSG00000052516	Robo2	268902	protein_coding	82.5943	22.9517	48.5855	54.2193	108.851	55.969	152.511	0.533242	0.494958	1.07735	0.281324	1	62.1951
ENSMUSG00000040711	Sh3pxd2b	268396	protein_coding	381.998	273.655	251.377	570.077	333.81	395.599	202.748	0.5331	0.535487	0.995541	0.319473	1	367.753
ENSMUSG00000103793	Pcdhga6	93714	protein_coding	99.8014	58.262	97.171	161.109	114.294	94.1297	116.564	0.532921	0.513295	1.03824	0.29916	1	104.128
ENSMUSG00000023079	Gtf2ird1	57080	protein_coding	254.666	321.324	272.501	384.183	455.361	386.695	542.877	0.530174	0.268776	1.97255	0.0485467	1	345.788
ENSMUSG00000041577	Prelp	116847	protein_coding	2476.11	1830.84	1918.07	3717.9	2518.09	2753.93	1671.08	0.530023	0.241453	2.19514	0.0281538	1	2535.82
ENSMUSG00000031099	Smarca1	93761	protein_coding	91.1978	109.462	88.7213	165.756	101.594	127.202	59.543	0.528966	1.6723	0.316311	0.751766	1	113.989
ENSMUSG00000026637	Traf5		protein_coding	79.1528	77.6826	107.733	136.323	114.294	127.202	580.318	0.52884	0.227412	2.32547	0.0200469	1	107.065
ENSMUSG00000019124	Scrn1	69938	protein_coding	251.224	298.372	323.199	714.146	261.243	337.086	261.398	0.528684	0.403241	1.31109	0.189829	1	364.212
ENSMUSG00000094437	Gm9830		protein_coding	13.7657	95.3377	71.822	60.4158	83.4525	106.85	60.0067	0.527183	0.538759	0.978514	0.32782	1	71.9406
ENSMUSG00000038147	Cd84	12523	protein_coding	67.1078	52.9654	80.2717	136.323	72.5674	64.8731	74.9063	0.526221	0.571052	0.921494	0.356792	1	79.0181
ENSMUSG00000061755	Bod1l	665775	protein_coding	688.286	312.496	458.394	615.002	600.495	777.206	455.42	0.525716	0.35487	1.48143	0.138492	1	575.313
ENSMUSG00000040785	Ttc3	22129	protein_coding	316.611	437.847	910.45	890.746	796.427	567.322	698.548	0.524261	0.328544	1.59571	0.110553	1	653.234
ENSMUSG00000038648	Creb3l2	208647	protein_coding	1701.79	1347.09	1527.27	2955.73	1560.2	2097.57	1340.75	0.52388	0.204301	2.56426	0.0103397	0.909249	1864.94
ENSMUSG00000031290	Lrch2	210297	protein_coding	58.5043	47.6689	116.183	136.323	90.7093	73.7773	85.7333	0.523311	0.430978	1.21424	0.224655	1	87.1942
ENSMUSG00000035356	Nfkbiz	80859	protein_coding	73.9907	37.0758	69.7096	92.9474	88.8951	77.5934	355.561	0.521285	0.304918	1.70959	0.087342	1	73.3687
ENSMUSG00000038260	Trpm4	68667	protein_coding	87.7564	111.227	0	77.4562	94.3377	85.2255	355.43	0.521194	0.938494	0.555352	0.578654	1	76.0005
ENSMUSG00000024420	Zfp521	225207	protein_coding	75.7114	65.324	95.0586	158.011	65.3107	105.578	120.691	0.521175	0.452315	1.15224	0.249223	1	94.1655
ENSMUSG00000022360	Atad2	70472	protein_coding	137.657	58.262	149.981	181.247	148.763	162.819	327.048	0.521015	0.306337	1.70079	0.088983	1	139.788
ENSMUSG00000026697	Myoc	17926	protein_coding	156.585	127.117	139.419	340.807	108.851	134.834	87.7011	0.519782	0.672932	0.772415	0.439869	1	167.936
ENSMUSG00000027227	Sord	20322	protein_coding	2730.77	4886.94	2851.76	4408.81	4774.94	5836.04	2240.18	0.519608	0.259556	2.00191	0.045294	1	4248.21
ENSMUSG00000046688	Tifa	211550	protein_coding	86.0357	82.9791	61.26	125.479	107.037	97.9457	201.128	0.518915	0.296909	1.74772	0.0805119	1	93.4561
ENSMUSG00000035258	Abi3bp	320712	protein_coding	163.468	153.6	141.532	447.697	76.1958	167.907	115.085	0.518137	0.570292	0.908548	0.363589	1	191.733
ENSMUSG00000024421	Lama3		protein_coding	110.126	93.5722	135.194	182.797	130.621	167.907	213.987	0.51745	0.295669	1.7501	0.0801013	1	136.703
ENSMUSG00000019577	Pdk4	27273	protein_coding	17701	23973.9	11476.7	23968	10841.6	41770.7	10945.2	0.517318	0.467377	1.10685	0.268357	1	21622
ENSMUSG00000036534	Slc38a7	234595	protein_coding	5.16214	434.316	494.305	506.563	351.952	381.607	365.539	0.517278	1.12953	0.457959	0.646982	1	362.318
ENSMUSG00000079056	Kcnip3	56461	protein_coding	92.9186	56.4964	69.7096	102.242	112.48	103.034	55.8874	0.516341	0.434439	1.18852	0.234628	1	89.48
ENSMUSG00000025188	Hps1	192236	protein_coding	27.5314	37.0758	69.7096	65.0632	63.4965	54.697	100.19	0.516156	0.381958	1.35134	0.176586	1	52.9289
ENSMUSG00000040729	AK129341	234915	protein_coding	163.468	72.3861	65.4848	165.756	130.621	108.122	64.8476	0.514369	0.472034	1.08968	0.275852	1	117.64
ENSMUSG00000029552	Tes	21753	protein_coding	168.63	188.91	114.07	247.86	170.533	251.86	803.402	0.513894	0.211018	2.43531	0.0148791	1	190.311
ENSMUSG00000044043	Pcdhb14	93885	protein_coding	127.333	100.634	88.7213	171.953	137.878	139.922	317.615	0.513773	0.241912	2.1238	0.0336865	1	127.74
ENSMUSG00000020173	Cobl	12808	protein_coding	277.035	241.875	223.916	342.356	355.58	344.718	164.318	0.513471	0.308302	1.66548	0.095817	1	297.58
ENSMUSG00000032584	Mst1r	19882	protein_coding	44.7386	42.3723	54.9227	68.1614	56.2398	77.5934	28.669	0.513164	0.612113	0.838348	0.401835	1	57.338
ENSMUSG00000026278	Bok	51800	protein_coding	87.7564	105.931	71.822	162.658	117.922	101.762	526.684	0.512007	0.258483	1.98082	0.0476119	1	107.975
ENSMUSG00000030787	Lyve1	114332	protein_coding	836.267	651.475	678.084	1290.42	736.559	1059.59	486.388	0.511725	0.743555	0.688214	0.491318	1	875.4
ENSMUSG00000027750	Postn	50706	protein_coding	2407.28	1159.94	1556.85	3480.88	1892.2	1918.21	1084.1	0.511369	1.26506	0.404227	0.686046	1	2069.23
ENSMUSG00000033208	S100b	20203	protein_coding	43.0178	38.8413	54.9227	85.2018	63.4965	45.7928	29.2685	0.510874	0.863693	0.5915	0.554185	1	55.2122
ENSMUSG00000020774	Aspa	11484	protein_coding	39.5764	67.0895	38.0234	77.4562	50.7972	77.5934	232.296	0.510524	0.329811	1.54793	0.121639	1	58.4227
ENSMUSG00000085334	Gm12940		processed_transcript	39.5764	38.8413	101.396	65.0632	85.2667	96.6737	131.113	0.510123	0.473849	1.07655	0.281681	1	71.1362
ENSMUSG00000041199	Rpusd1	106707	protein_coding	0	164.193	0	12.393	114.294	99.2178	123.422	0.50941	1.76953	0.287879	0.77344	1	65.0162
ENSMUSG00000089945	Palm2Akap2		protein_coding	1250.96	683.254	1408.98	1885.28	1304.4	1562.04	5718.61	0.509304	0.226615	2.24744	0.0246116	1	1349.15
ENSMUSG00000035561	Aldh1b1	72535	protein_coding	605.691	762.702	517.541	1268.73	649.478	759.397	385.998	0.509027	1.57259	0.323687	0.746175	1	760.59
ENSMUSG00000014361	Mertk	17289	protein_coding	347.584	296.606	280.951	517.407	324.739	469.376	803.424	0.507616	0.200781	2.52821	0.0114646	0.948862	372.777
ENSMUSG00000006342	Susd2	71733	protein_coding	92.9186	114.758	61.26	147.167	112.48	124.658	67.5458	0.507332	0.711684	0.712861	0.475932	1	108.874
ENSMUSG00000025321	Itgb8	320910	protein_coding	87.7564	54.7309	73.9344	136.323	68.9391	80.1374	43.0196	0.507247	1.17088	0.43322	0.664855	1	83.6369
ENSMUSG00000038349	Plcl1	227120	protein_coding	235.738	151.834	299.963	388.83	263.057	323.094	211.108	0.506973	0.395264	1.28262	0.199626	1	277.086
ENSMUSG00000062209	Erbb4	13869	protein_coding	381.998	372.523	534.44	912.434	308.412	596.579	258.97	0.505148	0.435799	1.15913	0.246403	1	517.731
ENSMUSG00000047712	Ust	338362	protein_coding	113.567	58.262	114.07	137.872	146.949	119.57	62.5674	0.505139	1.10861	0.455651	0.648641	1	115.048
ENSMUSG00000042379	Esm1	71690	protein_coding	86.0357	49.4344	78.1593	91.3983	99.7802	109.394	542.231	0.505056	0.289709	1.74332	0.081277	1	85.7003
ENSMUSG00000030074	Gxylt2	232313	protein_coding	213.369	120.055	234.478	354.749	217.702	225.148	140.945	0.504603	0.397713	1.26876	0.204526	1	227.583
ENSMUSG00000028064	Sema4a		protein_coding	104.964	86.5102	97.171	161.109	110.665	132.29	121.576	0.503997	0.610028	0.826186	0.408698	1	115.452
ENSMUSG00000036040	Adamtsl2	77794	protein_coding	480.079	328.386	276.726	576.274	509.786	475.736	234.215	0.50397	0.881762	0.571548	0.567628	1	441.165
ENSMUSG00000033453	Adamts15	235130	protein_coding	380.278	323.089	242.927	542.193	344.695	518.985	204.479	0.503404	1.419	0.35476	0.722769	1	392.028
ENSMUSG00000032855	Pkd1	18763	protein_coding	1593.38	656.771	1256.89	1985.98	1106.65	1859.7	1750.67	0.501692	0.309541	1.62076	0.105069	1	1409.89
ENSMUSG00000021423	Ly86	17084	protein_coding	67.1078	79.4481	52.8103	103.791	90.7093	89.0416	77.3623	0.501499	0.419489	1.1955	0.231891	1	80.4847
ENSMUSG00000031613	Hpgd	15446	protein_coding	323.494	328.386	321.087	537.546	366.465	441.392	263.991	0.501296	0.635409	0.788933	0.430151	1	386.395
ENSMUSG00000023032	Slc4a8	59033	protein_coding	134.216	112.993	139.419	175.051	159.648	208.612	82.2104	0.498733	1.59385	0.31291	0.754349	1	154.99
ENSMUSG00000066191	Anks6	75691	protein_coding	77.4321	72.3861	31.6862	79.0053	99.7802	82.6815	132.844	0.497775	0.381523	1.3047	0.191994	1	73.8286
ENSMUSG00000048865	Arhgap30	226652	protein_coding	118.729	199.503	122.52	255.605	168.719	192.075	182.617	0.497521	0.436203	1.14057	0.254049	1	176.192
ENSMUSG00000033910	Gucy1a3		protein_coding	1264.72	1020.47	925.237	1905.42	1092.14	1541.69	716.762	0.497295	0.633508	0.784987	0.432461	1	1291.61
ENSMUSG00000020917	Acly	104112	protein_coding	1534.88	1292.36	1307.58	3150.92	1360.64	1490.81	4844.84	0.496495	0.224784	2.20877	0.027191	1	1689.53
ENSMUSG00000025203	Scd2	20250	protein_coding	963.6	923.364	933.686	1982.88	1099.4	959.105	906.829	0.495858	0.23802	2.08326	0.0372271	1	1143.67
ENSMUSG00000054277	Arfgap3	66251	protein_coding	314.891	393.71	348.548	548.39	477.131	463.016	588.322	0.495357	0.170599	2.90363	0.00368859	0.507055	424.281
ENSMUSG00000015134	Aldh1a3	56847	protein_coding	25.8107	56.4964	46.4731	86.7509	47.1688	47.0648	84.352	0.495037	0.47951	1.03238	0.301893	1	51.6275
ENSMUSG00000036469	March1	72925	protein_coding	75.7114	61.793	38.0234	108.439	48.983	94.1297	69.1243	0.494403	0.568978	0.868931	0.384885	1	71.1799
ENSMUSG00000096768	Erdr1	170942	protein_coding	118.729	439.613	249.265	412.067	364.651	314.19	342.083	0.493766	0.420745	1.17355	0.240575	1	316.419
ENSMUSG00000039405	Prss23	76453	protein_coding	92.9186	77.6826	92.9461	153.363	141.506	72.5053	102.572	0.493173	0.535875	0.920313	0.357409	1	105.154
ENSMUSG00000061068	Mcpt4	17227	protein_coding	36.135	67.0895	57.0351	89.8492	67.1249	67.4172	32.0542	0.493045	0.628554	0.784411	0.432799	1	64.1085
ENSMUSG00000101609	Kcnq1ot1		antisense	172.071	75.9171	202.792	235.467	161.463	234.052	686.556	0.492081	0.348935	1.41023	0.15847	1	180.294
ENSMUSG00000050192	Eif5a2	208691	protein_coding	79.1528	58.262	86.6089	113.086	114.294	86.4975	145.434	0.491902	0.318011	1.54681	0.12191	1	89.6502
ENSMUSG00000025019	Lcor		protein_coding	130.774	81.2136	171.105	181.247	136.064	220.06	149.832	0.49128	0.492903	0.996707	0.318907	1	153.411
ENSMUSG00000025899	Alkbh8		protein_coding	58.5043	68.855	135.194	127.028	97.966	132.29	167.877	0.491181	0.348792	1.40823	0.159062	1	103.306
ENSMUSG00000046805	Mpeg1	17476	protein_coding	414.692	414.896	346.436	525.153	473.502	651.276	275.611	0.490474	0.350998	1.39737	0.162302	1	470.992
ENSMUSG00000025702	March8	71779	protein_coding	774.321	963.971	530.216	1226.91	997.802	959.105	1060.96	0.489901	0.229522	2.13444	0.0328071	1	908.72
ENSMUSG00000038119	Cdon		protein_coding	352.746	338.979	310.525	656.828	344.695	437.576	212.781	0.489403	0.555038	0.881747	0.377913	1	406.892
ENSMUSG00000020733	Slc9a3r1	26941	protein_coding	175.513	247.172	147.869	339.258	250.358	218.788	414.761	0.488321	0.235412	2.07432	0.0380492	1	229.826
ENSMUSG00000033705	Stard9	668880	protein_coding	481.8	268.358	492.192	579.372	486.202	672.9	900.911	0.487083	0.22732	2.14272	0.0321358	1	496.804
ENSMUSG00000029641	Rasl11a	68895	protein_coding	48.18	37.0758	44.3607	57.3176	61.6823	62.3291	52.3807	0.486944	0.503852	0.966443	0.333823	1	51.8242
ENSMUSG00000055541	Lair1	52855	protein_coding	63.6664	65.324	40.1358	71.2597	72.5674	101.762	96.2129	0.486827	0.491933	0.98962	0.32236	1	69.1192
ENSMUSG00000103567	Pcdhga5	93713	protein_coding	149.702	90.0412	171.105	261.802	234.03	105.578	187.345	0.486659	0.352168	1.38189	0.167004	1	168.71
ENSMUSG00000020120	Plek	56193	protein_coding	180.675	150.069	149.981	271.097	205.003	194.619	272.425	0.486606	0.41782	1.16463	0.244168	1	191.907
ENSMUSG00000007989	Fzd3	14365	protein_coding	120.45	84.7447	69.7096	167.305	119.736	99.2178	74.3522	0.486409	0.493061	0.986509	0.323884	1	110.194
ENSMUSG00000028456	Unc13b	22249	protein_coding	383.719	264.827	352.773	587.118	362.837	451.568	814.394	0.485861	0.215513	2.25444	0.0241684	1	400.474
ENSMUSG00000022754	Tmem45a	56277	protein_coding	103.243	102.4	92.9461	181.247	116.108	100.49	60.2224	0.48452	0.808542	0.599251	0.549006	1	116.072
ENSMUSG00000040820	Hlcs		protein_coding	68.8286	0	181.667	133.225	212.26	92.8576	90.1235	0.483107	2.28241	0.211665	0.832368	1	114.806
ENSMUSG00000021047	Nova1	664883	protein_coding	242.621	112.993	82.3841	176.6	297.526	95.4017	84.5224	0.482816	0.52976	0.911386	0.362092	1	167.921
ENSMUSG00000032232	Cgnl1	68178	protein_coding	1973.66	1562.48	2015.24	3409.62	2064.54	2299.82	1668.11	0.482675	0.208086	2.3196	0.0203628	1	2220.89
ENSMUSG00000027715	Ccna2	12428	protein_coding	73.9907	51.1999	40.1358	37.179	110.665	75.0493	68.991	0.482317	0.528289	0.912979	0.361254	1	64.7033
ENSMUSG00000097375	6720427I07Rik		lincRNA	30.9729	58.262	50.6979	77.4562	52.6114	64.8731	42.6472	0.481951	0.529087	0.910912	0.362342	1	55.8122
ENSMUSG00000043183	Simc1	319719	protein_coding	60.225	44.1378	82.3841	74.3579	70.7532	114.482	120.632	0.481618	0.395488	1.21778	0.223308	1	74.39
ENSMUSG00000015852	Fcrls	80891	protein_coding	203.044	194.207	196.454	359.397	221.331	206.068	172.038	0.48001	0.760058	0.631544	0.527685	1	230.083
ENSMUSG00000024610	Cd74	16149	protein_coding	2711.85	3292.68	2266.62	3744.23	4192.58	3653.25	9551.37	0.479965	0.292423	1.64134	0.100727	1	3310.2
ENSMUSG00000050382	Kif7	16576	protein_coding	53.3421	54.7309	63.3724	116.184	54.4256	64.8731	103.782	0.479645	0.407494	1.17706	0.239171	1	67.8214
ENSMUSG00000021314	Amph	218038	protein_coding	32.6936	22.9517	84.4965	58.8667	76.1958	45.7928	26.7498	0.47933	0.800446	0.598828	0.549287	1	53.4995
ENSMUSG00000059456	Ptk2b	19229	protein_coding	287.359	305.434	289.401	505.014	330.182	375.247	247.676	0.478627	0.337118	1.41976	0.155676	1	348.773
ENSMUSG00000021268	Meg3		lincRNA	118.729	58.262	84.4965	153.363	68.9391	145.011	61.1916	0.478524	0.58258	0.821388	0.411425	1	104.8
ENSMUSG00000023571	Fam132a	67389	protein_coding	139.378	224.22	141.532	232.369	228.587	244.228	138.416	0.478405	0.386175	1.23883	0.215409	1	201.719
ENSMUSG00000030701	Plekhb1	27276	protein_coding	80.8736	68.855	86.6089	119.283	112.48	95.4017	69.4098	0.478236	0.500536	0.955449	0.339351	1	93.9169
ENSMUSG00000015143	Actn1	109711	protein_coding	1075.45	889.819	1022.41	1761.35	1231.83	1196.97	744.274	0.477745	0.216221	2.20952	0.0271383	1	1196.31
ENSMUSG00000090877	Hspa1b	15511	protein_coding	130.774	134.179	122.52	283.49	146.949	122.114	23211.5	0.477267	0.439284	1.08647	0.277273	1	156.671
ENSMUSG00000020218	Wif1	24117	protein_coding	189.279	222.455	116.183	336.16	152.392	186.987	107.846	0.476903	1.56818	0.304111	0.761043	1	200.576
ENSMUSG00000022901	Cd86	12524	protein_coding	84.315	82.9791	63.3724	99.1439	108.851	128.474	91.0321	0.476804	0.607206	0.785242	0.432312	1	94.5226
ENSMUSG00000009376	Met	17295	protein_coding	75.7114	100.634	133.082	108.439	114.294	207.34	86.3741	0.476618	0.452728	1.05277	0.292447	1	123.25
ENSMUSG00000049488	Tmem67	329795	protein_coding	110.126	81.2136	78.1593	154.912	121.55	100.49	497.633	0.476005	0.232353	2.04863	0.040498	1	107.742
ENSMUSG00000001131	Timp1	21857	protein_coding	84.315	75.9171	52.8103	153.363	78.01	63.6011	45.6617	0.475012	0.962565	0.493486	0.621669	1	84.6695
ENSMUSG00000038323	1700066M21Rik	73467	protein_coding	122.171	111.227	105.621	123.93	214.074	134.834	165.733	0.47408	0.339598	1.39601	0.162713	1	135.309
ENSMUSG00000041779	Tram2	170829	protein_coding	304.566	128.883	183.78	306.726	310.226	232.78	279.158	0.474057	0.286683	1.65359	0.0982102	1	244.494
ENSMUSG00000015340	Cybb	13058	protein_coding	397.485	303.668	475.293	582.47	466.246	562.234	493.889	0.473438	0.377033	1.25569	0.209227	1	464.566
ENSMUSG00000057133	Chd6	71389	protein_coding	1491.86	1361.21	2243.38	2529.72	1547.5	2918.02	1299.22	0.473067	0.23635	2.00155	0.0453328	1	2015.28
ENSMUSG00000053965	Pde5a	242202	protein_coding	302.846	190.675	238.703	470.934	337.439	230.236	159.832	0.472927	0.358585	1.31887	0.187213	1	295.139
ENSMUSG00000035125	Gcfc2	330361	protein_coding	79.1528	67.0895	107.733	133.225	117.922	101.762	191.192	0.471724	0.276784	1.70431	0.0883239	1	101.147
ENSMUSG00000035840	Lysmd3	80289	protein_coding	146.261	12.3586	19.0117	103.791	0	83.9535	210.888	0.471466	1.23454	0.381895	0.702539	1	60.896
ENSMUSG00000032085	Tagln	21345	protein_coding	1326.67	1576.6	1696.27	4100.53	1404.18	1263.12	998.092	0.470639	0.709489	0.66335	0.507106	1	1894.56
ENSMUSG00000038642	Ctss	13040	protein_coding	531.701	549.075	485.855	785.406	671.249	712.333	750.066	0.470433	0.365644	1.28659	0.198238	1	622.603
ENSMUSG00000029122	Evc	59056	protein_coding	211.648	236.579	245.04	404.321	322.925	244.228	169.959	0.470276	0.383891	1.22502	0.220566	1	277.457
ENSMUSG00000044533	Rps2	620248,639606,102637749	protein_coding	20793.1	15667.2	5477.49	18273.5	21146.1	20616.9	9053.02	0.470062	0.534014	0.880243	0.378728	1	16995.7
ENSMUSG00000030393	Zik1	22775	protein_coding	98.0807	58.262	67.5972	140.97	83.4525	85.2255	75.6686	0.470013	0.542303	0.866697	0.386108	1	88.9314
ENSMUSG00000015766	Eps8		protein_coding	655.592	485.516	568.239	1034.81	540.627	793.742	711.143	0.469363	0.241955	1.93988	0.0523946	1	679.755
ENSMUSG00000027962	Vcam1	22329	protein_coding	648.709	642.647	656.96	1102.98	725.674	871.335	802.089	0.469059	0.208552	2.24912	0.0245046	1	774.717
ENSMUSG00000022701	2610015P09Rik	212153	protein_coding	129.054	137.71	103.508	182.797	136.064	195.891	200.921	0.469018	0.320447	1.46364	0.143293	1	147.504
ENSMUSG00000026255	Efhd1	98363	protein_coding	111.846	130.648	130.97	213.779	183.233	133.562	90.0512	0.468972	0.379419	1.23603	0.216448	1	150.673
ENSMUSG00000078816	Prkcg	18752	protein_coding	32.6936	51.1999	50.6979	66.6123	65.3107	52.1529	181.588	0.468763	0.373448	1.25523	0.209395	1	53.1112
ENSMUSG00000032289	Thsd4	207596	protein_coding	237.459	183.613	230.253	439.951	219.516	254.405	143.569	0.468105	0.398576	1.17444	0.240217	1	260.866
ENSMUSG00000046152	Fut10	171167	protein_coding	96.36	114.758	109.845	130.126	159.648	155.187	395.995	0.468055	0.215005	2.17696	0.0294839	1	127.654
ENSMUSG00000016918	Sulf1		protein_coding	1170.09	801.543	825.953	1776.84	905.279	1190.61	705.388	0.467378	0.304284	1.53599	0.12454	1	1111.72
ENSMUSG00000061331	Gm17132		unprocessed_pseudogene	2870.15	227.751	771.031	1412.8	2565.26	806.462	1073.61	0.467346	0.746165	0.626331	0.531098	1	1442.24
ENSMUSG00000090077	Lime1	72699	protein_coding	70.5493	70.6206	52.8103	51.1211	119.736	99.2178	227.019	0.467045	0.355138	1.31511	0.188473	1	77.3425
ENSMUSG00000027875	Hmgcs2	15360	protein_coding	473.196	473.158	390.796	650.632	382.793	905.68	290.861	0.466558	0.399098	1.16903	0.242391	1	546.043
ENSMUSG00000021250	Fos	14281	protein_coding	32.6936	19.4207	109.845	103.791	47.1688	49.6089	9238.12	0.466131	0.652425	0.714459	0.474944	1	60.4214
ENSMUSG00000027952	Pmvk	68603	protein_coding	213.369	282.482	259.827	391.928	270.314	375.247	311.565	0.466093	0.22092	2.10978	0.0348771	1	298.861
ENSMUSG00000023046	Igfbp6	16012	protein_coding	540.304	596.744	458.394	927.925	605.938	656.364	344.991	0.465967	0.441072	1.05644	0.290766	1	630.945
ENSMUSG00000021556	Golm1		protein_coding	564.394	444.909	532.328	853.567	591.425	681.804	845.188	0.464865	0.167532	2.77479	0.00552377	0.662572	611.405
ENSMUSG00000069793	Slfn9	237886	protein_coding	134.216	93.5722	99.2834	151.814	161.463	136.106	157.75	0.463951	0.247912	1.87144	0.0612848	1	129.409
ENSMUSG00000038070	Cntln	338349	protein_coding	232.296	169.489	211.241	285.039	281.199	278.573	475.575	0.463677	0.184206	2.51716	0.0118304	0.95737	242.973
ENSMUSG00000040563	Lppr2	235044	protein_coding	70.5493	77.6826	46.4731	114.635	81.6384	73.7773	131.036	0.463626	0.399523	1.16045	0.245866	1	77.4593
ENSMUSG00000021668	Polk	27015	protein_coding	178.954	150.069	177.443	233.918	250.358	214.972	413.668	0.463577	0.229173	2.02282	0.0430913	1	200.952
ENSMUSG00000026643	Nmt2	18108	protein_coding	375.116	342.51	242.927	505.014	424.519	393.055	552.683	0.463031	0.220914	2.09598	0.0360837	1	380.524
ENSMUSG00000023999	Kif6	319991	protein_coding	67.1078	82.9791	92.9461	139.421	99.7802	103.034	48.9391	0.462385	0.527847	0.875984	0.381039	1	97.5447
ENSMUSG00000020312	Shc2	216148	protein_coding	106.684	61.793	67.5972	125.479	97.966	97.9457	57.01	0.462372	0.805176	0.57425	0.565798	1	92.9109
ENSMUSG00000070605	Gm13251	433791	protein_coding	103.243	192.441	211.241	250.958	301.155	129.746	195.17	0.461974	0.369566	1.25004	0.211284	1	198.131
ENSMUSG00000036594	H2-Aa	14960	protein_coding	1211.38	1311.78	1032.97	1525.89	1834.14	1578.58	1617.92	0.461696	0.343585	1.34376	0.179027	1	1415.79
ENSMUSG00000020474	Polm	54125	protein_coding	70.5493	47.6689	65.4848	99.1439	88.8951	66.1452	156.726	0.461551	0.29416	1.56905	0.116637	1	72.9812
ENSMUSG00000044949	Ubtd2	327900	protein_coding	73.9907	49.4344	57.0351	92.9474	79.8242	76.3214	115.137	0.461548	0.339629	1.35898	0.174154	1	71.5922
ENSMUSG00000057895	Zfp105	22646	protein_coding	41.2971	81.2136	50.6979	97.5948	58.0539	82.6815	163.674	0.460993	0.34124	1.35093	0.176716	1	68.5898
ENSMUSG00000040888	Gfer	11692	protein_coding	387.161	293.075	69.7096	333.062	393.678	436.304	188.772	0.460393	0.697638	0.659931	0.509298	1	318.832
ENSMUSG00000050288	Fzd2	57265	protein_coding	91.1978	91.8067	101.396	218.426	121.55	100.49	63.1038	0.459064	1.70627	0.269046	0.787894	1	120.811
ENSMUSG00000049988	Lrrc25	211228	protein_coding	43.0178	60.0275	44.3607	58.8667	81.6384	63.6011	36.5575	0.4589	0.499563	0.918603	0.358303	1	58.5854
ENSMUSG00000028121	Bcar3	29815	protein_coding	223.693	211.862	194.342	283.49	292.084	292.565	665.333	0.458576	0.194095	2.36264	0.018145	1	249.673
ENSMUSG00000035390	Brsk1	381979	protein_coding	51.6214	49.4344	46.4731	122.381	29.027	48.3369	31.7498	0.458383	1.02651	0.446547	0.655202	1	57.8789
ENSMUSG00000006464	Bbs1	52028	protein_coding	147.981	114.758	139.419	167.305	194.118	197.163	154.019	0.458142	0.357354	1.28204	0.199829	1	160.124
ENSMUSG00000033350	Chst2	54371	protein_coding	84.315	61.793	59.1475	72.8088	97.966	117.026	81.5785	0.458071	0.343189	1.33475	0.181958	1	82.1761
ENSMUSG00000048497	Mmgt2	216829	protein_coding	135.936	132.414	99.2834	213.779	123.365	167.907	141.723	0.457715	0.352383	1.29891	0.193973	1	145.447
ENSMUSG00000046432	Ngfrap1	12070	protein_coding	111.846	102.4	109.845	199.837	130.621	118.298	287.916	0.457566	0.232071	1.97166	0.0486483	1	128.808
ENSMUSG00000039414	Heatr5b	320473	protein_coding	605.691	326.62	629.499	689.36	665.806	784.838	555.127	0.457264	0.259889	1.75945	0.0785003	1	616.969
ENSMUSG00000028599	Tnfrsf1b	21938	protein_coding	294.242	296.606	280.951	421.362	420.891	357.438	1382.18	0.457085	0.168256	2.71661	0.00659543	0.747659	345.248
ENSMUSG00000021614	Vcan	13003	protein_coding	1034.15	460.799	688.646	1242.4	781.914	952.745	434.682	0.456229	0.310863	1.46762	0.142208	1	860.108
ENSMUSG00000028862	Map3k6	53608	protein_coding	493.845	436.082	407.696	661.476	437.219	737.773	621.736	0.455881	0.271973	1.6762	0.093699	1	529.015
ENSMUSG00000015947	Fcgr1	14129	protein_coding	36.135	67.0895	63.3724	65.0632	90.7093	64.8731	44.3101	0.454971	0.603962	0.753311	0.451263	1	64.5404
ENSMUSG00000025324	Atp10a	11982	protein_coding	134.216	52.9654	101.396	175.051	99.7802	120.842	81.0189	0.454479	0.536686	0.846826	0.397092	1	114.042
ENSMUSG00000041974	Spidr	224008	protein_coding	82.5943	84.7447	109.845	133.225	108.851	133.562	311.447	0.452933	0.229643	1.97233	0.0485714	1	108.804
ENSMUSG00000046380	Jrk	16469	protein_coding	129.054	104.165	99.2834	130.126	174.162	150.099	146.586	0.452895	0.271523	1.66798	0.0953198	1	131.148
ENSMUSG00000028909	Ptpru	19273	protein_coding	104.964	98.8688	137.307	201.386	107.037	143.739	94.4257	0.452511	0.715184	0.632719	0.526917	1	132.217
ENSMUSG00000048732	Klhl11	217194	protein_coding	82.5943	61.793	88.7213	125.479	68.9391	122.114	77.2305	0.452274	0.486148	0.93032	0.352205	1	91.6068
ENSMUSG00000018263	Tbx5	21388	protein_coding	493.845	663.833	880.876	1775.3	636.779	1097.76	464.425	0.452233	1.36256	0.331899	0.739965	1	924.731
ENSMUSG00000028017	Egf	13645	protein_coding	459.431	236.579	234.478	379.535	339.253	517.713	180.582	0.451521	0.395246	1.14238	0.253296	1	361.165
ENSMUSG00000079022	Col22a1	69700	protein_coding	63.6664	63.5585	35.911	51.1211	63.4965	76.3214	30.5323	0.451434	0.919374	0.491023	0.62341	1	59.0125
ENSMUSG00000030865	Chp2	70261	protein_coding	55.0628	37.0758	57.0351	66.6123	58.0539	77.5934	40.933	0.451252	0.588767	0.766434	0.443418	1	58.5722
ENSMUSG00000067780	Pi15	94227	protein_coding	172.071	144.772	152.094	370.241	139.692	156.459	113.422	0.450656	0.361383	1.24703	0.212386	1	189.221
ENSMUSG00000021338	Lrrc16a	68732	protein_coding	134.216	114.758	141.532	182.797	181.419	160.275	91.1162	0.450512	0.75746	0.594767	0.551999	1	152.499
ENSMUSG00000020024	Cep83	77048	protein_coding	562.673	303.668	468.956	559.234	591.425	667.812	473.071	0.448532	0.23346	1.92123	0.0547023	1	525.628
ENSMUSG00000027281	Slx4ip	74243	protein_coding	82.5943	70.6206	95.0586	136.323	101.594	99.2178	108.488	0.448393	0.302792	1.48086	0.138643	1	97.5681
ENSMUSG00000028464	Tpm2	22004	protein_coding	1170.09	1287.06	1271.67	2771.38	1101.21	1394.14	800.197	0.448018	0.837061	0.535227	0.592493	1	1499.26
ENSMUSG00000084897	Gm14226		protein_coding	228.855	195.972	149.981	316.021	252.172	216.244	125.841	0.447835	0.277775	1.61222	0.106913	1	226.541
ENSMUSG00000095180	Rhox5	18617	protein_coding	56.7836	102.4	52.8103	77.4562	163.277	54.697	63.0275	0.44741	0.63231	0.707579	0.479207	1	84.5706
ENSMUSG00000042029	Ncapg2	76044	protein_coding	73.9907	15.8896	61.26	79.0053	58.0539	68.6892	55.723	0.446796	0.61258	0.729368	0.465776	1	59.4815
ENSMUSG00000029810	Tmem176b		protein_coding	676.241	709.737	595.7	1126.21	836.34	741.589	704.682	0.446646	0.224949	1.98554	0.0470842	1	780.97
ENSMUSG00000021916	Glt8d1		protein_coding	337.26	406.068	376.009	495.72	529.742	499.905	541.329	0.446449	0.167853	2.65976	0.00781954	0.779719	440.784
ENSMUSG00000022372	Sla		protein_coding	79.1528	90.0412	40.1358	99.1439	70.7532	120.842	129.45	0.446079	0.533398	0.836297	0.402988	1	83.3449
ENSMUSG00000033809	Alg3		protein_coding	194.441	127.117	196.454	278.842	290.27	143.739	280.256	0.445404	0.355069	1.25442	0.20969	1	205.144
ENSMUSG00000072214	Sept5	18951	protein_coding	156.585	157.131	173.218	266.449	179.604	153.915	91.6405	0.445032	1.67921	0.265024	0.790991	1	181.15
ENSMUSG00000068130	Zfp442	668923	protein_coding	101.522	44.1378	152.094	153.363	110.665	139.922	99.338	0.444594	0.500458	0.888373	0.37434	1	116.951
ENSMUSG00000022324	Matn2	17181	protein_coding	283.918	47.6689	295.738	255.605	326.553	282.389	166.044	0.444399	0.678104	0.655355	0.512239	1	248.645
ENSMUSG00000047976	Kcna1	16485	protein_coding	86.0357	40.6068	86.6089	147.167	54.4256	69.9612	44.4837	0.44431	1.95387	0.2274	0.820113	1	80.8008
ENSMUSG00000047497	Adamts12	239337	protein_coding	56.7836	72.3861	65.4848	99.1439	74.3816	92.8576	46.1636	0.444197	0.892764	0.497553	0.618799	1	76.8396
ENSMUSG00000074802	Gas2l3		protein_coding	127.333	56.4964	52.8103	122.381	108.851	82.6815	87.0713	0.443593	0.408276	1.0865	0.277256	1	91.7588
ENSMUSG00000039239	Tgfb2	21808	protein_coding	547.187	489.047	462.618	813.29	645.85	580.042	456.649	0.443462	0.24357	1.82067	0.0686564	1	589.672
ENSMUSG00000056268	Dennd1b	329260	protein_coding	801.853	425.489	420.37	658.377	625.894	856.071	386.556	0.443131	0.403862	1.09723	0.272539	1	631.342
ENSMUSG00000047139	Cd24a	12484	protein_coding	113.567	90.0412	67.5972	148.716	85.2667	133.562	105.203	0.442846	0.375143	1.18047	0.237812	1	106.458
ENSMUSG00000047878	A4galt		protein_coding	156.585	118.289	143.644	192.091	203.189	172.995	211.547	0.442425	0.238352	1.85619	0.0634271	1	164.466
ENSMUSG00000039062	Anpep		protein_coding	349.305	261.296	329.536	492.621	348.324	432.488	195.977	0.442187	0.471891	0.937052	0.348732	1	368.928
ENSMUSG00000032420	Nt5e	23959	protein_coding	1111.58	963.971	889.326	1332.25	1090.33	1646	697.098	0.441573	0.331884	1.3305	0.183353	1	1172.24
ENSMUSG00000024300	Myo1f	17916	protein_coding	89.4771	93.5722	88.7213	147.167	112.48	101.762	262.197	0.441197	0.548206	0.804802	0.420934	1	105.53
ENSMUSG00000042249	Adrbk2	320129	protein_coding	526.538	453.737	475.293	827.232	517.043	627.107	303.098	0.441137	0.371902	1.18617	0.235556	1	571.158
ENSMUSG00000038059	Smim3	106878	protein_coding	197.882	210.096	181.667	288.137	226.773	288.749	132.549	0.441115	0.369055	1.19526	0.231987	1	232.217
ENSMUSG00000040136	Abcc8	20927	protein_coding	750.231	730.923	825.953	1288.87	838.154	1015.07	454.1	0.440676	0.236181	1.86584	0.062064	1	908.201
ENSMUSG00000061436	Hipk2	15258	protein_coding	2613.76	813.902	2315.2	3039.38	1785.16	2953.64	1228.03	0.440576	0.376746	1.16942	0.242233	1	2253.51
ENSMUSG00000058818	Pirb	18733	protein_coding	139.378	130.648	133.082	218.426	132.436	192.075	190.428	0.439754	0.554178	0.793524	0.427472	1	157.674
ENSMUSG00000023764	Sfi1	78887	protein_coding	208.206	143.007	118.295	244.762	243.101	150.099	259.96	0.439434	0.256745	1.71156	0.0869777	1	184.578
ENSMUSG00000091562	Gm9581		processed_transcript	2594.84	1249.98	2925.69	3795.35	2167.95	3213.13	1664.71	0.439156	0.280086	1.56793	0.116897	1	2657.82
ENSMUSG00000019779	Frk		protein_coding	87.7564	82.9791	101.396	100.693	112.48	153.915	158.067	0.438352	0.314678	1.39302	0.163615	1	106.536
ENSMUSG00000024885	Aldh3b1	67689	protein_coding	48.18	49.4344	31.6862	63.5141	65.3107	48.3369	194.888	0.437987	0.302137	1.44963	0.147162	1	51.077
ENSMUSG00000039959	Hip1	215114	protein_coding	1061.68	658.537	1339.27	1618.83	878.066	1634.55	2221.71	0.437812	0.269612	1.62386	0.104405	1	1198.49
ENSMUSG00000023972	Ptk7	71461	protein_coding	80.8736	105.931	122.52	215.328	94.3377	101.762	79.6598	0.437565	0.445206	0.982839	0.325687	1	120.125
ENSMUSG00000042254	Cilp	214425	protein_coding	946.393	487.282	568.239	1071.99	928.863	685.62	401.722	0.437407	2.69479	0.162316	0.871057	1	781.398
ENSMUSG00000033799	Fam208b	105203	protein_coding	572.998	319.558	614.712	776.111	645.85	629.651	434.661	0.437288	0.303986	1.43851	0.150289	1	593.147
ENSMUSG00000025964	Adam23	23792	protein_coding	108.405	84.7447	116.183	139.421	148.763	129.746	143.353	0.436777	0.35915	1.21614	0.223931	1	121.21
ENSMUSG00000024529	Lox		protein_coding	252.945	273.655	289.401	443.049	273.942	379.063	211.021	0.436141	0.383743	1.13654	0.255729	1	318.676
ENSMUSG00000103585	Pcdhgb4	93701	protein_coding	104.964	40.6068	130.97	170.404	59.8681	143.739	151.424	0.435714	0.458281	0.950756	0.341728	1	108.425
ENSMUSG00000024349	Tmem173	72512	protein_coding	79.1528	0	109.845	103.791	74.3816	77.5934	378.211	0.435614	1.0264	0.424411	0.671266	1	74.1274
ENSMUSG00000020437	Myo1g	246177	protein_coding	49.9007	63.5585	23.2365	52.6702	65.3107	78.8654	149.154	0.435571	0.576709	0.755269	0.450088	1	55.5903
ENSMUSG00000052675	Zfp112	57745	protein_coding	72.27	68.855	86.6089	117.733	103.409	103.034	60.4166	0.435178	1.20529	0.361056	0.718058	1	91.985
ENSMUSG00000036264	Fstl4	320027	protein_coding	129.054	49.4344	69.7096	114.635	94.3377	115.754	47.7437	0.434342	0.573829	0.75692	0.449098	1	95.4874
ENSMUSG00000020644	Id2	15902	protein_coding	349.305	261.296	259.827	529.8	313.854	337.086	1188.66	0.434206	0.217843	1.99321	0.0462385	1	341.861
ENSMUSG00000030469	Zfp719	210105	protein_coding	199.603	148.303	202.792	274.195	246.729	223.876	396.082	0.434167	0.209952	2.06793	0.0386462	1	215.916
ENSMUSG00000025314	Ptprj	19271	protein_coding	376.836	321.324	380.234	580.921	395.492	461.744	241.122	0.433798	0.421297	1.02967	0.303164	1	419.425
ENSMUSG00000031328	Flna	192176	protein_coding	5303.24	3711.11	4926.15	9113.49	4970.87	5077.91	5672.4	0.43364	0.220024	1.97087	0.0487388	1	5517.13
ENSMUSG00000026042	Col5a2	12832	protein_coding	1419.59	1015.17	1263.22	2075.83	1460.42	1438.66	907.267	0.432433	0.40598	1.06516	0.286804	1	1445.48
ENSMUSG00000028344	Invs	16348	protein_coding	156.585	109.462	114.07	156.461	174.162	180.627	261.587	0.431943	0.254211	1.69915	0.0892905	1	148.561
ENSMUSG00000029636	Wasf3	245880	protein_coding	60.225	33.5448	80.2717	92.9474	83.4525	61.0571	34.4692	0.431818	0.619588	0.696944	0.485838	1	68.5831
ENSMUSG00000085328	Gm17131		unprocessed_pseudogene	4876.5	729.157	1278.01	2078.92	5125.07	1040.51	1354.95	0.431588	0.695963	0.620131	0.535172	1	2521.36
ENSMUSG00000039497	Dse	212898	protein_coding	246.062	190.675	211.241	374.888	228.587	265.853	175.29	0.43145	0.510123	0.845776	0.397678	1	252.884
ENSMUSG00000045136	Tubb2b	73710	protein_coding	82.5943	125.351	54.9227	128.577	136.064	91.5856	155.181	0.430418	0.344405	1.24974	0.211393	1	103.183
ENSMUSG00000002489	Tiam1	21844	protein_coding	173.792	197.738	196.454	309.825	205.003	256.949	116.672	0.429718	0.486356	0.883547	0.376941	1	223.293
ENSMUSG00000085162	Gm12295		lincRNA	104.964	84.7447	90.8337	184.346	58.0539	137.378	55.1172	0.429574	0.57176	0.751318	0.452461	1	110.053
ENSMUSG00000031214	Ophn1	94190	protein_coding	292.521	252.468	230.253	379.535	331.996	334.542	508.835	0.42804	0.203726	2.10106	0.0356357	1	303.553
ENSMUSG00000030619	Eed	13626	protein_coding	208.206	293.075	168.993	326.865	270.314	281.117	252.158	0.427368	2.16724	0.197195	0.843675	1	258.095
ENSMUSG00000029765	Plxna4	243743	protein_coding	891.33	623.226	859.752	1307.46	781.914	1102.84	700.39	0.427136	0.224825	1.89986	0.0574508	1	927.754
ENSMUSG00000048387	Osr1	23967	protein_coding	130.774	121.82	133.082	229.27	101.594	171.723	86.364	0.426905	0.507466	0.841247	0.400209	1	148.044
ENSMUSG00000024193	Phf1	21652	protein_coding	385.44	395.475	545.002	460.09	689.391	629.651	867.608	0.426665	0.207115	2.06004	0.0393947	1	517.508
ENSMUSG00000062078	Qk	19317	protein_coding	3326.14	1114.04	2803.17	3425.11	2160.7	4149.34	3785.55	0.426451	0.319511	1.3347	0.181975	1	2829.75
ENSMUSG00000033697	Arhgap39	223666	protein_coding	216.81	0	0	188.993	9.07093	8.90416	77.677	0.42586	1.79309	0.237501	0.812268	1	70.6297
ENSMUSG00000045094	Arhgef37	328967	protein_coding	278.756	195.972	181.667	295.883	226.773	338.358	246.396	0.425294	0.268693	1.58283	0.113461	1	252.901
ENSMUSG00000032657	Fam189b	68521	protein_coding	87.7564	104.165	92.9461	176.6	105.223	105.578	208.858	0.424925	0.29758	1.42794	0.15331	1	112.045
ENSMUSG00000074733	5830428H23Rik		processed_transcript	325.215	257.765	259.827	382.633	335.624	407.047	689.078	0.424019	0.182745	2.32027	0.0203261	1	328.019
ENSMUSG00000045180	Shroom2	110380	protein_coding	132.495	118.289	141.532	238.565	99.7802	184.443	127.901	0.423925	0.468692	0.904484	0.365739	1	152.517
ENSMUSG00000070047	Fat1		protein_coding	1256.12	960.44	1220.97	1919.36	1253.6	1366.15	674.102	0.423921	0.395104	1.07293	0.2833	1	1329.44
ENSMUSG00000050248	Evc2	68525	protein_coding	246.062	217.158	202.792	337.709	230.402	328.182	159.703	0.423862	0.465764	0.910036	0.362803	1	260.384
ENSMUSG00000086119	Gm2415		antisense	30.9729	49.4344	61.26	63.5141	65.3107	53.4249	32.7835	0.423628	0.693394	0.610949	0.541233	1	53.9861
ENSMUSG00000066613	Zfp932	69504	protein_coding	84.315	123.586	71.822	109.988	137.878	127.202	165.298	0.423285	0.334538	1.26528	0.20577	1	109.132
ENSMUSG00000064043	Trerf1		processed_transcript	67.1078	77.6826	80.2717	125.479	78.01	96.6737	95.7062	0.422829	0.461186	0.91683	0.359232	1	87.5375
ENSMUSG00000004151	Etv1	14009,432800	protein_coding	450.827	584.385	557.677	937.22	546.07	553.33	336.901	0.42238	0.512192	0.824652	0.409569	1	604.918
ENSMUSG00000055485	Soga1	320706	protein_coding	631.502	383.116	542.89	711.048	636.779	737.773	811.656	0.422319	0.207753	2.0328	0.0420729	1	607.185
ENSMUSG00000072889	Nfxl1	100978	protein_coding	180.675	130.648	152.094	235.467	150.577	231.508	268.938	0.421887	0.292526	1.44222	0.14924	1	180.161
ENSMUSG00000038886	Man2a2	140481	protein_coding	2359.1	1477.74	2526.45	3183.45	2255.03	3079.57	1513.31	0.421736	0.236927	1.78003	0.0750713	1	2480.22
ENSMUSG00000027009	Itga4	16401	protein_coding	160.026	72.3861	97.171	154.912	123.365	170.451	108.653	0.421101	0.442516	0.951607	0.341296	1	129.719
ENSMUSG00000018909	Arrb1	109689	protein_coding	1104.7	817.433	975.935	1456.18	1266.3	1157.54	878.79	0.420629	0.232755	1.80717	0.0707352	1	1129.68
ENSMUSG00000047250	Ptgs1	19224	protein_coding	273.594	257.765	251.377	446.148	270.314	330.726	1014.38	0.42018	0.227501	1.84693	0.0647568	1	304.987
ENSMUSG00000031762	Mt2	17750	protein_coding	294.242	278.951	369.672	514.309	315.668	412.135	184.381	0.419692	0.357256	1.17476	0.240089	1	364.163
ENSMUSG00000024754	Tmem2		protein_coding	603.971	504.937	568.239	1023.97	584.168	656.364	1083.2	0.419648	0.216114	1.94179	0.0521622	1	656.941
ENSMUSG00000085133	B930095G15Rik		sense_intronic	91.1978	84.7447	78.1593	117.733	110.665	110.666	74.2698	0.419506	0.331735	1.26458	0.206021	1	98.8611
ENSMUSG00000068394	Cep152	99100	protein_coding	98.0807	54.7309	54.9227	89.8492	90.7093	97.9457	183.061	0.419029	0.318961	1.31373	0.188937	1	81.0398
ENSMUSG00000064339	mt-Rnr2		Mt_rRNA	403072	344019	332236	738308	357204	377241	222656	0.418928	0.211965	1.97641	0.0481086	1	425347
ENSMUSG00000070733	Fryl	72313	protein_coding	1244.08	344.275	792.155	1166.49	644.036	1264.39	1083.6	0.418925	0.36612	1.14423	0.252528	1	909.237
ENSMUSG00000068115	Ninl	78177	protein_coding	55.0628	86.5102	105.621	167.305	54.4256	71.2333	52.2457	0.41889	0.842496	0.497201	0.619047	1	90.0263
ENSMUSG00000026712	Mrc1	17533	protein_coding	1010.06	923.364	1043.53	1607.99	990.545	1322.9	642.47	0.418569	0.861586	0.485813	0.6271	1	1149.73
ENSMUSG00000097743	Gm16973		lincRNA	58.5043	63.5585	44.3607	79.0053	65.3107	77.5934	154.528	0.418046	0.312933	1.33589	0.181584	1	64.7221
ENSMUSG00000046618	Olfml2a	241327	protein_coding	153.144	77.6826	297.85	247.86	148.763	263.309	112.368	0.417496	1.34438	0.31055	0.756143	1	198.101
ENSMUSG00000091243	Vgll3	73569	protein_coding	338.981	180.082	160.543	373.339	281.199	239.14	134.407	0.417286	0.704267	0.59251	0.553509	1	262.214
ENSMUSG00000046402	Rbp1	19659	protein_coding	455.989	340.744	361.223	697.106	395.492	451.568	252.297	0.416823	0.353149	1.1803	0.23788	1	450.354
ENSMUSG00000032641	Gpr19		protein_coding	32.6936	37.0758	73.9344	51.1211	65.3107	71.2333	61.5567	0.416685	0.421328	0.98898	0.322673	1	55.2281
ENSMUSG00000026648	Dclre1c	227525	protein_coding	70.5493	72.3861	111.958	120.832	87.0809	127.202	154.258	0.416669	0.297595	1.40012	0.161477	1	98.3347
ENSMUSG00000030929	Eri2		protein_coding	58.5043	100.634	86.6089	125.479	92.5235	106.85	127.935	0.41644	0.328084	1.26931	0.204331	1	95.1
ENSMUSG00000053128	Rnf26	213211	protein_coding	230.576	158.896	122.52	247.86	235.844	194.619	368.617	0.414318	0.253473	1.63456	0.10214	1	198.386
ENSMUSG00000001741	Il16	16170	protein_coding	430.178	286.013	278.838	450.795	435.405	435.032	1378.11	0.414301	0.168291	2.46182	0.0138235	1	386.044
ENSMUSG00000036120	Rfxank	19727	protein_coding	332.098	423.723	490.08	711.048	489.83	474.464	402.927	0.413664	0.224186	1.84519	0.0650105	1	486.874
ENSMUSG00000030551	Nr2f2	11819	protein_coding	290.801	353.103	325.312	508.113	353.766	414.679	240.604	0.413322	0.474099	0.871807	0.383314	1	374.295
ENSMUSG00000053063	Clec12a	232413	protein_coding	84.315	54.7309	46.4731	99.1439	67.1249	81.4094	65.3671	0.412224	0.626513	0.657965	0.510561	1	72.1995
ENSMUSG00000036667	Fam115a		protein_coding	447.386	421.958	447.831	802.446	413.634	544.426	883.284	0.411528	0.206994	1.98811	0.0467991	1	512.947
ENSMUSG00000033581	Igf2bp2	319765	protein_coding	103.243	183.613	67.5972	136.323	101.594	264.581	98	0.411471	0.508392	0.809358	0.418309	1	142.825
ENSMUSG00000022665	Ccdc80		protein_coding	2791	2457.6	2758.81	4763.55	2777.52	3169.88	3031.2	0.411067	0.18396	2.23455	0.025447	1	3119.73
ENSMUSG00000069727	Gm5595	434179	protein_coding	146.261	100.634	105.621	136.323	139.692	198.436	171.163	0.411054	0.299988	1.37024	0.170613	1	137.828
ENSMUSG00000048280	Zfp738	408068	protein_coding	234.017	151.834	223.916	238.565	322.925	250.588	242.707	0.410918	0.246258	1.66865	0.0951865	1	236.974
ENSMUSG00000048489	8430408G22Rik		protein_coding	889.609	1193.49	1265.34	1185.08	1536.62	1726.13	13116.1	0.410916	0.250735	1.63884	0.101246	1	1299.38
ENSMUSG00000048142	Nat8l	269642	protein_coding	94.6393	79.4481	84.4965	184.346	90.7093	92.8576	62.5166	0.410353	0.559284	0.733712	0.463125	1	104.416
ENSMUSG00000030055	Rab43	69834	protein_coding	516.214	515.53	496.417	723.441	627.708	676.716	636.218	0.410156	0.168464	2.43467	0.0149053	1	592.671
ENSMUSG00000040249	Lrp1	16971	protein_coding	4847.25	3638.72	4471.98	7015.98	4698.74	5413.73	2613.78	0.409907	0.280482	1.46144	0.143895	1	5014.4
ENSMUSG00000040605	Bace2	56175	protein_coding	332.098	317.792	194.342	492.621	322.925	307.829	367.199	0.409553	0.304433	1.3453	0.178529	1	327.935
ENSMUSG00000036718	Micall2	231830	protein_coding	132.495	91.8067	54.9227	94.4965	159.648	111.938	362.265	0.4092	0.292869	1.39721	0.16235	1	107.551
ENSMUSG00000000440	Pparg	19016	protein_coding	275.314	160.662	352.773	233.918	498.901	314.19	1635.27	0.408612	0.288518	1.41625	0.156704	1	305.96
ENSMUSG00000034586	Hid1	217310	protein_coding	70.5493	97.1033	69.7096	117.733	116.108	83.9535	595.857	0.408505	0.279344	1.46237	0.143639	1	92.5261
ENSMUSG00000035547	Capn5	12337	protein_coding	89.4771	97.1033	105.621	153.363	114.294	120.842	121.139	0.408286	0.319063	1.27964	0.200672	1	113.45
ENSMUSG00000058624	Gda	14544	protein_coding	650.43	469.627	553.452	913.983	682.134	634.739	585.482	0.407446	0.191294	2.12994	0.0331762	1	650.727
ENSMUSG00000042129	Rassf4	213391	protein_coding	387.161	347.806	380.234	531.349	413.634	531.705	614.051	0.407241	0.235582	1.72866	0.0838707	1	431.982
ENSMUSG00000017446	C1qtnf1		protein_coding	404.368	379.585	475.293	585.569	546.07	535.521	1149.23	0.407049	0.152469	2.66972	0.00759135	0.778081	487.734
ENSMUSG00000005667	Mthfd2	17768	protein_coding	104.964	54.7309	65.4848	94.4965	126.993	77.5934	66.1729	0.407002	0.552229	0.737016	0.461113	1	87.377
ENSMUSG00000028047	Thbs3	21827	protein_coding	180.675	123.586	147.869	258.704	165.091	172.995	99.4533	0.406809	0.549959	0.739707	0.459478	1	174.82
ENSMUSG00000096146	Kcnj11	16514	protein_coding	65.3871	42.3723	31.6862	63.5141	30.8412	86.4975	26.6915	0.406018	0.782112	0.519131	0.60367	1	53.3831
ENSMUSG00000086938	4930481A15Rik		protein_coding	423.296	524.358	407.696	723.441	453.546	622.019	356.385	0.405632	0.424846	0.954775	0.339692	1	525.726
ENSMUSG00000033147	Slc22a15	242126	protein_coding	108.405	112.993	116.183	170.404	139.692	137.378	261.998	0.405506	0.235202	1.72407	0.0846946	1	130.842
ENSMUSG00000033595	Lgi3	213469	protein_coding	60.225	93.5722	99.2834	109.988	130.621	90.3136	48.6669	0.405314	0.515875	0.785684	0.432053	1	97.3339
ENSMUSG00000040929	Rfx3	19726	protein_coding	101.522	74.1516	90.8337	150.265	92.5235	110.666	79.8973	0.404556	0.359577	1.12509	0.26055	1	103.327
ENSMUSG00000041120	Nbl1	17965	protein_coding	412.971	436.082	367.56	644.435	497.087	470.648	340.964	0.404193	0.225074	1.79582	0.0725231	1	471.464
ENSMUSG00000046111	Cep295	319675	protein_coding	264.99	188.91	283.063	354.749	239.472	379.063	287.262	0.404143	0.274804	1.47066	0.141384	1	285.041
ENSMUSG00000066687	Zbtb16	235320	protein_coding	2722.17	2639.44	2849.64	3654.38	2349.37	4963.43	1611.7	0.404044	0.535647	0.75431	0.450663	1	3196.41
ENSMUSG00000041961	Znrf3	407821	protein_coding	156.585	153.6	179.555	232.369	183.233	231.508	123.315	0.404014	0.33708	1.19857	0.230695	1	189.475
ENSMUSG00000090353	Gm17555		protein_coding	80.8736	19.4207	78.1593	86.7509	61.6823	86.4975	56.9085	0.403643	0.551987	0.731254	0.464624	1	68.8974
ENSMUSG00000030554	Synm	233335	protein_coding	595.367	321.324	515.429	803.995	567.84	535.521	424.944	0.403447	0.249952	1.6141	0.106506	1	556.579
ENSMUSG00000024078	Ttc27	74196	protein_coding	323.494	367.227	289.401	446.148	495.273	359.982	274.912	0.403049	0.211246	1.90796	0.0563964	1	380.254
ENSMUSG00000062031	Athl1	212974	protein_coding	147.981	157.131	183.78	269.547	197.746	183.171	302.849	0.402786	0.222187	1.81282	0.0698596	1	189.893
ENSMUSG00000047793	Sned1	208777	protein_coding	275.314	240.11	314.749	401.223	273.942	419.767	261.563	0.402674	0.323833	1.24346	0.213697	1	320.851
ENSMUSG00000018830	Myh11	17880	protein_coding	1565.85	1405.35	2042.7	4870.44	1327.98	1396.68	1106.18	0.402556	0.953173	0.422332	0.672783	1	2101.5
ENSMUSG00000028782	Bai2	230775	protein_coding	51.6214	68.855	67.5972	148.716	59.8681	57.241	37.8249	0.402553	0.652191	0.617232	0.537081	1	75.6498
ENSMUSG00000021943	Gdf10	14560	protein_coding	110.126	79.4481	162.656	195.19	116.108	132.29	74.548	0.402547	0.700167	0.57493	0.565338	1	132.636
ENSMUSG00000053963	6330403A02Rik	381310	protein_coding	101.522	127.117	116.183	167.305	119.736	143.739	66.2557	0.402276	1.60692	0.25034	0.802325	1	129.267
ENSMUSG00000034616	Ssh3	245857	protein_coding	189.279	86.5102	95.0586	117.733	163.277	178.083	74.5704	0.40132	0.435534	0.921443	0.356819	1	138.323
ENSMUSG00000044026	Slc35g1	240660	protein_coding	82.5943	98.8688	92.9461	116.184	136.064	110.666	78.6272	0.401317	0.296834	1.35199	0.176378	1	106.221
ENSMUSG00000019775	Rgs17		protein_coding	77.4321	26.4827	46.4731	80.5544	54.4256	61.0571	31.0361	0.401305	0.663508	0.604824	0.545296	1	57.7375
ENSMUSG00000062627	Mysm1	320713	protein_coding	301.125	254.234	348.548	474.032	315.668	401.959	1112.72	0.400481	0.224239	1.78596	0.0741062	1	349.261
ENSMUSG00000066800	Rnasel	24014	protein_coding	135.936	54.7309	92.9461	164.207	112.48	97.9457	68.1149	0.400154	0.476744	0.839347	0.401274	1	109.708
ENSMUSG00000031375	Bgn	12111	protein_coding	10229.6	7683.52	7387.11	14126.5	10095.9	9163.65	5055.81	0.399505	0.288221	1.3861	0.165715	1	9781.05
ENSMUSG00000043262	Uevld	54122	protein_coding	306.287	416.661	568.239	522.055	600.495	558.418	363.073	0.399118	0.291266	1.37029	0.170597	1	495.359
ENSMUSG00000069972	Rps13-ps2		processed_pseudogene	0	586.151	401.358	133.225	321.111	281.117	145.863	0.398434	2.78316	0.143159	0.886165	1	287.16
ENSMUSG00000042734	Ttc9	69480	protein_coding	53.3421	31.7792	46.4731	97.5948	39.9121	36.8887	100.313	0.39838	0.529306	0.752646	0.451663	1	50.9983
ENSMUSG00000064337	mt-Rnr1		Mt_rRNA	171984	155865	122102	348587	137564	134125	90373	0.397901	0.255868	1.55511	0.119921	1	178371
ENSMUSG00000048108	Tmem72	319776	protein_coding	91.1978	68.855	50.6979	105.34	61.6823	101.762	66.3593	0.397328	0.380324	1.04471	0.296157	1	79.9225
ENSMUSG00000031558	Slit2	20563	protein_coding	103.243	141.241	84.4965	165.756	87.0809	171.723	63.5015	0.396976	0.558972	0.710189	0.477587	1	125.59
ENSMUSG00000042369	Rbm45	241490	protein_coding	497.286	404.303	414.033	500.367	584.168	577.498	410.382	0.396959	0.856399	0.463521	0.642991	1	496.276
ENSMUSG00000085566	A730017L22Rik		processed_transcript	129.054	114.758	160.543	175.051	188.675	166.635	164.388	0.396948	0.263839	1.50451	0.132451	1	155.786
ENSMUSG00000030091	Nup210	54563	protein_coding	89.4771	88.2757	90.8337	108.439	117.922	129.746	85.1397	0.396717	0.529615	0.749067	0.453817	1	104.116
ENSMUSG00000024030	Abcg1	11307	protein_coding	185.837	190.675	124.632	216.877	250.358	192.075	428.255	0.395676	0.265825	1.48848	0.136624	1	193.409
ENSMUSG00000081087	Rps15a-ps7		processed_pseudogene	194.441	275.42	299.963	452.344	335.624	269.669	154.458	0.395504	1.20131	0.329226	0.741985	1	304.577
ENSMUSG00000044674	Fzd1	14362	protein_coding	318.332	273.655	314.749	501.916	337.439	354.894	320.12	0.395417	0.220687	1.79176	0.0731719	1	350.164
ENSMUSG00000039982	Dtx4	207521	protein_coding	406.088	264.827	299.963	486.425	384.607	423.584	211.373	0.395254	1.14879	0.344062	0.730799	1	377.582
ENSMUSG00000019832	Rab32	67844	protein_coding	80.8736	58.262	44.3607	105.34	65.3107	71.2333	182.304	0.394755	0.320611	1.23126	0.218226	1	70.8968
ENSMUSG00000039231	Suv39h1	20937	protein_coding	156.585	229.517	149.981	249.409	230.402	226.42	347.333	0.394609	0.24564	1.60645	0.108175	1	207.052
ENSMUSG00000021482	Aaed1	66129	protein_coding	72.27	0	130.97	159.56	0	101.762	102.276	0.394347	1.66587	0.236721	0.812873	1	77.4268
ENSMUSG00000028100	Nudt17	78373	protein_coding	20.6486	77.6826	61.26	57.3176	88.8951	55.969	66.043	0.39397	0.468086	0.841661	0.399978	1	60.2955
ENSMUSG00000047330	Kcne4	57814	protein_coding	101.522	107.696	105.621	156.461	123.365	129.746	64.245	0.392931	0.714517	0.549926	0.58237	1	120.735
ENSMUSG00000055240	Zfp101	22643	protein_coding	137.657	88.2757	122.52	148.716	143.321	162.819	222.589	0.392753	0.252945	1.55272	0.120489	1	133.885
ENSMUSG00000058396	Gpr182	11536	protein_coding	234.017	252.468	221.803	438.402	215.888	284.933	640.484	0.39267	0.260034	1.51007	0.131025	1	274.585
ENSMUSG00000032715	Trib3	228775	protein_coding	70.5493	97.1033	84.4965	111.537	121.55	99.2178	612.293	0.392365	0.212226	1.8488	0.0644862	1	97.409
ENSMUSG00000001930	Vwf	22371	protein_coding	2266.18	1929.71	2199.02	3669.87	2291.32	2430.84	2231.83	0.392203	0.295425	1.32759	0.184314	1	2464.49
ENSMUSG00000054150	Syne3	212073	protein_coding	208.206	95.3377	139.419	246.311	161.463	170.451	118.619	0.391976	0.368552	1.06356	0.287529	1	170.198
ENSMUSG00000028179	Cth	107869	protein_coding	44.7386	44.1378	73.9344	63.5141	76.1958	69.9612	31.0402	0.391902	0.598902	0.654367	0.512875	1	62.0803
ENSMUSG00000001128	Cfp	18636	protein_coding	142.819	146.538	105.621	210.681	145.135	161.547	123.692	0.391549	0.585337	0.668929	0.503541	1	152.057
ENSMUSG00000021027	Ralgapa1	56784	protein_coding	499.007	314.261	521.766	591.765	618.637	543.154	524.643	0.391139	0.748322	0.522688	0.601192	1	514.765
ENSMUSG00000043832	Clec4a3		protein_coding	51.6214	60.0275	52.8103	72.8088	67.1249	76.3214	102.903	0.390812	0.447773	0.872789	0.382778	1	63.4524
ENSMUSG00000027661	Slc2a10	170441	protein_coding	63.6664	81.2136	109.845	150.265	85.2667	92.8576	211.416	0.390341	0.312255	1.25007	0.211273	1	97.1858
ENSMUSG00000031105	Slc25a14	20523	protein_coding	60.225	75.9171	40.1358	71.2597	88.8951	71.2333	131.322	0.390269	0.348904	1.11855	0.26333	1	67.9443
ENSMUSG00000032487	Ptgs2	19225	protein_coding	34.4143	22.9517	80.2717	96.0457	27.2128	47.0648	49.9887	0.39012	1.05317	0.370427	0.711065	1	51.3268
ENSMUSG00000033066	Gas7		protein_coding	431.899	254.234	310.525	478.679	439.033	424.856	210.449	0.390079	0.619153	0.63002	0.528681	1	389.871
ENSMUSG00000083364	Llph-ps2		processed_pseudogene	96.36	31.7792	46.4731	74.3579	61.6823	87.7696	62.9415	0.389994	0.493314	0.790559	0.429201	1	66.4037
ENSMUSG00000032006	Pdgfd	71785	protein_coding	480.079	443.144	350.66	522.055	598.681	552.058	2899.13	0.389749	0.126439	3.08249	0.00205273	0.334627	491.113
ENSMUSG00000022799	Arhgap31	12549	protein_coding	2906.29	2203.36	2537.01	4007.58	2628.75	3381.04	7250.06	0.389326	0.153152	2.54209	0.0110191	0.93212	2944
ENSMUSG00000027221	Chst1	76969	protein_coding	108.405	75.9171	59.1475	114.635	126.993	77.5934	211.728	0.389273	0.283215	1.37448	0.169292	1	93.7819
ENSMUSG00000031659	Adcy7		protein_coding	481.8	247.172	371.785	525.153	462.617	454.112	280.266	0.388576	0.368745	1.05378	0.291983	1	423.773
ENSMUSG00000034653	Ythdc2	240255	protein_coding	337.26	120.055	356.998	359.397	263.057	446.48	241.89	0.388375	0.381161	1.01893	0.308238	1	313.874
ENSMUSG00000026090	2010300C02Rik	72097	protein_coding	55.0628	35.3103	54.9227	83.6527	59.8681	53.4249	37.2084	0.386672	0.780691	0.495294	0.620392	1	57.0403
ENSMUSG00000017493	Igfbp4	16010	protein_coding	3061.15	3379.19	2767.26	5321.24	3211.11	3520.96	2420.4	0.386356	0.2377	1.62539	0.104079	1	3543.48
ENSMUSG00000051022	Hs3st1		protein_coding	117.009	95.3377	130.97	136.323	194.118	119.57	519.953	0.385978	0.247222	1.56126	0.118462	1	132.221
ENSMUSG00000063810	Alms1	236266	protein_coding	118.729	120.055	141.532	182.797	146.949	159.003	83.854	0.385764	0.503988	0.765424	0.444019	1	144.844
ENSMUSG00000021998	Lcp1		protein_coding	788.087	706.206	775.255	1010.03	1006.87	945.113	1476.61	0.385458	0.243124	1.58544	0.112866	1	871.927
ENSMUSG00000035024	Ncapd3	78658	protein_coding	569.556	203.034	490.08	638.239	571.468	450.296	366.281	0.385382	0.381939	1.00901	0.312968	1	487.112
ENSMUSG00000033102	Cdc14b	218294	protein_coding	597.088	510.233	608.375	830.33	756.515	662.724	352.193	0.385199	0.283337	1.35951	0.173985	1	660.878
ENSMUSG00000025498	Irf7	54123	protein_coding	304.566	342.51	280.951	340.807	446.29	429.944	2078.77	0.384833	0.160205	2.40213	0.0162999	1	357.511
ENSMUSG00000059173	Pde1a	18573	protein_coding	252.945	218.924	259.827	362.495	268.499	323.094	157.752	0.384217	0.307827	1.24816	0.211973	1	280.964
ENSMUSG00000027002	Nckap1	50884	protein_coding	2846.06	2971.36	2830.63	3501.02	3416.11	4399.93	5290.36	0.383414	0.108621	3.52983	0.000415828	0.0912494	3327.52
ENSMUSG00000021806	Nid2	18074	protein_coding	796.691	354.868	703.433	865.96	771.029	779.75	1598.03	0.383295	0.242438	1.581	0.113878	1	711.955
ENSMUSG00000023868	Pde10a		protein_coding	103.243	81.2136	99.2834	136.323	119.736	113.21	160.781	0.383007	0.254762	1.50339	0.132737	1	108.835
ENSMUSG00000038007	Acer2	230379	protein_coding	1035.87	709.737	802.717	1194.37	858.11	1245.31	2797.49	0.382787	0.200879	1.90556	0.0567075	1	974.353
ENSMUSG00000046230	Vps13a	271564	protein_coding	1158.04	360.165	1049.87	1154.1	803.684	1396.68	535.068	0.382668	0.499038	0.766811	0.443194	1	987.089
ENSMUSG00000045613	Chrm2	243764	protein_coding	4064.33	4899.3	6049.95	7393.97	4154.49	6447.88	2754.35	0.382652	1.12686	0.339573	0.734178	1	5501.65
ENSMUSG00000021240	Abcd4	19300	protein_coding	201.324	47.6689	164.768	153.363	205.003	183.171	280.05	0.382329	0.411334	0.929485	0.352638	1	159.216
ENSMUSG00000037921	Ddx60		protein_coding	65.3871	74.1516	114.07	123.93	94.3377	106.85	502.999	0.382082	0.254941	1.4987	0.13395	1	96.4544
ENSMUSG00000047216	Cdh19	227485	protein_coding	213.369	176.551	245.04	305.177	230.402	272.213	126.092	0.382007	0.734309	0.520227	0.602905	1	240.459
ENSMUSG00000030088	Aldh1l1	107747	protein_coding	165.189	97.1033	164.768	192.091	156.02	206.068	492.785	0.380731	0.38226	0.995999	0.319251	1	163.54
ENSMUSG00000069171	Nr2f1	13865	protein_coding	96.36	104.165	124.632	171.953	78.01	161.547	68.8927	0.380654	0.57096	0.666692	0.504969	1	122.778
ENSMUSG00000042050	Wdr60	217935	protein_coding	147.981	155.365	95.0586	151.814	181.419	186.987	133.828	0.380273	0.265055	1.4347	0.151373	1	153.104
ENSMUSG00000027469	Tpx2		protein_coding	96.36	40.6068	59.1475	74.3579	101.594	77.5934	79.1483	0.38023	0.425317	0.893991	0.371327	1	74.9433
ENSMUSG00000033792	Atp7a	11977	protein_coding	177.234	104.165	230.253	218.426	146.949	297.653	387.641	0.380183	0.349229	1.08864	0.276314	1	195.78
ENSMUSG00000073647	Gm10557		pseudogene	84.315	14.1241	61.26	85.2018	54.4256	66.1452	252.847	0.380053	0.423855	0.896659	0.369901	1	60.9119
ENSMUSG00000054051	Ercc6	319955	protein_coding	216.81	181.848	143.644	271.097	190.489	239.14	228.948	0.379939	0.262274	1.44864	0.147439	1	207.171
ENSMUSG00000029027	Dffb	13368	protein_coding	44.7386	28.2482	69.7096	72.8088	52.6114	57.241	211.557	0.37987	0.325141	1.16832	0.242676	1	54.2263
ENSMUSG00000021318	Gli3	14634	protein_coding	94.6393	95.3377	84.4965	150.265	103.409	105.578	58.6637	0.379695	0.586616	0.647263	0.517462	1	105.621
ENSMUSG00000026556	Vangl2	93840	protein_coding	27.5314	51.1999	69.7096	74.3579	76.1958	36.8887	115.527	0.379603	0.487651	0.778433	0.436314	1	55.9806
ENSMUSG00000032198	Dock6	319899	protein_coding	975.645	683.254	733.007	946.514	957.89	1171.53	1224.11	0.378693	0.323134	1.17194	0.241222	1	911.307
ENSMUSG00000087178	A230056P14Rik		processed_transcript	53.3421	42.3723	42.2482	82.1035	50.7972	48.3369	49.2339	0.377998	0.40773	0.92708	0.353885	1	53.2001
ENSMUSG00000034116	Vav1	22324	protein_coding	82.5943	61.793	44.3607	85.2018	92.5235	75.0493	129.719	0.377923	0.527531	0.716399	0.473745	1	73.5871
ENSMUSG00000027660	Skil	20482	protein_coding	605.691	617.93	690.759	856.665	796.427	831.903	905.448	0.377132	0.162056	2.32717	0.0199562	1	733.229
ENSMUSG00000022687	Boc	117606	protein_coding	249.504	240.11	255.602	356.298	312.04	297.653	376.075	0.375746	0.225473	1.66648	0.0956173	1	285.201
ENSMUSG00000014503	Pkd2l2		protein_coding	135.936	107.696	84.4965	158.011	165.091	104.306	97.8015	0.375364	0.36171	1.03775	0.299386	1	125.923
ENSMUSG00000025083	Afap1l2	226250	protein_coding	144.54	137.71	168.993	188.993	226.773	169.179	305.254	0.375187	0.244327	1.53559	0.124638	1	172.698
ENSMUSG00000067344	Rps25-ps1		processed_pseudogene	402.647	330.151	409.808	393.477	678.505	418.495	219.835	0.375141	0.376026	0.997647	0.318451	1	438.847
ENSMUSG00000043621	Ubxn10		protein_coding	99.8014	90.0412	105.621	219.976	105.223	76.3214	60.8641	0.375019	0.975811	0.384315	0.700745	1	116.164
ENSMUSG00000017969	Ptgis	19223	protein_coding	414.692	416.661	384.459	810.192	390.05	440.12	254.153	0.37475	0.53104	0.705691	0.48038	1	476.029
ENSMUSG00000093485	Gm20708		protein_coding	104.964	42.3723	59.1475	151.814	61.6823	57.241	43.3653	0.374671	1.11521	0.335966	0.736897	1	79.5368
ENSMUSG00000010051	Hyal1	15586	protein_coding	237.459	213.627	293.625	435.304	228.587	304.013	1069.04	0.374489	0.218263	1.71577	0.0862041	1	285.436
ENSMUSG00000029407	Uso1	56041	protein_coding	2161.22	1437.13	1979.33	2376.36	2274.99	2575.85	1589.35	0.374235	0.175222	2.13577	0.0326978	1	2134.14
ENSMUSG00000095041			protein_coding	459.431	372.523	433.045	577.823	575.097	488.457	2726.38	0.373703	0.154589	2.4174	0.0156316	1	484.396
ENSMUSG00000022180	Slc7a8	50934	protein_coding	142.819	107.696	145.756	188.993	163.277	145.011	93.2083	0.373267	0.863181	0.432432	0.665428	1	148.925
ENSMUSG00000041119	Pde9a	18585	protein_coding	84.315	114.758	137.307	202.935	107.037	124.658	300.148	0.372812	0.284497	1.31043	0.190052	1	128.502
ENSMUSG00000026728	Vim	22352	protein_coding	6690.14	6491.79	6094.31	11559.6	7240.41	6465.69	6652.36	0.372291	0.206485	1.80299	0.0713893	1	7423.65
ENSMUSG00000063550	Nup98	269966	protein_coding	44.7386	22.9517	65.4848	82.1035	12.6993	73.7773	98.1316	0.372268	0.600977	0.619438	0.535628	1	50.2925
ENSMUSG00000014846	Tppp3		protein_coding	567.836	564.964	439.382	887.648	555.141	599.123	1010.7	0.372155	0.201299	1.84876	0.0644922	1	602.349
ENSMUSG00000046541	Zfp526	210172	protein_coding	280.476	150.069	333.761	298.981	371.908	314.19	168.897	0.371967	0.410398	0.906357	0.364747	1	291.564
ENSMUSG00000036867	Smad6	17130	protein_coding	268.431	427.254	314.749	591.765	324.739	398.143	1897.57	0.371943	0.234558	1.58572	0.112803	1	387.514
ENSMUSG00000004677	Myo9b	17925	protein_coding	865.519	474.923	699.209	811.741	856.296	957.833	879.169	0.371769	0.205439	1.80963	0.0703533	1	777.587
ENSMUSG00000031385	Plxnb3	140571	protein_coding	92.9186	97.1033	124.632	147.167	114.294	101.762	62.3093	0.371483	1.09142	0.340367	0.73358	1	112.979
ENSMUSG00000036356	Csgalnact1		protein_coding	180.675	178.317	200.679	264.9	268.499	194.619	1221.42	0.371271	0.176457	2.10403	0.0353759	1	214.615
ENSMUSG00000037892	Pcdh18	73173	protein_coding	287.359	167.724	249.265	298.981	292.084	323.094	164.523	0.371051	0.36485	1.017	0.309155	1	269.751
ENSMUSG00000055489	Ano5	233246	protein_coding	153.144	153.6	122.52	193.64	165.091	194.619	81.9822	0.370925	0.371149	0.999395	0.317604	1	163.769
ENSMUSG00000025597	Klhl4	237010	protein_coding	218.531	139.476	213.354	264.9	244.915	227.692	1069.84	0.37072	0.184366	2.01079	0.0443481	1	218.145
ENSMUSG00000079227	Ccr5	12774	protein_coding	172.071	123.586	154.206	233.918	174.162	166.635	112.827	0.370504	0.510805	0.725334	0.468247	1	170.763
ENSMUSG00000033420	Antxr1	69538	protein_coding	547.187	316.027	352.773	779.209	468.06	370.159	236.379	0.369926	0.28852	1.28215	0.199789	1	472.236
ENSMUSG00000055963	Triqk	208820	protein_coding	165.189	164.193	145.756	223.074	186.861	203.524	127.353	0.36986	0.273372	1.35296	0.17607	1	181.433
ENSMUSG00000020682	Mmp28	118453	protein_coding	110.126	146.538	181.667	219.976	165.091	175.539	141.215	0.369858	0.332235	1.11324	0.265604	1	166.489
ENSMUSG00000046808	Atp10d		processed_transcript	407.809	187.144	217.578	263.351	226.773	566.05	687.625	0.369585	0.350191	1.05538	0.291251	1	311.451
ENSMUSG00000031748	Gnao1	14681	protein_coding	1201.06	1255.28	1174.5	2178.07	1153.82	1387.78	709.235	0.369254	0.437142	0.8447	0.398278	1	1391.75
ENSMUSG00000041992	Rapgef5	217944	protein_coding	0	181.848	126.745	0	377.351	0	463.217	0.369217	2.34741	0.157287	0.875019	1	114.324
ENSMUSG00000027864	Ptgfrn	19221	protein_coding	2119.92	1837.9	2046.93	3251.61	2231.45	2308.72	1240.41	0.368376	0.190973	1.92894	0.0537384	1	2299.42
ENSMUSG00000026827	Gpd2		protein_coding	536.863	451.972	618.937	1034.81	542.441	540.61	1001.05	0.368323	0.251081	1.46695	0.142391	1	620.939
ENSMUSG00000094724	Rnaset2b	68195	protein_coding	189.279	296.606	196.454	252.507	322.925	309.101	356.405	0.367715	0.235421	1.56194	0.118301	1	261.145
ENSMUSG00000035493	Tgfbi	21810	protein_coding	705.493	589.682	492.192	960.457	540.627	820.455	407.425	0.367633	0.442545	0.830724	0.406129	1	684.817
ENSMUSG00000046186	Cd109	235505	protein_coding	146.261	67.0895	135.194	137.872	181.419	129.746	197.677	0.367414	0.344851	1.06543	0.286682	1	132.93
ENSMUSG00000041189	Chrnb1	11443	protein_coding	135.936	139.476	128.857	185.895	166.905	169.179	850.357	0.367235	0.18372	1.99889	0.0456202	1	154.375
ENSMUSG00000031530	Dusp4	319520	protein_coding	75.7114	40.6068	61.26	92.9474	70.7532	64.8731	36.9576	0.367097	1.23899	0.296286	0.767011	1	67.692
ENSMUSG00000021532	Fastkd3	69577	protein_coding	32.6936	130.648	149.981	153.363	156.02	111.938	108.82	0.36697	1.37278	0.267319	0.789223	1	122.441
ENSMUSG00000053684	BC048403	270802	protein_coding	108.405	60.0275	63.3724	108.439	103.409	87.7696	61.1953	0.366665	0.411201	0.891693	0.372558	1	88.5703
ENSMUSG00000037419	Endod1	71946	protein_coding	380.278	271.889	365.447	503.465	451.732	363.798	631.347	0.3664	0.206915	1.77077	0.0765984	1	389.435
ENSMUSG00000019564	Arid3a	13496	protein_coding	37.8557	60.0275	65.4848	66.6123	61.6823	78.8654	81.3072	0.365888	0.449666	0.813687	0.415824	1	61.7547
ENSMUSG00000027799	Nbea	26422	protein_coding	930.906	432.551	872.426	975.948	767.401	1114.29	853.451	0.365558	0.295157	1.23852	0.215523	1	848.921
ENSMUSG00000043613	Mmp3	17392	protein_coding	380.278	14.1241	19.0117	311.374	136.064	34.3446	101.097	0.36551	1.79553	0.203567	0.838692	1	149.199
ENSMUSG00000025931	Paqr8	74229	protein_coding	73.9907	86.5102	80.2717	89.8492	116.108	103.034	200.989	0.365486	0.299648	1.21972	0.222572	1	91.6272
ENSMUSG00000002985	Apoe		protein_coding	7626.2	8375.6	7796.91	12651.7	8873.18	9133.12	10096.2	0.365381	0.186535	1.95878	0.0501384	1	9076.12
ENSMUSG00000036560	Lgi4	243914	protein_coding	175.513	150.069	194.342	267.998	159.648	185.715	98.0589	0.365091	1.77384	0.205819	0.836932	1	188.881
ENSMUSG00000031709	Tbc1d9	71310	protein_coding	211.648	183.613	158.431	288.137	210.446	214.972	182.439	0.365058	0.336529	1.08477	0.278022	1	211.208
ENSMUSG00000029238	Clock	12753	protein_coding	1615.75	533.185	1307.58	1426.74	1344.31	1658.72	825.183	0.364964	0.335755	1.087	0.277038	1	1314.38
ENSMUSG00000020364	Zfp354a	21408	protein_coding	80.8736	104.165	78.1593	105.34	116.108	120.842	102.993	0.364789	0.31681	1.15144	0.24955	1	100.915
ENSMUSG00000028399	Ptprd	19266	protein_coding	292.521	319.558	348.548	511.211	315.668	417.223	187.004	0.36473	0.477929	0.763148	0.445375	1	367.455
ENSMUSG00000050890	Pdik1l		protein_coding	180.675	141.241	190.117	198.288	232.216	226.42	377.749	0.364652	0.209057	1.74427	0.0811121	1	194.826
ENSMUSG00000034810	Scn7a	20272	protein_coding	1128.79	769.764	1020.3	1516.59	1026.83	1107.93	559.607	0.364403	1.22682	0.297029	0.766444	1	1095.03
ENSMUSG00000026786	Apbb1ip	54519	protein_coding	220.251	155.365	200.679	252.507	272.128	217.516	125.253	0.364219	0.371606	0.980122	0.327026	1	219.741
ENSMUSG00000033039	Micall1	27008	protein_coding	2603.44	1679	4374.81	3440.6	3662.84	3835.15	2285.62	0.363865	0.245856	1.47999	0.138876	1	3265.97
ENSMUSG00000039234	Sec24d	69608	protein_coding	1481.53	1066.37	1539.95	1917.81	1507.59	1829.17	1488.98	0.363721	0.169632	2.14418	0.0320185	1	1557.07
ENSMUSG00000051855	Mest	17294	protein_coding	318.332	278.951	255.602	328.414	504.344	267.125	916.597	0.363689	0.28213	1.28908	0.197369	1	325.461
ENSMUSG00000000753	Serpinf1	20317	protein_coding	1073.73	868.633	792.155	1524.34	981.474	1003.63	618.305	0.363689	0.343064	1.06012	0.28909	1	1040.66
ENSMUSG00000029061	Mmp23	26561	protein_coding	199.603	160.662	137.307	258.704	192.304	189.531	105.699	0.363531	0.537492	0.676346	0.498821	1	189.685
ENSMUSG00000033855	Ston1	77057	protein_coding	517.935	250.703	399.246	475.581	371.908	642.371	256.239	0.363279	0.403131	0.901144	0.367512	1	442.957
ENSMUSG00000030786	Itgam	16409	protein_coding	156.585	111.227	168.993	302.079	116.108	146.283	155.427	0.363245	0.465065	0.781062	0.434766	1	166.879
ENSMUSG00000020422	Tns3	319939	protein_coding	958.438	787.419	931.574	1460.82	781.914	1142.28	517.952	0.363153	1.33853	0.271308	0.786155	1	1010.41
ENSMUSG00000032688	Malt1	240354	protein_coding	130.774	203.034	188.005	202.935	244.915	221.332	357.254	0.362907	0.225002	1.61291	0.106764	1	198.499
ENSMUSG00000042684	Npl	74091	protein_coding	27.5314	118.289	65.4848	97.5948	59.8681	103.034	82.3348	0.362766	0.562086	0.645392	0.518673	1	78.6337
ENSMUSG00000067297	2010002M12Rik	112419	protein_coding	203.044	188.91	245.04	246.311	295.712	273.485	167.732	0.361995	0.360463	1.00425	0.315258	1	242.084
ENSMUSG00000043671	Dpy19l3	233115	protein_coding	106.684	72.3861	86.6089	123.93	105.223	111.938	106.721	0.361355	0.392022	0.921772	0.356648	1	101.128
ENSMUSG00000024935	Slc1a1	20510	protein_coding	228.855	167.724	160.543	247.86	206.817	250.588	629.207	0.360943	0.254637	1.41748	0.156342	1	210.398
ENSMUSG00000004054	Map3k11	26403	protein_coding	500.728	524.358	528.103	704.851	781.914	518.985	5633.44	0.360787	0.154772	2.33109	0.0197486	1	593.156
ENSMUSG00000032182	Yipf2		protein_coding	96.36	220.689	137.307	244.762	172.348	172.995	388.241	0.360661	0.283915	1.27031	0.203973	1	174.077
ENSMUSG00000026483	Fam129a	63913	protein_coding	1053.08	806.84	952.698	1443.78	1093.95	1077.4	892.749	0.360309	0.324334	1.11092	0.266603	1	1071.29
ENSMUSG00000043336	Filip1l	78749	protein_coding	1316.35	858.04	1400.53	1793.88	1291.7	1498.44	1615.24	0.36028	0.211465	1.70373	0.0884313	1	1359.82
ENSMUSG00000030532	Hddc3	68695	protein_coding	55.0628	74.1516	59.1475	97.5948	72.5674	73.7773	55.1284	0.360208	0.403181	0.893415	0.371635	1	72.0502
ENSMUSG00000064105	Cnnm2	94219	protein_coding	166.909	150.069	166.881	206.033	205.003	207.34	138.904	0.360161	0.36473	0.987473	0.323411	1	183.706
ENSMUSG00000027200	Sema6d	214968	protein_coding	1161.48	798.012	1364.62	1479.41	1351.57	1419.58	1683.61	0.359785	0.216034	1.66541	0.0958319	1	1262.45
ENSMUSG00000045333	Zfp423		protein_coding	127.333	74.1516	126.745	161.109	112.48	145.011	492.659	0.359663	0.248271	1.44867	0.14743	1	124.471
ENSMUSG00000034109	Golim4	73124	protein_coding	1421.31	1002.81	1383.63	1987.53	1373.34	1539.15	1476.26	0.359398	0.194916	1.84387	0.0652027	1	1451.29
ENSMUSG00000054855	Rnd1	223881	protein_coding	87.7564	54.7309	76.0468	91.3983	94.3377	95.4017	515.948	0.359157	0.25203	1.42506	0.154141	1	83.2786
ENSMUSG00000035898	Uba6	231380	protein_coding	447.386	326.62	479.518	562.332	533.371	501.177	398.772	0.358773	0.264661	1.35559	0.175229	1	475.067
ENSMUSG00000049872	Fam26e	103511	protein_coding	178.954	141.241	101.396	171.953	188.675	179.355	90.6159	0.358759	0.479503	0.74819	0.454346	1	160.262
ENSMUSG00000027878	Notch2	18129	protein_coding	657.313	432.551	644.286	951.162	536.999	723.781	355.11	0.358733	0.292883	1.22483	0.220638	1	657.682
ENSMUSG00000035275	Raver2	242570	protein_coding	134.216	125.351	204.904	219.976	243.101	161.547	103.926	0.358665	0.497294	0.721233	0.470766	1	181.516
ENSMUSG00000002983	Relb	19698	protein_coding	242.621	300.137	185.892	323.767	346.509	265.853	621.837	0.358477	0.203756	1.75934	0.078519	1	277.463
ENSMUSG00000029561	Oasl2		protein_coding	395.764	273.655	276.726	399.674	402.749	410.863	1425.87	0.358451	0.194977	1.83843	0.0659995	1	359.905
ENSMUSG00000039470	Zdhhc2	70546	protein_coding	111.846	97.1033	99.2834	153.363	134.25	109.394	181.946	0.358383	0.265054	1.35211	0.176339	1	117.54
ENSMUSG00000033478	Fam160b1	226252	protein_coding	562.673	245.406	388.684	627.395	368.28	531.705	578.175	0.357335	0.29224	1.22275	0.221425	1	454.024
ENSMUSG00000028378	Ptgr1	67103	protein_coding	58.5043	70.6206	76.0468	103.791	72.5674	86.4975	67.8308	0.356913	0.374658	0.952638	0.340773	1	78.0047
ENSMUSG00000049804	Armcx4	100503043	protein_coding	215.089	303.668	430.932	497.269	288.456	386.695	184.508	0.356752	0.492644	0.724159	0.468968	1	353.685
ENSMUSG00000025701	Alox5	11689	protein_coding	160.026	376.054	340.098	281.94	322.925	501.177	197.552	0.356695	0.452537	0.788211	0.430573	1	330.37
ENSMUSG00000006471	Ndor1	78797	protein_coding	351.026	192.441	272.501	388.83	306.597	342.174	730.538	0.356425	0.199411	1.78739	0.0738745	1	308.928
ENSMUSG00000070044	Fam149a	212326	protein_coding	242.621	201.269	259.827	316.021	328.368	256.949	303.843	0.356185	0.219511	1.62263	0.10467	1	267.509
ENSMUSG00000040690	Col16a1	107581	protein_coding	414.692	294.841	268.276	469.384	375.536	390.511	202.253	0.355704	0.347647	1.02318	0.306224	1	368.873
ENSMUSG00000028312	Smc2		protein_coding	165.189	107.696	141.532	171.953	210.446	150.099	292.277	0.355653	0.257783	1.37966	0.16769	1	157.819
ENSMUSG00000074238	Ap1ar	211556	protein_coding	320.053	695.612	542.89	711.048	604.124	657.636	756.439	0.355646	0.242052	1.4693	0.141752	1	588.56
ENSMUSG00000042826	Fgf11	14166	protein_coding	142.819	118.289	120.408	175.051	168.719	145.011	106.469	0.355346	0.361335	0.983425	0.325398	1	145.049
ENSMUSG00000027253	Lrp4	228357	protein_coding	263.269	363.696	297.85	416.714	351.952	414.679	194.404	0.355063	0.476978	0.7444	0.456635	1	351.36
ENSMUSG00000037119	D15Ertd621e	210998	protein_coding	757.114	617.93	642.173	889.197	858.11	826.815	1132.83	0.354962	0.186561	1.90266	0.0570852	1	765.223
ENSMUSG00000018068	Ints2	70422	protein_coding	252.945	197.738	221.803	337.709	292.084	235.324	270.814	0.354608	0.232755	1.52353	0.127627	1	256.267
ENSMUSG00000029233	Srd5a3	57357	protein_coding	221.972	220.689	175.33	311.374	263.057	220.06	619.864	0.354606	0.162598	2.18087	0.0291928	1	235.414
ENSMUSG00000047146	Tet1	52463	protein_coding	125.612	52.9654	181.667	182.797	116.108	166.635	114.179	0.354501	0.462948	0.765748	0.443826	1	137.631
ENSMUSG00000032740	Ccdc88a	108686	protein_coding	345.863	284.248	335.874	469.384	373.722	390.511	504.283	0.354461	0.188208	1.88334	0.0596537	1	366.6
ENSMUSG00000036403	Cep135		protein_coding	321.773	208.331	171.105	292.784	299.341	295.109	247.55	0.3541	0.260973	1.35685	0.17483	1	264.741
ENSMUSG00000027881	Prpf38b	66921	protein_coding	566.115	391.944	447.831	574.725	598.681	629.651	963.797	0.354095	0.199054	1.77889	0.0752577	1	534.825
ENSMUSG00000017466	Timp2	21858	protein_coding	3899.14	3395.08	3694.61	5809.21	3875.1	4332.51	3018.74	0.353657	0.245209	1.44227	0.149226	1	4167.61
ENSMUSG00000094410	Zbed6		protein_coding	1046.19	459.034	1223.09	1301.26	872.623	1296.19	559.733	0.352702	0.401377	0.87873	0.379548	1	1033.07
ENSMUSG00000031355	Arhgap6	11856	protein_coding	239.179	174.786	257.714	393.477	270.314	231.508	173.318	0.352551	0.388436	0.907616	0.364081	1	261.163
ENSMUSG00000027677	Ttc14	67120	protein_coding	213.369	167.724	219.691	298.981	223.145	245.5	330.538	0.352237	0.270665	1.30138	0.19313	1	228.068
ENSMUSG00000051934	Spats2	72572	protein_coding	282.197	308.965	249.265	374.888	397.307	302.741	374.522	0.351969	0.291996	1.20539	0.228054	1	319.227
ENSMUSG00000031697	Orc6	56452	protein_coding	139.378	81.2136	162.656	125.479	192.304	171.723	254.124	0.351919	0.314182	1.12011	0.262666	1	145.459
ENSMUSG00000051978	Erich1	234086	protein_coding	142.819	109.462	107.733	159.56	172.348	131.018	351.83	0.351471	0.23367	1.50414	0.132546	1	137.157
ENSMUSG00000041215	Yeats2	208146	protein_coding	208.206	277.186	280.951	328.414	312.04	331.998	684.533	0.351305	0.164587	2.13447	0.0328047	1	289.799
ENSMUSG00000028111	Ctsk	13038	protein_coding	141.099	128.883	101.396	196.739	123.365	152.643	86.0411	0.351302	0.369744	0.950123	0.34205	1	140.687
ENSMUSG00000074207	Adh1	11522	protein_coding	409.53	647.944	754.131	923.278	455.361	914.584	1389.03	0.351043	0.307816	1.14043	0.254106	1	684.138
ENSMUSG00000020178	Adora2a	11540	protein_coding	271.873	326.62	232.365	274.195	410.006	377.791	1135.01	0.350697	0.211309	1.65964	0.0969871	1	315.475
ENSMUSG00000040724	Kcna2	16490	protein_coding	156.585	107.696	179.555	221.525	157.834	190.803	87.3162	0.350676	0.597323	0.58708	0.55715	1	169
ENSMUSG00000031592	Pcm1	18536	protein_coding	1805.03	2304	2418.71	2810.11	2850.09	2661.07	1411.49	0.350627	0.235183	1.49087	0.135995	1	2474.83
ENSMUSG00000039934	Gsap	212167	protein_coding	79.1528	67.0895	44.3607	65.0632	58.0539	124.658	182.901	0.350209	0.357248	0.980297	0.32694	1	73.0631
ENSMUSG00000041075	Fzd7	14369	protein_coding	320.053	356.634	352.773	532.898	341.067	424.856	221.441	0.350169	0.431817	0.810921	0.417411	1	388.047
ENSMUSG00000020807	4933427D14Rik		protein_coding	98.0807	114.758	149.981	165.756	145.135	151.371	179.096	0.35003	0.331671	1.05535	0.291264	1	137.514
ENSMUSG00000056596	Trnp1	69539	protein_coding	34.4143	70.6206	63.3724	99.1439	39.9121	41.9767	29.997	0.349902	0.877321	0.398829	0.690019	1	58.24
ENSMUSG00000000290	Itgb2	16414	protein_coding	173.792	176.551	164.768	244.762	199.56	208.612	330.759	0.349255	0.40496	0.862442	0.388444	1	194.674
ENSMUSG00000073421	H2-Ab1	14961	protein_coding	1003.18	1152.88	828.066	1287.32	1219.13	1324.18	2879.54	0.348712	0.294393	1.18451	0.236211	1	1135.79
ENSMUSG00000025888	Casp1	12362	protein_coding	82.5943	90.0412	33.7986	79.0053	107.037	77.5934	278.412	0.348684	0.311326	1.12	0.262715	1	78.3449
ENSMUSG00000044636	Csrnp2	207785	protein_coding	68.8286	72.3861	73.9344	89.8492	88.8951	94.1297	159.892	0.348584	0.258889	1.34646	0.178154	1	81.3372
ENSMUSG00000040552	C3ar1	12267	protein_coding	168.63	217.158	232.365	281.94	203.189	277.301	171.776	0.348448	0.467193	0.745832	0.455769	1	230.097
ENSMUSG00000042364	Snx18	170625	protein_coding	1011.78	510.233	705.546	852.018	812.755	1181.71	959.07	0.348264	0.252539	1.37905	0.167879	1	845.674
ENSMUSG00000024665	Fads2	56473	protein_coding	299.404	195.972	215.466	396.576	281.199	232.78	241.223	0.348209	0.340323	1.02317	0.306226	1	270.233
ENSMUSG00000026321	Tnfrsf11a	21934	protein_coding	51.6214	54.7309	69.7096	92.9474	61.6823	69.9612	174.873	0.347967	0.312889	1.11211	0.26609	1	66.7755
ENSMUSG00000028524	Sgip1	73094	protein_coding	65.3871	38.8413	63.3724	48.0228	70.7532	95.4017	652.997	0.347821	0.34573	1.00605	0.314393	1	63.6298
ENSMUSG00000040289	Hey1	15213	protein_coding	356.188	395.475	291.513	426.009	444.475	461.744	2330.65	0.347616	0.146642	2.37051	0.0177638	1	395.901
ENSMUSG00000001918	Slc1a5	20514	protein_coding	492.124	497.875	456.281	755.972	509.786	578.77	1366.97	0.347491	0.209162	1.66135	0.0966431	1	548.468
ENSMUSG00000036334	Igsf10		protein_coding	209.927	121.82	154.206	267.998	137.878	212.428	94.3506	0.347317	1.32557	0.262013	0.793311	1	184.043
ENSMUSG00000045822	Zswim3	67538	protein_coding	120.45	93.5722	107.733	94.4965	212.26	104.306	130.067	0.34722	0.442016	0.785538	0.432138	1	122.136
ENSMUSG00000024590	Lmnb1	16906	protein_coding	185.837	174.786	215.466	215.328	292.084	225.148	151.815	0.346991	0.377361	0.919521	0.357823	1	218.108
ENSMUSG00000017167	Cntnap1	53321	protein_coding	65.3871	63.5585	86.6089	97.5948	88.8951	87.7696	55.4152	0.346854	0.453664	0.764562	0.444532	1	81.6357
ENSMUSG00000035873	Pawr	114774	protein_coding	96.36	56.4964	84.4965	165.756	58.0539	82.6815	222.23	0.346802	0.358332	0.967822	0.333133	1	90.6408
ENSMUSG00000040078	Gm9769		processed_pseudogene	526.538	270.124	428.82	487.974	502.529	563.506	231.624	0.346616	0.33013	1.04994	0.293747	1	463.249
ENSMUSG00000032913	Lrig2	269473	protein_coding	375.116	180.082	350.66	441.5	306.597	401.959	260.138	0.34619	0.325069	1.06497	0.286888	1	342.653
ENSMUSG00000005360	Slc1a3	20512	protein_coding	58.5043	61.793	46.4731	145.618	38.0979	44.5208	51.0187	0.346094	0.590114	0.586487	0.557548	1	65.8344
ENSMUSG00000073633	Fbxo36	66153	protein_coding	60.225	44.1378	38.0234	49.572	56.2398	72.5053	41.8466	0.346015	0.59361	0.5829	0.559961	1	53.4505
ENSMUSG00000030780	BC017158	233913	protein_coding	190.999	188.91	175.33	269.547	219.516	217.516	672.833	0.345804	0.168828	2.04826	0.0405342	1	210.303
ENSMUSG00000038141	Tmem181a	77106	protein_coding	297.684	789.185	299.963	401.223	783.728	586.402	569.284	0.345422	0.371366	0.93014	0.352299	1	526.364
ENSMUSG00000002831	Plin4	57435	protein_coding	6046.59	5601.98	7047.01	7582.96	5865.26	10227.1	3531.83	0.345072	0.540312	0.638654	0.523048	1	7061.81
ENSMUSG00000032725	Folr2	14276	protein_coding	161.747	111.227	84.4965	167.305	137.878	190.803	79.5383	0.344791	1.51369	0.227782	0.819816	1	142.243
ENSMUSG00000002617	Zfp40	22700	protein_coding	96.36	81.2136	111.958	125.479	110.665	129.746	149.763	0.34459	0.26262	1.31212	0.189478	1	109.237
ENSMUSG00000021171	Esyt2	52635	protein_coding	1104.7	441.378	942.136	986.792	752.887	1413.22	2032.55	0.344499	0.310958	1.10786	0.267921	1	940.185
ENSMUSG00000038127	Ccdc50	67501	protein_coding	1287.09	967.502	1275.9	1700.94	1347.94	1439.93	1121.01	0.344251	0.172866	1.99144	0.0464329	1	1336.55
ENSMUSG00000037533	Rapgef6	192786	protein_coding	839.708	271.889	625.274	788.504	589.61	809.006	913.372	0.343991	0.310529	1.10776	0.267967	1	653.999
ENSMUSG00000001948	Spa17	20686	protein_coding	94.6393	109.462	71.822	122.381	114.294	114.482	65.5103	0.343971	0.409435	0.84011	0.400847	1	104.513
ENSMUSG00000074671	Tspyl3	241732	protein_coding	73.9907	38.8413	57.0351	72.8088	63.4965	77.5934	198.215	0.34374	0.301392	1.14051	0.254075	1	63.961
ENSMUSG00000027339	Rassf2		protein_coding	366.512	245.406	251.377	408.969	333.81	353.622	253.273	0.343391	0.273803	1.25415	0.209786	1	326.616
ENSMUSG00000030287	Itpr2	16439	protein_coding	726.141	580.854	851.302	1056.5	772.843	905.68	1533.44	0.343305	0.167862	2.04517	0.0408384	1	815.554
ENSMUSG00000070709	1700049G17Rik	73430	protein_coding	149.702	104.165	126.745	165.756	175.976	141.195	95.0738	0.342963	0.431405	0.794992	0.426618	1	143.923
ENSMUSG00000047910	Pcdhb16	93887	protein_coding	73.9907	68.855	40.1358	80.5544	90.7093	62.3291	182.697	0.342755	0.29141	1.17619	0.239517	1	69.4291
ENSMUSG00000031258	Xkrx	331524	protein_coding	68.8286	74.1516	48.5855	85.2018	78.01	77.5934	48.3445	0.342727	0.500817	0.684335	0.493764	1	72.0618
ENSMUSG00000050954	Zfp169	67911	protein_coding	60.225	44.1378	48.5855	63.5141	79.8242	50.8809	82.2683	0.342422	0.399112	0.85796	0.390915	1	57.8612
ENSMUSG00000026640	Plxna2	18845	protein_coding	2930.38	1931.47	2469.41	2917	2737.61	3626.54	3212.5	0.342068	0.177936	1.92243	0.054552	1	2768.73
ENSMUSG00000078945	Naip2	17948	protein_coding	79.1528	63.5585	101.396	86.7509	88.8951	134.834	106.503	0.341832	0.372285	0.9182	0.358514	1	92.4313
ENSMUSG00000030659	Nucb2	53322	protein_coding	295.963	268.358	198.567	357.848	284.827	323.094	669.665	0.341764	0.178157	1.91834	0.0550683	1	288.109
ENSMUSG00000001493	Meox1	17285	protein_coding	700.331	480.22	316.862	692.458	714.789	463.016	1129.89	0.341636	0.269496	1.26768	0.204912	1	561.279
ENSMUSG00000015950	Ncf1	17969	protein_coding	139.378	132.414	82.3841	181.247	121.55	146.283	118.612	0.341526	0.423366	0.806692	0.419844	1	133.876
ENSMUSG00000022139	Mbnl2	105559	protein_coding	5747.18	3515.14	5038.1	6585.32	5036.18	6418.63	3167.16	0.340501	0.200562	1.69774	0.0895569	1	5390.09
ENSMUSG00000032202	Rab27a		protein_coding	211.648	143.007	166.881	294.333	132.436	232.78	191.053	0.340258	0.435969	0.780464	0.435118	1	196.847
ENSMUSG00000042680	Garem	381126	protein_coding	710.655	669.13	1170.28	834.978	937.934	1462.83	571.382	0.340127	0.320018	1.06284	0.287856	1	964.3
ENSMUSG00000031486	Gpr124	78560	protein_coding	469.755	545.544	506.979	803.995	526.114	601.667	372.695	0.339996	0.301342	1.12827	0.259205	1	575.676
ENSMUSG00000042644	Itpr3	16440	protein_coding	411.251	289.544	401.358	505.014	413.634	474.464	599.219	0.339638	0.289479	1.17328	0.240685	1	415.878
ENSMUSG00000037487	Ubr5	70790	protein_coding	2708.4	773.295	3177.07	3451.45	2260.48	2711.95	1896.26	0.339558	0.364508	0.931551	0.351568	1	2513.77
ENSMUSG00000046709	Mapk10	26414	protein_coding	591.926	916.302	923.124	1168.04	738.374	1104.12	458.694	0.339175	0.905202	0.374696	0.707887	1	906.98
ENSMUSG00000046714	Foxc2	14234	protein_coding	46.4593	65.324	63.3724	91.3983	58.0539	69.9612	54.5872	0.339104	0.516722	0.656261	0.511656	1	65.7615
ENSMUSG00000005672	Kit	16590	protein_coding	189.279	236.579	128.857	190.542	310.226	193.347	501.388	0.338959	0.285258	1.18825	0.234733	1	208.138
ENSMUSG00000020105	Lrig3	320398	protein_coding	98.0807	52.9654	63.3724	99.1439	72.5674	96.6737	185.749	0.338718	0.324023	1.04535	0.29586	1	80.4673
ENSMUSG00000006369	Fbln1	14114	protein_coding	2608.6	3509.84	3139.04	5048.59	2786.59	3618.9	1831.43	0.338661	0.283229	1.19572	0.231808	1	3451.93
ENSMUSG00000060429	Sntb1	20649	protein_coding	194.441	150.069	221.803	294.333	228.587	192.075	228.957	0.338658	0.315479	1.07347	0.28306	1	213.551
ENSMUSG00000022231	Sema5a	20356	protein_coding	285.639	211.862	325.312	408.969	263.057	356.166	157.232	0.338013	0.517143	0.653615	0.51336	1	308.501
ENSMUSG00000056763	Cspp1	211660	protein_coding	156.585	125.351	183.78	181.247	203.189	203.524	315.644	0.337715	0.212249	1.59113	0.11158	1	175.613
ENSMUSG00000000693	Loxl3	16950	protein_coding	230.576	127.117	154.206	249.409	186.861	212.428	130.102	0.337309	0.352784	0.956135	0.339004	1	193.433
ENSMUSG00000039646	Vasn	246154	protein_coding	309.729	330.151	325.312	579.372	344.695	352.35	193.63	0.337218	0.593955	0.56775	0.570205	1	373.601
ENSMUSG00000060206	Zfp462	242466	protein_coding	256.386	144.772	287.288	345.455	215.888	306.557	166.766	0.336708	0.336773	0.999808	0.317404	1	259.391
ENSMUSG00000041921	Metap1d	66559	protein_coding	473.196	513.765	771.031	703.302	740.188	730.141	473.421	0.336703	0.18941	1.77764	0.0754631	1	655.27
ENSMUSG00000041440	Gk5	235533	protein_coding	89.4771	58.262	88.7213	119.283	67.1249	110.666	86.0247	0.336447	0.436222	0.771274	0.440545	1	88.9223
ENSMUSG00000043719	Col6a6	245026	protein_coding	519.656	430.785	496.417	759.071	471.688	588.946	278.474	0.33638	1.14131	0.294731	0.7682	1	544.427
ENSMUSG00000028211	Trp53inp1	60599	protein_coding	483.521	451.972	559.789	763.718	477.131	658.908	507.225	0.336314	0.233083	1.44289	0.14905	1	565.84
ENSMUSG00000079481	Nhsl2	100042480	protein_coding	381.998	217.158	207.016	362.495	304.783	344.718	456.53	0.33589	0.259459	1.29458	0.195466	1	303.028
ENSMUSG00000094942	Gm3604	100041979	protein_coding	44.7386	49.4344	50.6979	68.1614	65.3107	50.8809	71.5201	0.335812	0.443441	0.757288	0.448878	1	54.8706
ENSMUSG00000020227	Irak3	73914	protein_coding	234.017	227.751	249.265	266.449	292.084	334.542	771.53	0.335685	0.229544	1.4624	0.143631	1	267.351
ENSMUSG00000078234	Klhdc7a	242721	protein_coding	280.476	227.751	327.424	413.616	386.422	255.677	163.881	0.335389	0.310986	1.07847	0.280824	1	315.228
ENSMUSG00000030921	Trim30a	20128	protein_coding	381.998	314.261	363.335	401.223	439.033	489.729	1006.76	0.334914	0.161688	2.07136	0.0383251	1	398.263
ENSMUSG00000044749	Abca6	76184	protein_coding	309.729	155.365	414.033	429.107	232.216	390.511	171.001	0.334691	1.10899	0.301797	0.762807	1	321.827
ENSMUSG00000037613	Tnfrsf23	79201	protein_coding	234.017	178.317	116.183	212.23	273.942	178.083	218.559	0.333679	0.295812	1.12801	0.259316	1	198.795
ENSMUSG00000036362	P2ry13	74191	protein_coding	86.0357	45.9034	38.0234	88.3	67.1249	67.4172	45.2835	0.333546	0.696074	0.479182	0.631809	1	65.4674
ENSMUSG00000034926	Dhcr24	74754	protein_coding	127.333	111.227	103.508	179.698	148.763	108.122	109.528	0.33351	0.271379	1.22895	0.219091	1	129.775
ENSMUSG00000076617	Ighm		IG_C_gene	230.576	257.765	198.567	271.097	326.553	274.757	883.982	0.333466	0.21016	1.58672	0.112576	1	259.886
ENSMUSG00000033991	Ttc37	218343	protein_coding	368.233	134.179	198.567	216.877	517.043	146.283	205.998	0.333406	0.495251	0.673206	0.500816	1	263.53
ENSMUSG00000030528	Blm	12144	protein_coding	55.0628	56.4964	52.8103	74.3579	72.5674	59.7851	45.3746	0.333294	0.567035	0.587784	0.556677	1	61.8467
ENSMUSG00000020057	Dram1	71712	protein_coding	203.044	192.441	175.33	298.981	194.118	223.876	187.121	0.333145	0.33613	0.991118	0.321628	1	214.632
ENSMUSG00000038497	Tmco3	234076	protein_coding	755.393	685.019	699.209	800.897	917.978	979.457	822.535	0.333085	0.123732	2.69198	0.00710283	0.768133	806.326
ENSMUSG00000042659	Arrdc4	66412	protein_coding	335.539	386.648	247.152	371.79	399.121	456.656	1168.62	0.333046	0.174231	1.91153	0.0559368	1	366.151
ENSMUSG00000056553	Ptprn2	19276	protein_coding	455.989	390.179	528.103	418.263	429.962	974.369	268.346	0.332885	0.320497	1.03865	0.298967	1	532.811
ENSMUSG00000041794	Myrip	245049	protein_coding	187.558	125.351	156.319	206.033	221.331	164.091	115.111	0.332604	0.457509	0.726989	0.467233	1	176.78
ENSMUSG00000028307	Aldob	230163	protein_coding	325.215	644.413	422.482	737.383	493.458	532.977	264.178	0.332582	1.89042	0.17593	0.860349	1	525.988
ENSMUSG00000026726	Cubn	65969	protein_coding	111.846	63.5585	92.9461	105.34	139.692	92.8576	54.3497	0.332358	0.893228	0.372087	0.709828	1	101.04
ENSMUSG00000054099	Slc25a40		protein_coding	342.422	319.558	308.412	418.263	386.422	417.223	312.878	0.331836	0.160305	2.07003	0.0384496	1	365.383
ENSMUSG00000006906	Stambp	70527	protein_coding	208.206	77.6826	196.454	123.93	346.509	139.922	99.4924	0.331785	0.572315	0.579725	0.5621	1	182.118
ENSMUSG00000021013	Ttc8	76260	protein_coding	86.0357	98.8688	95.0586	114.635	125.179	111.938	71.2989	0.331497	0.442774	0.748682	0.454049	1	105.286
ENSMUSG00000021684	Pde8b	218461	protein_coding	177.234	123.586	103.508	175.051	195.932	150.099	83.3495	0.330764	0.764621	0.432585	0.665316	1	154.235
ENSMUSG00000047735	Samd9l	209086	protein_coding	851.753	496.109	688.646	878.353	916.164	761.942	2628.23	0.330314	0.177617	1.8597	0.0629284	1	765.495
ENSMUSG00000054580	Pla2r1		protein_coding	211.648	151.834	162.656	255.605	192.304	212.428	102.922	0.330122	0.557255	0.592408	0.553577	1	197.746
ENSMUSG00000028581	Laptm5	16792	protein_coding	540.304	651.475	604.15	813.29	738.374	663.996	821.959	0.329873	0.343854	0.959339	0.337388	1	668.598
ENSMUSG00000020251	Glt8d2	74782	protein_coding	89.4771	51.1999	67.5972	103.791	52.6114	101.762	41.7219	0.329735	0.967469	0.340823	0.733237	1	77.7398
ENSMUSG00000002006	Pdzd4	245469	protein_coding	84.315	74.1516	57.0351	97.5948	88.8951	78.8654	43.1572	0.32952	0.460574	0.715455	0.474328	1	80.1428
ENSMUSG00000052331	Ankrd44	329154	protein_coding	356.188	314.261	388.684	410.518	410.006	507.537	632.066	0.329104	0.214605	1.53354	0.125143	1	397.866
ENSMUSG00000040389	Wdr47	99512	protein_coding	419.854	314.261	310.525	436.853	404.563	464.288	565.64	0.328773	0.166774	1.97137	0.0486819	1	391.724
ENSMUSG00000001506	Col1a1	12842	protein_coding	3737.39	2648.27	2777.82	4717.08	3412.48	3368.32	1826.1	0.328533	0.488418	0.672648	0.501171	1	3443.56
ENSMUSG00000029851	Fam115c	232748	protein_coding	117.009	77.6826	80.2717	111.537	139.692	97.9457	154.102	0.327819	0.337149	0.972329	0.330887	1	104.023
ENSMUSG00000024940	Ltbp3	16998	protein_coding	910.258	903.943	887.213	1377.17	954.262	1063.41	603.555	0.327682	0.346378	0.946023	0.344137	1	1016.04
ENSMUSG00000031596	Slc7a2	11988	protein_coding	122.171	91.8067	149.981	210.681	150.577	119.57	75.3351	0.32758	0.417535	0.784556	0.432714	1	140.798
ENSMUSG00000022899	Slc15a2	57738	protein_coding	149.702	77.6826	120.408	215.328	30.8412	189.531	246.197	0.32737	0.591234	0.553707	0.579779	1	130.582
ENSMUSG00000023913	Pla2g7	27226	protein_coding	263.269	217.158	280.951	418.263	190.489	340.902	369.066	0.327369	0.421706	0.776297	0.437574	1	285.172
ENSMUSG00000032690	Oas2	246728	protein_coding	208.206	174.786	168.993	190.542	186.861	321.822	1750.93	0.326908	0.213617	1.53034	0.125932	1	208.535
ENSMUSG00000035239	Neu3	50877	protein_coding	182.396	208.331	194.342	274.195	255.8	193.347	219.434	0.326634	0.322665	1.0123	0.311394	1	218.068
ENSMUSG00000026575	Nme7	171567	protein_coding	92.9186	104.165	101.396	120.832	146.949	108.122	126.378	0.326334	0.254569	1.28191	0.199875	1	112.397
ENSMUSG00000042515	Mum1l1		protein_coding	127.333	72.3861	84.4965	154.912	101.594	100.49	58.8188	0.32602	1.02096	0.319326	0.749479	1	106.869
ENSMUSG00000005465	Il27ra	50931	protein_coding	110.126	109.462	65.4848	137.872	112.48	108.122	344.115	0.32573	0.231377	1.40779	0.159193	1	107.258
ENSMUSG00000001855	Nup214	227720	protein_coding	758.835	690.316	781.593	1013.13	879.88	900.592	1083.41	0.325669	0.13756	2.36747	0.0179104	1	837.39
ENSMUSG00000026737	Pip4k2a	18718	protein_coding	449.106	358.399	409.808	523.604	478.945	520.257	709.593	0.324871	0.154254	2.10608	0.0351975	1	456.687
ENSMUSG00000019539	Rcn3		protein_coding	767.438	591.447	625.274	1099.88	638.593	703.428	469.896	0.32481	1.30709	0.248499	0.803748	1	737.677
ENSMUSG00000032186	Tmod2		protein_coding	254.666	188.91	268.276	427.558	214.074	250.588	159.601	0.324366	0.408629	0.793791	0.427317	1	267.345
ENSMUSG00000036986	Pml	18854	protein_coding	342.422	308.965	356.998	446.148	384.607	428.672	862.54	0.323666	0.171162	1.89099	0.0586252	1	377.969
ENSMUSG00000049516	Spty2d1	101685	protein_coding	483.521	307.199	414.033	553.037	458.989	489.729	682.515	0.322977	0.221666	1.45704	0.145104	1	451.085
ENSMUSG00000035248	Zcchc6	214290	protein_coding	970.483	656.771	868.202	1110.72	925.235	1079.95	1264.23	0.322389	0.20183	1.59733	0.110193	1	935.226
ENSMUSG00000051506	Wdfy4	545030	protein_coding	156.585	183.613	116.183	196.739	165.091	193.347	100.907	0.322373	0.837769	0.384799	0.700387	1	168.593
ENSMUSG00000025880	Smad7	17131	protein_coding	411.251	451.972	534.44	647.534	509.786	580.042	1173.9	0.322303	0.194651	1.6558	0.0977628	1	522.504
ENSMUSG00000026121	Sema4c		protein_coding	502.448	444.909	422.482	618.1	553.327	541.882	1563.14	0.322216	0.131439	2.45145	0.0142283	1	513.858
ENSMUSG00000032419	Tbx18	76365	protein_coding	117.009	116.524	143.644	162.658	172.348	137.378	74.1478	0.322154	0.741051	0.434726	0.663761	1	141.593
ENSMUSG00000038418	Egr1	13653	protein_coding	450.827	294.841	464.731	723.441	433.59	368.887	11176	0.321997	0.269862	1.19319	0.232795	1	456.053
ENSMUSG00000025470	Zfp511	69752	protein_coding	94.6393	104.165	133.082	161.109	125.179	125.93	267.352	0.321796	0.245636	1.31005	0.190178	1	124.017
ENSMUSG00000026958	Dpp7	83768	protein_coding	84.315	105.931	99.2834	116.184	126.993	118.298	300.519	0.32135	0.306619	1.04804	0.294619	1	108.501
ENSMUSG00000026399	Cd55		protein_coding	457.71	340.744	443.607	594.863	484.388	475.736	637.886	0.3213	0.226461	1.41879	0.155961	1	466.175
ENSMUSG00000030218	Mgp	17313	protein_coding	5489.08	5225.92	4892.35	8901.26	5208.53	5426.45	3011.3	0.321181	0.346203	0.927723	0.353551	1	5857.26
ENSMUSG00000022148	Fyb	23880	protein_coding	73.9907	90.0412	73.9344	105.34	79.8242	113.21	104.354	0.321173	0.435071	0.738206	0.460389	1	89.3902
ENSMUSG00000079418	Atg4a	666468	protein_coding	528.259	564.964	382.347	698.655	513.415	622.019	1258.81	0.321136	0.198744	1.61582	0.106133	1	551.61
ENSMUSG00000044791	Setd2	235626	protein_coding	1562.41	536.716	1637.12	1491.81	1331.61	1839.34	924.855	0.320743	0.332998	0.963197	0.335449	1	1399.83
ENSMUSG00000039109	F13a1		protein_coding	1044.47	946.315	1284.35	1611.09	1059.48	1315.27	874.261	0.320462	0.387156	0.827734	0.407821	1	1210.16
ENSMUSG00000041912	Tdrkh		protein_coding	180.675	155.365	118.295	158.011	170.533	181.899	85.7327	0.320202	0.882765	0.362726	0.716809	1	160.796
ENSMUSG00000073236	2500004C02Rik		processed_transcript	86.0357	104.165	97.171	109.988	126.993	122.114	112.232	0.320186	0.354505	0.903194	0.366423	1	107.744
ENSMUSG00000021702	Thbs4	21828	protein_coding	390.602	294.841	240.815	509.662	339.253	309.101	175.421	0.319712	0.514984	0.620819	0.534719	1	347.379
ENSMUSG00000037605	Lphn3	319387	protein_coding	72.27	35.3103	69.7096	89.8492	56.2398	75.0493	34.4187	0.319679	0.553593	0.577461	0.563628	1	66.4047
ENSMUSG00000033166	Dis3	72662	protein_coding	285.639	204.8	278.838	339.258	302.969	316.734	214.583	0.319552	0.280935	1.13746	0.255346	1	288.04
ENSMUSG00000042429	Adora1	11539	protein_coding	344.143	406.068	513.316	486.425	366.465	719.965	239.519	0.319541	1.03229	0.309547	0.756905	1	472.73
ENSMUSG00000047180	Neurl3	214854	protein_coding	175.513	150.069	118.295	150.265	232.216	179.355	401.692	0.319516	0.232955	1.37158	0.170194	1	167.619
ENSMUSG00000051041	Olfml1	244198	protein_coding	82.5943	90.0412	71.822	105.34	85.2667	117.026	50.9019	0.31941	0.641053	0.498259	0.618302	1	92.0151
ENSMUSG00000028282	Casp8ap2		protein_coding	363.071	243.641	380.234	432.205	368.28	428.672	519.678	0.319305	0.250691	1.2737	0.20277	1	369.35
ENSMUSG00000036898	Zfp157	72154	protein_coding	216.81	199.503	213.354	255.605	210.446	320.55	233.101	0.318955	0.229719	1.38846	0.164997	1	236.045
ENSMUSG00000056394	Lig1		protein_coding	127.333	118.289	122.52	167.305	163.277	129.746	204.671	0.318773	0.282659	1.12777	0.259419	1	138.078
ENSMUSG00000031548	Sfrp1	20377	protein_coding	748.511	545.544	585.138	1002.28	598.681	725.053	365.438	0.318543	0.899214	0.354247	0.723154	1	700.868
ENSMUSG00000059708	Akap17b	338351	protein_coding	192.72	192.441	188.005	215.328	266.685	234.052	139.538	0.318175	0.294124	1.08177	0.279354	1	214.872
ENSMUSG00000024501	Dpysl3	22240	protein_coding	1626.07	1345.32	1548.4	2477.05	1598.3	1597.66	1204.24	0.318131	0.189829	1.67588	0.0937608	1	1698.8
ENSMUSG00000042286	Stab1	192187	protein_coding	1751.69	1852.02	1662.47	2537.46	1830.51	2199.33	2660.36	0.317966	0.146707	2.16736	0.0302076	1	1972.25
ENSMUSG00000051034	Zfp11	22648	protein_coding	158.306	120.055	171.105	192.091	183.233	184.443	239.915	0.317947	0.31423	1.01183	0.31162	1	168.206
ENSMUSG00000051329	Nup160	59015	protein_coding	333.818	257.765	376.009	399.674	362.837	438.848	543.798	0.317236	0.188006	1.68737	0.0915321	1	361.492
ENSMUSG00000031465	Angpt2	11601	protein_coding	342.422	222.455	168.993	317.57	283.013	291.293	1008.66	0.317195	0.221488	1.43211	0.152112	1	270.958
ENSMUSG00000032827	Ppp1r9a	243725	protein_coding	714.096	487.282	623.162	982.144	633.151	681.804	347.93	0.317031	0.29526	1.07374	0.282941	1	686.94
ENSMUSG00000022197	Pdzd2	68070	protein_coding	2536.33	2076.24	3056.66	4140.81	2271.36	3196.59	3203.22	0.316809	0.215258	1.47177	0.141084	1	2879.67
ENSMUSG00000006958	Chrd	12667	protein_coding	84.315	82.9791	111.958	114.635	114.294	80.1374	50.6856	0.316527	1.99878	0.15836	0.874173	1	98.053
ENSMUSG00000022228	Zscan26	432731	protein_coding	1275.05	873.929	910.45	1338.44	1188.29	1263.12	812.974	0.316293	0.200218	1.57975	0.114165	1	1141.55
ENSMUSG00000032193	Ldlr	16835	protein_coding	311.449	222.455	268.276	354.749	348.324	296.381	421.924	0.316193	0.314105	1.00665	0.314105	1	300.272
ENSMUSG00000037461	Ints7		protein_coding	454.268	319.558	350.66	474.032	500.715	422.311	556.37	0.315914	0.192636	1.63995	0.101016	1	420.258
ENSMUSG00000021994	Wnt5a	22418	protein_coding	387.161	466.096	509.091	616.551	408.192	442.664	237.335	0.315759	1.24526	0.253569	0.799829	1	471.626
ENSMUSG00000027955	Fam198b		protein_coding	1951.29	1389.46	1683.59	2315.94	2204.24	1743.94	3590.85	0.314932	0.172608	1.82455	0.0680693	1	1881.41
ENSMUSG00000092260	Zfp963	620419	protein_coding	89.4771	100.634	99.2834	108.439	132.436	119.57	167.369	0.314908	0.296673	1.06147	0.288479	1	108.307
ENSMUSG00000062101	Zfp119b	240120	protein_coding	84.315	93.5722	84.4965	114.635	96.1518	114.482	228.25	0.314812	0.247733	1.27077	0.203811	1	97.9421
ENSMUSG00000026872	Zeb2		protein_coding	1335.27	877.46	1449.11	1818.67	1251.79	1409.4	762.734	0.314321	0.376948	0.833858	0.404361	1	1356.95
ENSMUSG00000027408	Cpxm1	56264	protein_coding	308.008	222.455	173.218	347.004	250.358	286.205	150.19	0.314311	0.451201	0.69661	0.486047	1	264.541
ENSMUSG00000026721	Rabgap1l	29809	protein_coding	1608.87	1832.6	1755.41	2895.31	1587.41	2013.61	1310.33	0.31389	0.207862	1.51009	0.131021	1	1948.87
ENSMUSG00000002845	Tmem39a	67846	protein_coding	294.242	194.207	255.602	347.004	281.199	296.381	477.954	0.313566	0.221165	1.41779	0.156252	1	278.106
ENSMUSG00000055172	C1ra	50909	protein_coding	1023.82	902.178	800.604	1412.8	948.819	1022.71	603.03	0.313232	0.347917	0.900305	0.367958	1	1018.49
ENSMUSG00000000957	Mmp14	17387	protein_coding	684.844	561.433	494.305	735.834	787.357	647.459	520.164	0.312886	0.334835	0.93445	0.350072	1	651.872
ENSMUSG00000025355	Mmp19	58223	protein_coding	86.0357	118.289	99.2834	184.346	97.966	103.034	80.2733	0.312677	0.407733	0.766868	0.44316	1	114.826
ENSMUSG00000025278	Flnb	286940	protein_coding	2324.68	1322.37	1725.84	2487.89	2002.86	2149.72	3207.1	0.312641	0.176857	1.76776	0.0771009	1	2002.23
ENSMUSG00000028484	Psip1	101739	protein_coding	868.961	909.24	1058.32	1400.41	1017.76	1102.84	1491.96	0.312294	0.151177	2.06575	0.0388525	1	1059.59
ENSMUSG00000018427	Ypel2	77864	protein_coding	1214.82	822.729	494.305	1216.06	943.377	899.32	627.21	0.31215	0.220081	1.41835	0.15609	1	931.769
ENSMUSG00000029001	Fbxo44	230903	protein_coding	36.135	356.634	378.122	556.135	575.097	30.5285	165.662	0.312129	1.09641	0.284682	0.775888	1	322.109
ENSMUSG00000035299	Mid1	17318	protein_coding	249.504	240.11	435.157	362.495	361.023	415.951	199.359	0.312084	0.300992	1.03685	0.299805	1	344.04
ENSMUSG00000020608	Smc6	67241	protein_coding	1634.68	582.62	1064.66	1609.54	734.745	1677.8	1192.42	0.311619	0.349681	0.891152	0.372848	1	1217.34
ENSMUSG00000038463	Olfml2b	320078	protein_coding	394.043	1311.78	711.883	1180.43	662.178	1030.34	451.046	0.31136	1.0293	0.302496	0.762274	1	881.775
ENSMUSG00000012429	Mplkip	66308,633057	protein_coding	65.3871	82.9791	107.733	123.93	110.665	80.1374	194.638	0.311213	0.28475	1.09294	0.274422	1	95.1387
ENSMUSG00000026069	Il1rl1	17082	protein_coding	30.9729	51.1999	61.26	44.9246	52.6114	78.8654	32.5343	0.310878	0.542479	0.573069	0.566598	1	53.3057
ENSMUSG00000040852	Plekhh2	213556	protein_coding	228.855	157.131	221.803	275.744	252.172	225.148	259.236	0.310763	0.302449	1.02749	0.304191	1	226.809
ENSMUSG00000003452	Bicd1	12121	protein_coding	213.369	199.503	194.342	264.9	243.101	245.5	149.381	0.310016	0.272258	1.13869	0.254834	1	226.786
ENSMUSG00000039801	2410089E03Rik	73692	protein_coding	328.656	301.903	310.525	444.598	353.766	370.159	375.772	0.309955	0.284051	1.09119	0.275188	1	351.601
ENSMUSG00000026840	Lamc3	23928	protein_coding	101.522	40.6068	35.911	105.34	54.4256	48.3369	32.4287	0.309594	0.658617	0.470067	0.638307	1	64.3571
ENSMUSG00000021282	Eif5	217869,102641436	protein_coding	3002.65	1583.67	2970.05	3301.18	2666.85	3391.21	2942.28	0.309581	0.232681	1.3305	0.183355	1	2819.27
ENSMUSG00000032679	Cd59a		protein_coding	1863.53	3213.24	1877.93	2766.73	2581.59	3307.26	2134.65	0.308949	0.22479	1.37439	0.16932	1	2601.71
ENSMUSG00000026971	Itgb6		protein_coding	588.484	526.123	635.836	529.8	761.958	899.32	330.312	0.308919	0.303209	1.01883	0.308281	1	656.92
ENSMUSG00000001020	S100a4	20198	protein_coding	156.585	128.883	149.981	243.212	174.162	111.938	88.1021	0.308621	0.626514	0.4926	0.622295	1	160.793
ENSMUSG00000052369	Tmem106c	380967	protein_coding	111.846	137.71	268.276	216.877	97.966	307.829	128.394	0.308532	0.459187	0.671909	0.501641	1	190.084
ENSMUSG00000071281	Zfp65	235907	protein_coding	268.431	206.565	190.117	294.333	268.499	258.221	197.071	0.308485	0.270864	1.13889	0.254748	1	247.695
ENSMUSG00000009585	Apobec3	80287	protein_coding	256.386	150.069	217.578	235.467	239.472	293.837	1258.9	0.308417	0.198139	1.55657	0.119573	1	232.135
ENSMUSG00000022758	P2rx6	18440	protein_coding	120.45	86.5102	50.6979	127.028	76.1958	89.0416	46.4178	0.307992	0.651998	0.472382	0.636654	1	91.6539
ENSMUSG00000024085	Man2a1	17158	protein_coding	1897.95	741.516	1020.3	1702.49	1532.99	1219.87	872.869	0.307858	0.257958	1.19344	0.232696	1	1352.52
ENSMUSG00000030533	Unc45a		protein_coding	134.216	492.578	481.63	435.304	440.847	455.384	875.028	0.30778	0.334277	0.920735	0.357189	1	406.66
ENSMUSG00000021327	Zkscan3		protein_coding	657.313	513.765	471.068	635.141	830.897	564.778	1202.17	0.30764	0.170709	1.80214	0.0715241	1	612.16
ENSMUSG00000066442	Mthfs	107885	protein_coding	92.9186	116.524	71.822	91.3983	146.949	108.122	151.741	0.307486	0.364574	0.843412	0.398998	1	104.622
ENSMUSG00000002111	Spi1	20375	protein_coding	96.36	111.227	88.7213	133.225	125.179	108.122	192.785	0.307215	0.393187	0.781346	0.434599	1	110.472
ENSMUSG00000070883	Ccdc173	75051	protein_coding	53.3421	45.9034	61.26	68.1614	70.7532	59.7851	45.9231	0.307212	0.475371	0.646258	0.518112	1	59.8675
ENSMUSG00000064210	Ano6	105722	protein_coding	1089.21	919.833	1172.39	1463.92	1152.01	1315.27	4285.31	0.307035	0.126279	2.4314	0.0150407	1	1185.44
ENSMUSG00000090958	Lrrc32	434215	protein_coding	376.836	434.316	318.974	421.362	544.256	440.12	1581.12	0.306913	0.186204	1.64826	0.0992991	1	422.644
ENSMUSG00000020546	Stxbp4	20913	protein_coding	244.341	210.096	257.714	348.553	243.101	287.477	251.791	0.30658	0.210602	1.45573	0.145468	1	265.214
ENSMUSG00000020646	Mboat2	67216	protein_coding	719.258	225.986	204.904	390.379	656.735	236.596	262.188	0.306572	0.395179	0.77578	0.437879	1	405.643
ENSMUSG00000062949	Atp11c	320940	protein_coding	443.944	298.372	447.831	551.488	382.793	532.977	621.346	0.306469	0.210184	1.4581	0.144814	1	442.901
ENSMUSG00000046743	Fat4	329628	protein_coding	643.547	411.365	591.475	653.73	653.107	717.421	1300.51	0.306302	0.225104	1.36071	0.173605	1	611.774
ENSMUSG00000068114	Ccdc134	76457	protein_coding	127.333	10.5931	114.07	66.6123	128.807	119.57	144.128	0.306142	0.588122	0.520541	0.602687	1	94.4976
ENSMUSG00000031949	Adat1	30947	protein_coding	96.36	84.7447	86.6089	89.8492	110.665	129.746	167.924	0.306132	0.325407	0.940767	0.346824	1	99.6624
ENSMUSG00000040264	Gbp5	14468,229898,102643136	protein_coding	237.459	203.034	215.466	241.663	279.385	296.381	365.48	0.306125	0.343704	0.890667	0.373108	1	245.565
ENSMUSG00000032220	Myo1e	71602	protein_coding	602.25	492.578	517.541	590.216	865.367	539.338	3457.7	0.30533	0.188689	1.61817	0.105626	1	601.215
ENSMUSG00000020593	Lpin1	14245	protein_coding	118.729	474.923	198.567	439.951	535.185	104.306	171.267	0.305273	1.23463	0.247258	0.804708	1	311.943
ENSMUSG00000032911	Cspg4	121021	protein_coding	700.331	344.275	610.487	692.458	654.921	691.98	314.244	0.305227	1.23022	0.248107	0.804052	1	615.742
ENSMUSG00000022570	Tsta3	22122	protein_coding	89.4771	222.455	122.52	254.056	34.4695	251.86	96.8452	0.305145	1.74006	0.175364	0.860794	1	162.473
ENSMUSG00000097431	Gm26782		lincRNA	258.107	107.696	215.466	219.976	248.543	245.5	158.984	0.305003	0.311326	0.97969	0.327239	1	215.881
ENSMUSG00000098912	1500004A13Rik		processed_transcript	77.4321	95.3377	61.26	108.439	101.594	81.4094	168.796	0.304753	0.287202	1.06111	0.28864	1	87.5787
ENSMUSG00000034708	Grn	14824	protein_coding	875.843	3250.31	2758.81	2802.36	2761.19	2681.42	4628.71	0.304549	0.31189	0.97646	0.328836	1	2521.66
ENSMUSG00000040472	Rabggta		protein_coding	175.513	473.158	346.436	393.477	408.192	417.223	371.688	0.30437	0.323287	0.941488	0.346455	1	369
ENSMUSG00000024481	4833403I15Rik	74574	protein_coding	172.071	234.813	261.939	235.467	203.189	372.703	126.299	0.304324	1.38871	0.219142	0.826539	1	246.697
ENSMUSG00000026594	Ralgps2	78255	protein_coding	368.233	476.689	492.192	695.556	368.28	573.682	306.114	0.303898	0.269041	1.12956	0.258661	1	495.772
ENSMUSG00000030116	Mfap5	50530	protein_coding	684.844	594.978	604.15	1013.13	674.877	638.555	408.343	0.303748	0.342346	0.887255	0.374942	1	701.755
ENSMUSG00000040225	Prrc2c	226562	protein_coding	2811.65	1779.64	2744.02	3146.27	2730.35	3177.51	1862.33	0.303675	0.198442	1.5303	0.125943	1	2731.57
ENSMUSG00000079017	Ifi27l2a	76933	protein_coding	275.314	257.765	173.218	370.241	192.304	315.462	211.48	0.3034	0.46399	0.653893	0.513181	1	264.05
ENSMUSG00000033972	Zfp944	319615	protein_coding	266.711	204.8	215.466	286.588	257.614	304.013	283.583	0.303243	0.213696	1.41904	0.155887	1	255.865
ENSMUSG00000031442	Mcf2l	17207	protein_coding	1982.26	1740.8	1611.77	1979.78	1868.61	2752.66	5954.96	0.303226	0.154662	1.96058	0.0499284	1	1989.31
ENSMUSG00000067377	Tspan6	56496	protein_coding	271.873	208.331	219.691	316.021	302.969	245.5	1383.19	0.302979	0.20628	1.46878	0.141894	1	260.731
ENSMUSG00000046818	Ddit4l	73284	protein_coding	53.3421	84.7447	80.2717	103.791	90.7093	76.3214	86.7169	0.302902	0.334341	0.905967	0.364953	1	81.5301
ENSMUSG00000023827	Agpat4	68262	protein_coding	127.333	120.055	116.183	185.895	152.392	114.482	621.39	0.3029	0.186062	1.62795	0.103534	1	136.056
ENSMUSG00000031129	Slc9a9	331004	protein_coding	170.351	183.613	149.981	252.507	168.719	188.259	117.471	0.302653	0.734442	0.412086	0.680276	1	185.572
ENSMUSG00000035735	Dagla	269060	protein_coding	189.279	185.379	192.23	266.449	239.472	198.436	129.495	0.302602	0.411321	0.735684	0.461923	1	211.874
ENSMUSG00000029661	Col1a2	12843	protein_coding	4747.45	3824.1	3901.63	6150.02	4575.38	4542.39	2474.84	0.302276	0.575982	0.5248	0.599722	1	4623.49
ENSMUSG00000005951	Shpk	74637	protein_coding	51.6214	49.4344	57.0351	72.8088	47.1688	72.5053	110.326	0.302273	0.365644	0.826689	0.408414	1	58.429
ENSMUSG00000035357	Pdzrn3	55983	protein_coding	1784.38	1288.83	1326.6	1693.19	1507.59	2100.11	814.29	0.301824	0.809866	0.372684	0.709383	1	1616.78
ENSMUSG00000006014	Prg4	96875	protein_coding	669.358	820.964	986.497	1451.53	760.144	886.6	1548.33	0.301808	0.25715	1.17366	0.240529	1	929.182
ENSMUSG00000062012	Zfp13	22654	protein_coding	70.5493	68.855	67.5972	83.6527	97.966	75.0493	97.4463	0.301763	0.291612	1.03481	0.300759	1	77.2783
ENSMUSG00000036676	Tmtc3	237500	protein_coding	770.88	531.42	851.302	948.064	749.259	948.929	711.412	0.300824	0.212491	1.4157	0.156862	1	799.975
ENSMUSG00000024366	Gfra3	14587	protein_coding	86.0357	91.8067	103.508	133.225	81.6384	119.57	61.8481	0.300823	0.597303	0.503636	0.614517	1	102.631
ENSMUSG00000000794	Kcnn3	140493	protein_coding	125.612	35.3103	63.3724	96.0457	81.6384	111.938	48.4071	0.300748	0.836633	0.359474	0.719241	1	85.6528
ENSMUSG00000070720	Tmem200b	623230	protein_coding	87.7564	97.1033	84.4965	102.242	134.25	97.9457	464.795	0.300526	0.245561	1.22384	0.221014	1	100.632
ENSMUSG00000022983	Scaf4	224432	protein_coding	443.944	434.316	500.642	562.332	567.84	566.05	534.122	0.300519	0.162044	1.85455	0.0636598	1	512.521
ENSMUSG00000039298	Cdk5rap2	214444	protein_coding	507.611	335.448	528.103	563.881	547.884	574.954	415.87	0.300115	0.196552	1.5269	0.126787	1	509.647
ENSMUSG00000016206	H2-M3	14991	protein_coding	122.171	98.8688	65.4848	109.988	116.108	125.93	724.196	0.3001	0.257591	1.16503	0.244009	1	106.425
ENSMUSG00000037341	Slc9a7	236727	protein_coding	36.135	70.6206	59.1475	96.0457	63.4965	35.6166	39.725	0.300041	0.707612	0.424018	0.671552	1	60.177
ENSMUSG00000040274	Cdk6		protein_coding	283.918	220.689	297.85	323.767	331.996	331.998	227.191	0.299802	0.238003	1.25965	0.207794	1	298.37
ENSMUSG00000040621	Gemin8		protein_coding	61.9457	79.4481	84.4965	102.242	83.4525	90.3136	84.8199	0.299698	0.319867	0.936944	0.348788	1	83.6498
ENSMUSG00000068959	Zfp619	70227	protein_coding	91.1978	109.462	71.822	170.404	85.2667	86.4975	94.1475	0.299593	0.336612	0.890026	0.373452	1	102.442
ENSMUSG00000054843	Atrnl1	226255	protein_coding	1039.31	933.957	1003.4	1377.17	1077.63	1207.15	693.946	0.299555	0.177448	1.68813	0.0913865	1	1106.44
ENSMUSG00000035783	Acta2	11475	protein_coding	2333.29	2754.2	3616.45	7988.83	2416.5	1849.52	1855.02	0.299305	0.93238	0.321012	0.748202	1	3493.13
ENSMUSG00000052776	Oas1a	246730	protein_coding	99.8014	97.1033	57.0351	106.89	101.594	106.85	949.725	0.299302	0.249971	1.19735	0.231171	1	94.8789
ENSMUSG00000034973	Dopey1		protein_coding	794.97	699.143	792.155	997.636	790.985	1020.16	704.355	0.298423	0.151634	1.96805	0.0490619	1	849.175
ENSMUSG00000039929	Urb1	207932	protein_coding	321.773	275.42	280.951	359.397	391.864	329.454	275.818	0.29839	0.25333	1.17787	0.238849	1	326.477
ENSMUSG00000027201	Myef2	17876	protein_coding	328.656	264.827	270.389	415.165	324.739	323.094	336.629	0.297928	0.2203	1.35237	0.176256	1	321.145
ENSMUSG00000001039	B9d1	27078	protein_coding	73.9907	105.931	48.5855	91.3983	96.1518	94.1297	103.285	0.297916	0.326068	0.913664	0.360893	1	85.0311
ENSMUSG00000032718	Mansc1	67729	protein_coding	99.8014	116.524	135.194	145.618	143.321	141.195	312.669	0.297806	0.215503	1.38191	0.166999	1	130.275
ENSMUSG00000059475	Zfp426		protein_coding	345.863	286.013	302.075	350.102	390.05	408.319	373.452	0.29779	0.221187	1.34633	0.178197	1	347.07
ENSMUSG00000032702	Kank1	107351	protein_coding	2216.28	2418.75	2697.55	3304.28	2645.08	3035.05	1436.19	0.297783	0.172424	1.72704	0.0841611	1	2719.5
ENSMUSG00000022150	Dab2	13132	protein_coding	1261.28	1087.56	1275.9	1730.37	1376.97	1355.98	3177.93	0.297771	0.129828	2.29358	0.0218144	1	1348.01
ENSMUSG00000040747	Cd53	12508	protein_coding	203.044	173.02	158.431	255.605	201.375	200.98	270.409	0.297266	0.312872	0.95012	0.342051	1	198.743
ENSMUSG00000027695	Pld1	18805	protein_coding	392.323	321.324	456.281	522.055	322.925	588.946	345.264	0.297076	0.310211	0.957658	0.338235	1	433.976
ENSMUSG00000042807	Hecw2	329152	protein_coding	1099.54	552.606	817.504	931.023	930.677	1137.19	1279.4	0.297028	0.216357	1.37286	0.169795	1	911.422
ENSMUSG00000076431	Sox4	20677	protein_coding	700.331	623.226	610.487	907.786	780.1	694.524	1935.08	0.296938	0.121662	2.44067	0.0146599	1	719.409
ENSMUSG00000039286	Fndc3b		protein_coding	1940.97	1528.93	2027.92	2588.59	1870.43	2278.19	1587.36	0.29693	0.202585	1.46571	0.142728	1	2039.17
ENSMUSG00000039607	Rbms3	207181	protein_coding	466.313	314.261	414.033	616.551	408.192	440.12	238.766	0.296811	0.561337	0.528757	0.596974	1	443.245
ENSMUSG00000089704	Galnt2	108148	protein_coding	755.393	1114.04	1396.3	1304.36	1217.32	1451.38	1133.27	0.296775	0.255964	1.15944	0.246278	1	1206.47
ENSMUSG00000040624	Plekhg1		protein_coding	984.248	596.744	665.41	828.781	899.836	1020.16	1329.56	0.296462	0.195151	1.51914	0.128727	1	832.53
ENSMUSG00000031209	Heph	15203	protein_coding	130.774	135.945	147.869	185.895	110.665	209.884	344.446	0.296392	0.253156	1.17079	0.241684	1	153.505
ENSMUSG00000048490	Nrip1		protein_coding	958.438	693.847	870.314	999.185	956.076	1134.64	969.162	0.296209	0.152574	1.94142	0.0522076	1	935.417
ENSMUSG00000024066	Xdh	22436	protein_coding	2390.07	1724.91	2955.27	2974.32	1888.57	3821.16	11943.5	0.296064	0.243906	1.21385	0.224807	1	2625.71
ENSMUSG00000035062	Zc4h2	245522	protein_coding	86.0357	67.0895	42.2482	77.4562	81.6384	78.8654	131.253	0.295745	0.361909	0.817183	0.413824	1	72.2222
ENSMUSG00000031196	F8	14069	protein_coding	106.684	77.6826	128.857	150.265	121.55	117.026	81.1745	0.295735	0.399027	0.74114	0.458609	1	117.011
ENSMUSG00000034218	Atm	11920	protein_coding	326.936	247.172	308.412	427.558	402.749	267.125	219.862	0.29555	0.278579	1.06092	0.288726	1	329.992
ENSMUSG00000059422	Gm8116		processed_pseudogene	426.737	307.199	475.293	407.419	549.698	531.705	361.055	0.295287	0.219007	1.3483	0.177562	1	449.675
ENSMUSG00000054626	Xlr	22441	protein_coding	77.4321	49.4344	33.7986	49.572	85.2667	63.6011	73.6991	0.295168	0.467721	0.631078	0.52799	1	59.8508
ENSMUSG00000051124	Gimap9	317758	protein_coding	142.819	79.4481	76.0468	117.733	134.25	111.938	846.369	0.295168	0.253035	1.16651	0.243409	1	110.373
ENSMUSG00000078879	Gm14306	100190996	protein_coding	115.288	44.1378	135.194	82.1035	87.0809	199.708	57.4365	0.295046	0.580852	0.507954	0.611485	1	110.585
ENSMUSG00000024742	Fen1		protein_coding	151.423	183.613	111.958	178.149	190.489	179.355	366.802	0.294906	0.268635	1.09779	0.272296	1	165.831
ENSMUSG00000021411	Pxdc1	66895	protein_coding	316.611	271.889	234.478	408.969	264.871	333.27	237.119	0.294479	0.251264	1.17199	0.241201	1	305.015
ENSMUSG00000021782	Dlg5	71228	protein_coding	406.088	300.137	384.459	501.916	319.297	512.625	386.363	0.294373	0.244535	1.2038	0.228665	1	404.087
ENSMUSG00000017418	Arl5b	75869	protein_coding	794.97	589.682	792.155	839.625	876.252	945.113	626.3	0.294201	0.177958	1.65321	0.0982889	1	806.299
ENSMUSG00000079547	H2-DMb1	14999	protein_coding	139.378	121.82	92.9461	178.149	136.064	120.842	220.41	0.294052	0.466744	0.630007	0.52869	1	131.533
ENSMUSG00000007080	Pole	18973	protein_coding	111.846	104.165	86.6089	125.479	121.55	122.114	71.0808	0.293454	0.417406	0.703042	0.482029	1	111.961
ENSMUSG00000028850	Gpatch3	242691	protein_coding	82.5943	84.7447	107.733	117.733	139.692	81.4094	240.248	0.293302	0.263826	1.11172	0.266257	1	102.318
ENSMUSG00000028289	Epha7	13841	protein_coding	173.792	178.317	194.342	280.391	174.162	189.531	116.191	0.293069	0.732812	0.399924	0.689213	1	198.423
ENSMUSG00000024792	Zfpl1	81909	protein_coding	225.414	88.2757	234.478	195.19	253.986	221.332	738.15	0.292898	0.28805	1.01683	0.309235	1	203.112
ENSMUSG00000071176	Arhgef10	234094	protein_coding	860.357	674.426	954.81	887.648	997.802	1163.9	1778.33	0.292511	0.171073	1.70986	0.0872924	1	923.157
ENSMUSG00000037946	Fgd3		protein_coding	56.7836	81.2136	42.2482	68.1614	79.8242	72.5053	41.2245	0.292446	0.891114	0.328181	0.742775	1	66.7894
ENSMUSG00000026749	Nek6		protein_coding	163.468	137.71	130.97	255.605	137.878	141.195	464.017	0.292441	0.226714	1.28991	0.197081	1	161.138
ENSMUSG00000057329	Bcl2	12043	protein_coding	648.709	406.068	399.246	491.072	812.755	465.56	973.325	0.292329	0.252099	1.15958	0.24622	1	537.235
ENSMUSG00000006641	Slc5a6		protein_coding	440.503	19.4207	570.351	388.83	453.546	405.775	311.823	0.292325	0.84984	0.343977	0.730864	1	379.738
ENSMUSG00000079057	Cyp4v3	102294	protein_coding	227.134	169.489	177.443	271.097	197.746	232.78	327.911	0.2918	0.235051	1.24143	0.214447	1	212.615
ENSMUSG00000055675	Kbtbd11	74901	protein_coding	101.522	116.524	133.082	164.207	96.1518	159.003	67.6818	0.291724	0.859123	0.33956	0.734188	1	128.415
ENSMUSG00000018334	Ksr1	16706	protein_coding	347.584	310.73	299.963	421.362	364.651	385.423	257.33	0.291571	0.195878	1.48853	0.13661	1	354.952
ENSMUSG00000057842	Zfp595	218314	protein_coding	70.5493	86.5102	86.6089	108.439	92.5235	96.6737	78.0548	0.291189	0.425192	0.684842	0.493444	1	90.2174
ENSMUSG00000022816	Fstl1	14314	protein_coding	3606.62	2699.47	3310.15	4974.24	3474.17	3319.98	2948.56	0.291152	0.195804	1.48696	0.137026	1	3564.1
ENSMUSG00000029127	Zbtb49	75079	protein_coding	60.225	63.5585	57.0351	80.5544	70.7532	69.9612	218.718	0.290886	0.271273	1.0723	0.283585	1	67.0146
ENSMUSG00000024548	Setbp1		protein_coding	533.421	360.165	568.239	763.718	344.695	680.532	277.31	0.290858	0.469396	0.619643	0.535493	1	541.795
ENSMUSG00000032925	Itgbl1	223272	protein_coding	622.898	354.868	335.874	639.788	451.732	568.594	276.474	0.290225	0.936952	0.309754	0.756748	1	495.626
ENSMUSG00000029752	Asns	102641622	protein_coding	103.243	86.5102	61.26	113.086	130.621	67.4172	514.742	0.28997	0.264085	1.09802	0.272197	1	93.6896
ENSMUSG00000025555	Farp1	223254	protein_coding	366.512	323.089	380.234	464.737	395.492	445.208	347.853	0.288999	0.232412	1.24348	0.213692	1	395.879
ENSMUSG00000056608	Chd9	109151	protein_coding	982.528	690.316	1066.77	1160.29	934.306	1249.13	597.106	0.288621	0.288356	1.00092	0.316865	1	1013.89
ENSMUSG00000058099	Nfam1	74039	protein_coding	87.7564	84.7447	42.2482	100.693	85.2667	81.4094	191.778	0.288264	0.473408	0.608912	0.542583	1	80.3531
ENSMUSG00000045287	Rtn4rl1	237847	protein_coding	189.279	201.269	192.23	281.94	195.932	217.516	120.786	0.288236	0.557048	0.517434	0.604853	1	213.028
ENSMUSG00000073490	AI607873	226691	protein_coding	536.863	444.909	627.387	664.574	504.344	793.742	451.739	0.288198	0.201082	1.43323	0.151791	1	595.303
ENSMUSG00000031101	Sash3	74131	protein_coding	55.0628	54.7309	29.5738	58.8667	63.4965	48.3369	104.122	0.28726	0.455068	0.631247	0.527879	1	51.6779
ENSMUSG00000021219	Rgs6	50779	protein_coding	380.278	596.744	631.611	1075.09	471.688	506.265	306.389	0.287093	1.4374	0.199731	0.841691	1	610.28
ENSMUSG00000028476	Reck	53614	protein_coding	359.629	254.234	295.738	455.442	359.209	297.653	245.132	0.28704	0.272664	1.05273	0.292467	1	336.984
ENSMUSG00000025742	Prps2	110639	protein_coding	574.718	616.164	716.108	675.418	663.992	998.538	821.602	0.286692	0.218809	1.31024	0.190115	1	707.49
ENSMUSG00000056131	Pgm3	109785	protein_coding	209.927	227.751	162.656	305.177	212.26	217.516	271.664	0.286593	0.254939	1.12416	0.260944	1	222.548
ENSMUSG00000044206	Vsig4	278180	protein_coding	70.5493	35.3103	71.822	216.877	50.7972	24.1684	39.127	0.286272	0.845508	0.338579	0.734927	1	78.2541
ENSMUSG00000039990	Edrf1	214764	protein_coding	462.872	476.689	395.021	491.072	555.141	578.77	573.06	0.285308	0.191834	1.48727	0.136944	1	493.261
ENSMUSG00000038156	Spon1	233744	protein_coding	1421.31	1177.6	1100.57	1656.01	1474.93	1401.77	808.006	0.285283	0.36972	0.771619	0.44034	1	1372.03
ENSMUSG00000004631	Sgce	20392	protein_coding	614.295	707.971	623.162	929.474	729.303	719.965	1326.94	0.285146	0.133941	2.12889	0.0332631	1	720.695
ENSMUSG00000037206	Islr		protein_coding	1276.77	999.281	963.26	1498	1191.92	1265.66	649.112	0.284688	0.31825	0.894544	0.371031	1	1199.15
ENSMUSG00000004730	Emr1		protein_coding	304.566	256	255.602	368.691	328.368	296.381	259.593	0.284604	0.439031	0.648253	0.516821	1	301.601
ENSMUSG00000024781	Lipa		protein_coding	1318.07	1710.78	1326.6	1665.31	1725.29	1913.12	2000.91	0.284466	0.191006	1.4893	0.136408	1	1609.86
ENSMUSG00000071456	1110002L01Rik		protein_coding	381.998	298.372	291.513	429.107	384.607	367.615	224.76	0.284364	0.232586	1.22262	0.221474	1	358.869
ENSMUSG00000038623	Tm6sf1	107769	protein_coding	216.81	225.986	272.501	306.726	259.429	298.925	1589.54	0.28415	0.148546	1.91288	0.055763	1	263.396
ENSMUSG00000067158	Col4a4	12829	protein_coding	543.746	354.868	447.831	633.592	497.087	508.809	256.458	0.284043	0.28689	0.990078	0.322136	1	497.655
ENSMUSG00000015342	Xk	22439	protein_coding	519.656	429.02	473.18	537.546	484.388	650.004	260.806	0.283738	1.09062	0.260161	0.794739	1	515.632
ENSMUSG00000026605	Cenpf	108000	protein_coding	524.818	670.895	912.562	1054.95	781.914	712.333	437.263	0.283703	0.275253	1.0307	0.302681	1	776.246
ENSMUSG00000033777	Tlr13	279572	protein_coding	60.225	65.324	101.396	77.4562	81.6384	111.938	80.6365	0.283643	1.00679	0.281729	0.778152	1	82.9962
ENSMUSG00000041966	Dcaf17	75763	protein_coding	187.558	169.489	228.141	260.253	223.145	226.42	629.29	0.283471	0.191446	1.48069	0.13869	1	215.834
ENSMUSG00000031365	Zfp275	27081	protein_coding	414.692	367.227	456.281	599.511	417.263	473.192	282.461	0.283447	0.317229	0.89351	0.371584	1	454.694
ENSMUSG00000022195	6030458C11Rik	77877	protein_coding	421.575	307.199	329.536	415.165	442.661	427.4	386.081	0.283436	0.198285	1.42943	0.15288	1	390.589
ENSMUSG00000047248	C2cd3	277939	protein_coding	490.403	335.448	471.068	607.256	449.918	518.985	509.782	0.283345	0.232825	1.21699	0.223608	1	478.846
ENSMUSG00000039480	Nt5dc1	319638	protein_coding	340.701	344.275	371.785	407.419	415.449	461.744	364.618	0.283224	0.177447	1.5961	0.110466	1	390.229
ENSMUSG00000026043	Col3a1	12825	protein_coding	9462.21	6841.37	7142.07	11974.7	8655.48	7825.48	4694.19	0.283086	0.309068	0.915935	0.359701	1	8650.22
ENSMUSG00000035293	G2e3	217558	protein_coding	201.324	88.2757	139.419	162.658	185.047	175.539	355.687	0.282998	0.315439	0.897156	0.369636	1	158.71
ENSMUSG00000030424	Zfp939		transcribed_unprocessed_pseudogene	82.5943	67.0895	59.1475	117.733	50.7972	85.2255	93.9531	0.282908	0.415892	0.680244	0.49635	1	77.0979
ENSMUSG00000052137	Rbm12b2	77604	protein_coding	239.179	188.91	152.094	188.993	288.456	226.42	345.01	0.282893	0.259756	1.08907	0.276123	1	214.009
ENSMUSG00000034429	Zfp707	69020	protein_coding	41.2971	116.524	99.2834	111.537	83.4525	111.938	336.917	0.282679	0.324636	0.870758	0.383886	1	94.0053
ENSMUSG00000048478	Spata33	320869	protein_coding	65.3871	158.896	71.822	120.832	136.064	106.85	55.4605	0.282649	0.645938	0.43758	0.661691	1	109.975
ENSMUSG00000031583	Wrn		protein_coding	228.855	169.489	266.164	274.195	230.402	300.197	364.507	0.282469	0.222337	1.27045	0.203923	1	244.884
ENSMUSG00000015355	Cd48	12506	protein_coding	67.1078	42.3723	61.26	94.4965	48.983	62.3291	92.5026	0.282462	0.574402	0.49175	0.622896	1	62.7581
ENSMUSG00000063286	Gm8995		unprocessed_pseudogene	559.232	112.993	540.778	498.818	390.05	588.946	1067.87	0.282356	0.412365	0.684722	0.493519	1	448.469
ENSMUSG00000025780	Itih5	209378	protein_coding	677.961	390.179	511.204	875.255	424.519	620.747	331.526	0.282269	0.372727	0.757307	0.448866	1	583.311
ENSMUSG00000027907	S100a11	20195,277089,102637129	protein_coding	1132.23	1055.78	1024.52	1425.19	1322.54	1162.63	1672.96	0.282146	0.248932	1.13343	0.257034	1	1187.15
ENSMUSG00000021835	Bmp4	12159	protein_coding	199.603	162.427	226.028	288.137	201.375	223.876	289.26	0.282109	0.261354	1.07941	0.280404	1	216.908
ENSMUSG00000022676	Snai2	20583	protein_coding	132.495	86.5102	141.532	136.323	174.162	128.474	806.037	0.282074	0.223881	1.25993	0.207694	1	133.249
ENSMUSG00000032311	Nrg4	83961	protein_coding	67.1078	44.1378	46.4731	94.4965	41.7263	55.969	82.9915	0.281875	0.39417	0.715109	0.474542	1	58.3184
ENSMUSG00000090086	AI480526		lincRNA	134.216	72.3861	111.958	108.439	141.506	133.562	85.5047	0.281854	0.433733	0.649833	0.5158	1	117.011
ENSMUSG00000026527	Rgs7	24012	protein_coding	41.2971	84.7447	88.7213	150.265	47.1688	72.5053	41.7388	0.281388	1.07532	0.261679	0.793569	1	80.7837
ENSMUSG00000050213	Snip1	76793	protein_coding	227.134	296.606	283.063	329.963	335.624	314.19	459.033	0.281003	0.164458	1.70866	0.0875132	1	297.764
ENSMUSG00000037278	Tmem97	69071	protein_coding	89.4771	139.476	109.845	140.97	143.321	127.202	217.341	0.280858	0.309448	0.907612	0.364083	1	125.049
ENSMUSG00000039960	Rhou	69581	protein_coding	486.962	275.42	276.726	492.621	408.192	394.327	202.301	0.280423	1.05073	0.266884	0.789558	1	389.041
ENSMUSG00000028152	Tspan5	56224	protein_coding	199.603	180.082	145.756	269.547	201.375	170.451	465.413	0.280405	0.261374	1.07281	0.283356	1	194.469
ENSMUSG00000021009	Ptpn21		protein_coding	1283.65	755.64	1588.53	1642.07	1097.58	1643.45	762.259	0.280383	0.366834	0.764332	0.44467	1	1335.16
ENSMUSG00000030281	Il17rc	171095	protein_coding	91.1978	107.696	158.431	150.265	143.321	133.562	322.547	0.280006	0.236044	1.18624	0.235526	1	130.746
ENSMUSG00000018999	Slc35b4	58246	protein_coding	390.602	326.62	376.009	443.049	415.449	468.104	712.378	0.279751	0.15321	1.82593	0.0678614	1	403.306
ENSMUSG00000009569	Mkl2	239719	protein_coding	1244.08	999.281	1482.91	1384.92	1248.16	1892.77	1582.46	0.279298	0.200829	1.39073	0.164308	1	1375.35
ENSMUSG00000042622	Maff		protein_coding	252.945	233.048	135.194	319.119	210.446	222.604	241.866	0.279197	0.290875	0.95985	0.337131	1	228.893
ENSMUSG00000005893	Nr2c2	22026	protein_coding	1113.3	1064.6	1341.38	1463.92	1340.68	1459.01	908.16	0.278851	0.174051	1.60212	0.109129	1	1297.15
ENSMUSG00000057963	Itpk1	217837	protein_coding	235.738	300.137	274.614	367.142	259.429	353.622	374.979	0.278703	0.214956	1.29656	0.194783	1	298.447
ENSMUSG00000003190	Bcl2l12	75736	protein_coding	0	206.565	99.2834	111.537	126.993	118.298	343.799	0.278591	1.11784	0.249223	0.803188	1	110.446
ENSMUSG00000024036	Slc37a1		protein_coding	182.396	201.269	101.396	188.993	143.321	263.309	134.194	0.278327	0.379902	0.732628	0.463785	1	180.114
ENSMUSG00000024798	Htr7	15566	protein_coding	65.3871	49.4344	50.6979	60.4158	52.6114	90.3136	33.4588	0.278282	0.50494	0.551119	0.581552	1	61.4767
ENSMUSG00000042473	Tbc1d8b	245638	protein_coding	421.575	259.531	384.459	505.014	302.969	487.185	234	0.278258	0.55254	0.503599	0.614543	1	393.455
ENSMUSG00000029484	Anxa3	11745	protein_coding	822.501	824.495	701.321	913.983	1110.28	829.359	5180.43	0.278041	0.142891	1.94583	0.0516751	1	866.99
ENSMUSG00000029576	Radil	231858	protein_coding	51.6214	52.9654	44.3607	65.0632	45.3546	69.9612	68.2124	0.277956	0.470507	0.590758	0.554683	1	54.8878
ENSMUSG00000073758	Sh3d21	66938	protein_coding	113.567	151.834	124.632	151.814	161.463	160.275	676.825	0.277746	0.186375	1.49026	0.136157	1	143.931
ENSMUSG00000037860	Aim2	383619	protein_coding	56.7836	116.524	80.2717	80.5544	81.6384	152.643	82.0315	0.277735	0.352189	0.788596	0.430348	1	94.7358
ENSMUSG00000024270	Slc39a6	106957	protein_coding	256.386	208.331	221.803	288.137	337.439	209.884	253.007	0.277559	0.270812	1.02492	0.305403	1	253.663
ENSMUSG00000020123	Avpr1a	54140	protein_coding	96.36	70.6206	33.7986	91.3983	76.1958	80.1374	44.9151	0.277488	0.731045	0.379577	0.70426	1	74.7518
ENSMUSG00000000028	Cdc45	12544	protein_coding	98.0807	105.931	99.2834	96.0457	145.135	133.562	77.4809	0.277398	0.429524	0.645828	0.518391	1	113.006
ENSMUSG00000037661	Gpr160		protein_coding	65.3871	58.262	52.8103	68.1614	58.0539	83.9535	319.185	0.277301	0.297825	0.931089	0.351808	1	64.438
ENSMUSG00000031574	Star	20845	protein_coding	70.5493	67.0895	31.6862	82.1035	34.4695	80.1374	46.1512	0.277002	0.487854	0.567796	0.570173	1	61.0059
ENSMUSG00000025372	Baiap2	108100	protein_coding	234.017	194.207	190.117	320.669	203.189	226.42	478.526	0.276911	0.200992	1.37772	0.168289	1	228.103
ENSMUSG00000058761	Rnf169	108937	protein_coding	450.827	409.599	437.269	477.13	527.928	560.962	392.078	0.276613	0.248055	1.11513	0.264796	1	477.286
ENSMUSG00000062591	Tubb4a	22153	protein_coding	142.819	128.883	109.845	198.288	139.692	123.386	78.3084	0.276598	0.515234	0.536841	0.591378	1	140.486
ENSMUSG00000028540	Dph2	67728	protein_coding	141.099	155.365	137.307	187.444	175.976	162.819	270.084	0.276567	0.261224	1.05873	0.289721	1	160.002
ENSMUSG00000032558	Nphp3	74025	protein_coding	220.251	181.848	202.792	300.53	188.675	242.956	197.232	0.276556	0.278887	0.991643	0.321372	1	222.842
ENSMUSG00000068335	Dok1	13448	protein_coding	79.1528	88.2757	63.3724	108.439	90.7093	81.4094	186.892	0.276354	0.311554	0.887018	0.375069	1	85.2264
ENSMUSG00000006241	Ccdc159	67119	protein_coding	72.27	93.5722	59.1475	71.2597	105.223	106.85	47.5293	0.276255	1.14062	0.242197	0.808628	1	84.7204
ENSMUSG00000073678	Pgap1	241062	protein_coding	175.513	210.096	173.218	241.663	194.118	240.412	128.735	0.276201	0.378128	0.730444	0.465119	1	205.837
ENSMUSG00000052812	Atad2b	320817	protein_coding	545.466	333.682	500.642	576.274	448.104	638.555	394.711	0.276142	0.285537	0.967097	0.333496	1	507.121
ENSMUSG00000020325	Fstl3	83554	protein_coding	237.459	169.489	196.454	323.767	185.047	222.604	139.051	0.276089	0.392159	0.704025	0.481417	1	222.47
ENSMUSG00000032024	Clmp	71566	protein_coding	480.079	353.103	356.998	470.934	458.989	496.089	352.813	0.275885	0.252347	1.09327	0.274273	1	436.032
ENSMUSG00000044807	Zfp354c	30944	protein_coding	147.981	75.9171	168.993	226.172	101.594	155.187	104.295	0.275821	0.529738	0.520674	0.602594	1	145.974
ENSMUSG00000024174	Pot1b	72836	protein_coding	75.7114	93.5722	99.2834	117.733	85.2667	119.57	102.705	0.275816	0.406551	0.678429	0.4975	1	98.5229
ENSMUSG00000034858	Fam214a	235493	protein_coding	0	190.675	904.113	216.877	192.304	455.384	222.804	0.275684	1.89077	0.145805	0.884075	1	326.559
ENSMUSG00000020262	Adarb1		protein_coding	855.195	829.791	984.384	1191.28	907.093	1125.74	1713.27	0.275371	0.154355	1.78401	0.0744216	1	982.247
ENSMUSG00000041773	Enc1	13803	protein_coding	507.611	301.903	392.909	580.921	402.749	468.104	268.023	0.27479	0.278214	0.987694	0.323302	1	442.366
ENSMUSG00000051669	AU021092	239691	protein_coding	209.927	203.034	232.365	224.623	263.057	292.565	1514.43	0.274751	0.163378	1.68169	0.0926297	1	237.595
ENSMUSG00000058006	Mdn1	100019	protein_coding	751.952	549.075	587.251	831.879	663.992	772.118	420.775	0.274576	0.177651	1.54559	0.122204	1	692.711
ENSMUSG00000028243	Ubxn2b	68053	protein_coding	235.738	174.786	268.276	283.49	266.685	268.397	339.391	0.274534	0.200006	1.37263	0.169868	1	249.562
ENSMUSG00000045519	Zfp560	434377	protein_coding	173.792	102.4	143.644	173.502	185.047	150.099	193.21	0.274412	0.309976	0.885271	0.376011	1	154.747
ENSMUSG00000048388	Fam171b	241520	protein_coding	56.7836	42.3723	63.3724	89.8492	45.3546	57.241	34.1937	0.274311	1.14213	0.240175	0.810195	1	59.1622
ENSMUSG00000029333	Rasgef1b	320292	protein_coding	407.809	316.027	188.005	427.558	337.439	338.358	262.84	0.274236	0.376307	0.728757	0.46615	1	335.866
ENSMUSG00000025231	Sufu	24069	protein_coding	359.629	430.785	359.11	478.679	440.847	469.376	658.975	0.274087	0.153264	1.78833	0.0737229	1	423.071
ENSMUSG00000027827	Kcnab1	16497	protein_coding	37.8557	79.4481	57.0351	130.126	68.9391	63.6011	44.0059	0.273891	0.991936	0.276117	0.782458	1	72.8343
ENSMUSG00000046191	Pcdhb20	93891	protein_coding	72.27	95.3377	95.0586	131.675	116.108	75.0493	236.643	0.273498	0.28201	0.969816	0.332138	1	97.5832
ENSMUSG00000027868	Tbx15	21384	protein_coding	82.5943	17.6551	44.3607	49.572	72.5674	47.0648	27.2407	0.273319	1.363	0.200527	0.841069	1	52.3024
ENSMUSG00000016024	Lbp	16803	protein_coding	335.539	229.517	238.703	373.339	283.013	312.918	188.793	0.27329	0.437608	0.624509	0.532294	1	295.505
ENSMUSG00000028480	Glipr2	384009	protein_coding	190.999	116.524	124.632	187.444	163.277	167.907	140.631	0.273252	0.309207	0.88372	0.376847	1	158.464
ENSMUSG00000072852	2310040G07Rik		antisense	80.8736	35.3103	95.0586	108.439	56.2398	90.3136	39.8801	0.272927	0.584044	0.467305	0.640282	1	77.7057
ENSMUSG00000046567	4930430F08Rik	68281	protein_coding	132.495	137.71	171.105	190.542	175.976	172.995	179.204	0.272728	0.393072	0.693837	0.487784	1	163.471
ENSMUSG00000037742	Eef1a1	13627	protein_coding	31838.4	33158.1	29510.4	45370.7	33304.8	35689.1	22055.4	0.272579	0.133216	2.04615	0.040742	1	34811.9
ENSMUSG00000072568	Fam84b	399603	protein_coding	583.322	480.22	468.956	597.962	694.833	562.234	2129.11	0.272411	0.191639	1.42148	0.155177	1	564.588
ENSMUSG00000041836	Ptpre	19267	protein_coding	120.45	139.476	0	0	239.472	78.8654	360.71	0.271943	1.72307	0.157824	0.874595	1	96.3772
ENSMUSG00000075592	Nynrin	277154	protein_coding	320.053	286.013	327.424	475.581	299.341	353.622	616.865	0.271914	0.214772	1.26605	0.205494	1	343.672
ENSMUSG00000007646	Rad51c	114714	protein_coding	34.4143	56.4964	46.4731	74.3579	45.3546	47.0648	56.6449	0.271785	0.505253	0.537919	0.590633	1	50.6935
ENSMUSG00000098022	Zfp82	330502	protein_coding	77.4321	72.3861	61.26	66.6123	94.3377	96.6737	70.6804	0.271617	0.623236	0.435816	0.66297	1	78.117
ENSMUSG00000044072	Eml6	237711	protein_coding	330.377	271.889	352.773	387.281	377.351	386.695	230.336	0.271577	0.301719	0.900101	0.368066	1	351.061
ENSMUSG00000044783	Hjurp	212427,381280	protein_coding	624.619	616.164	561.902	714.146	653.107	806.462	2057.52	0.271508	0.148432	1.82918	0.0673733	1	662.733
ENSMUSG00000037400	Atp11b	76295	protein_coding	1328.39	739.75	1269.56	1405.05	1230.02	1390.32	1292	0.271461	0.224464	1.20938	0.226518	1	1227.18
ENSMUSG00000062519	Zfp398	272347	protein_coding	342.422	266.593	363.335	475.581	353.766	357.438	382.193	0.2712	0.226346	1.19817	0.230852	1	359.856
ENSMUSG00000009687	Fxyd5	18301	protein_coding	602.25	584.385	589.363	802.446	689.391	651.276	1528.1	0.270778	0.169127	1.60103	0.109371	1	653.185
ENSMUSG00000024759	Atl3	109168	protein_coding	1013.5	762.702	1142.82	1349.29	1043.16	1153.72	638.102	0.270582	0.206857	1.30806	0.190851	1	1077.53
ENSMUSG00000020155	Kcnmb1	16533	protein_coding	132.495	88.2757	88.7213	181.247	99.7802	96.6737	60.6599	0.270201	0.567637	0.47601	0.634067	1	114.532
ENSMUSG00000025140	Pycr1		protein_coding	53.3421	24.7172	61.26	65.0632	59.8681	44.5208	33.7546	0.270169	0.822638	0.328417	0.742596	1	51.4619
ENSMUSG00000016458	Wt1	22431	protein_coding	223.693	150.069	105.621	173.502	224.959	176.811	415.547	0.269964	0.276746	0.975493	0.329316	1	175.776
ENSMUSG00000069808	Fam57a	116972	protein_coding	177.234	86.5102	122.52	168.854	166.905	129.746	936.649	0.269932	0.222552	1.21289	0.225171	1	141.962
ENSMUSG00000032089	Il10ra	16154	protein_coding	82.5943	137.71	120.408	136.323	132.436	136.106	204.711	0.269879	0.466589	0.578409	0.562988	1	124.263
ENSMUSG00000034612	Chst11	58250	protein_coding	271.873	127.117	232.365	252.507	243.101	259.493	219.183	0.269854	0.305809	0.882425	0.377547	1	231.076
ENSMUSG00000046441	Cmtr2	234728	protein_coding	86.0357	109.462	152.094	147.167	141.506	122.114	179.326	0.269779	0.311861	0.865062	0.387005	1	126.396
ENSMUSG00000024691	Fam111a	107373	protein_coding	259.828	229.517	270.389	280.391	382.793	255.677	466.443	0.269767	0.203037	1.32866	0.18396	1	279.766
ENSMUSG00000037172	E330009J07Rik	243780	protein_coding	199.603	174.786	236.59	229.27	273.942	231.508	143.868	0.269567	0.334016	0.807047	0.41964	1	224.283
ENSMUSG00000021886	Gpr65	14744	protein_coding	60.225	60.0275	40.1358	63.5141	74.3816	61.0571	60.7014	0.268759	0.517062	0.51978	0.603217	1	59.8902
ENSMUSG00000043300	B3galnt1	26879	protein_coding	72.27	91.8067	61.26	97.5948	81.6384	91.5856	183.07	0.2687	0.274935	0.977321	0.32841	1	82.6926
ENSMUSG00000096780	Tmem181b-ps		transcribed_unprocessed_pseudogene	277.035	203.034	194.342	288.137	250.358	267.125	449.752	0.268458	0.190504	1.4092	0.158776	1	246.672
ENSMUSG00000034349	Smc4	70099	protein_coding	645.268	517.296	752.019	814.839	707.532	778.478	779.467	0.26841	0.171456	1.56547	0.117472	1	702.572
ENSMUSG00000061322	Dnaic1	68922	protein_coding	58.5043	114.758	44.3607	68.1614	103.409	101.762	46.703	0.268369	0.677024	0.396395	0.691814	1	81.8259
ENSMUSG00000029787	Avl9	78937	protein_coding	375.116	254.234	274.614	413.616	301.155	361.254	481.631	0.267309	0.183307	1.45826	0.14477	1	329.998
ENSMUSG00000026005	Rpe		protein_coding	423.296	448.441	367.56	565.43	442.661	483.369	764.244	0.2672	0.164882	1.62055	0.105114	1	455.126
ENSMUSG00000026674	Ddr2		protein_coding	1202.78	928.66	1185.06	1484.06	1157.45	1333.08	652.452	0.267149	0.335883	0.795362	0.426403	1	1215.18
ENSMUSG00000056459	Zbtb25	109929	protein_coding	177.234	158.896	175.33	182.797	208.631	225.148	294.962	0.266891	0.220337	1.21129	0.225785	1	188.006
ENSMUSG00000029084	Cd38	12494	protein_coding	433.62	450.206	369.672	377.986	556.955	564.778	5194.68	0.266844	0.215633	1.23749	0.215904	1	458.87
ENSMUSG00000070348	Ccnd1	12443	protein_coding	3080.08	2492.91	2507.43	2777.58	4040.19	2841.7	2185.92	0.266775	0.336412	0.793001	0.427777	1	2956.65
ENSMUSG00000027298	Tyro3	22174	protein_coding	89.4771	104.165	105.621	125.479	150.577	82.6815	78.8222	0.266646	0.406508	0.655945	0.51186	1	109.667
ENSMUSG00000025978	Rftn2	74013	protein_coding	278.756	314.261	285.176	404.321	297.526	354.894	236.277	0.266441	0.397638	0.670059	0.50282	1	322.489
ENSMUSG00000019878	Hsf2	15500	protein_coding	313.17	321.324	376.009	323.767	406.378	489.729	194.695	0.266316	0.239416	1.11236	0.265985	1	371.729
ENSMUSG00000033446	Lpar6	67168	protein_coding	361.35	437.847	386.571	407.419	569.654	451.568	4516.88	0.266063	0.25079	1.0609	0.288735	1	435.735
ENSMUSG00000027236	Eif3j1	78655	protein_coding	1612.31	2344.6	1523.05	1900.77	2079.06	2695.42	1123.15	0.265893	0.224723	1.1832	0.236729	1	2025.87
ENSMUSG00000058360	Gm10040		pseudogene	426.737	293.075	426.707	511.211	353.766	511.353	267.324	0.265751	0.271299	0.979549	0.327309	1	420.475
ENSMUSG00000059482	2610301B20Rik	67157	protein_coding	302.846	256	304.187	322.218	328.368	386.695	316.377	0.265714	0.195184	1.36135	0.173404	1	316.719
ENSMUSG00000038534	Osbpl7	71240	protein_coding	125.612	134.179	147.869	144.068	181.419	164.091	368.983	0.265522	0.211335	1.2564	0.208971	1	149.54
ENSMUSG00000053166	Cdh22	104010	protein_coding	87.7564	74.1516	88.7213	120.832	78.01	103.034	47.5288	0.265356	0.920829	0.288171	0.773216	1	92.0841
ENSMUSG00000028634	Hivep3	16656	protein_coding	304.566	250.703	266.164	336.16	302.969	343.446	469.318	0.265328	0.167472	1.58431	0.113124	1	300.668
ENSMUSG00000030878	Cdr2	12585	protein_coding	333.818	264.827	376.009	446.148	397.307	331.998	430.88	0.264826	0.206823	1.28045	0.200388	1	358.351
ENSMUSG00000041378	Cldn5	12741	protein_coding	521.376	685.019	407.696	642.886	809.127	493.545	2683.68	0.264604	0.221721	1.19341	0.232709	1	593.275
ENSMUSG00000027845	Dclre1b	140917	protein_coding	246.062	169.489	200.679	271.097	172.348	288.749	309.381	0.264349	0.277055	0.954139	0.340013	1	224.737
ENSMUSG00000047710	Champ1	101994	protein_coding	406.088	353.103	401.358	486.425	413.634	491.001	411.172	0.263924	0.239486	1.10205	0.270441	1	425.268
ENSMUSG00000033356	Pus7l	78895	protein_coding	99.8014	58.262	57.0351	75.9071	101.594	75.0493	95.0327	0.263863	0.40023	0.659278	0.509717	1	77.9415
ENSMUSG00000036545	Adamts2	216725,102642694	protein_coding	863.798	605.571	697.096	1061.15	801.87	749.221	510.897	0.263768	0.185251	1.42384	0.154493	1	796.451
ENSMUSG00000037370	Enpp1		protein_coding	242.621	180.082	177.443	294.333	208.631	216.244	129.89	0.263581	0.277389	0.95022	0.342	1	219.892
ENSMUSG00000036792	Mbd5	109241	protein_coding	590.205	483.751	640.061	779.209	560.583	716.149	409.559	0.263349	0.249159	1.05695	0.290534	1	628.326
ENSMUSG00000030536	Iqgap1	29875	protein_coding	2095.83	1641.93	2059.6	2616.47	2215.12	2139.54	3894.26	0.263344	0.147361	1.78707	0.0739261	1	2128.08
ENSMUSG00000041417	Pik3r1	18708	protein_coding	5452.94	4710.39	7044.9	6758.83	4990.82	8901.61	3553.9	0.262975	0.213022	1.23449	0.217019	1	6309.92
ENSMUSG00000034602	Mon2	67074	protein_coding	1503.9	939.253	1715.28	1770.65	1400.55	1810.09	854.069	0.262878	0.24453	1.07503	0.282361	1	1523.29
ENSMUSG00000004952	Rasa4	54153	protein_coding	175.513	190.675	209.129	226.172	263.057	202.252	910.476	0.262793	0.196761	1.3356	0.181681	1	211.133
ENSMUSG00000096463	Gm21750		protein_coding	652.151	95.3377	209.129	316.021	468.06	276.029	185.04	0.262719	0.515533	0.509606	0.610328	1	336.121
ENSMUSG00000021474	Sfxn1	14057	protein_coding	390.602	326.62	242.927	422.911	353.766	367.615	604.73	0.2627	0.195551	1.34338	0.179147	1	350.74
ENSMUSG00000039942	Ptger4	19219	protein_coding	117.009	104.165	88.7213	134.774	123.365	113.21	502.624	0.262425	0.235252	1.11551	0.264634	1	113.541
ENSMUSG00000024381	Bin1	30948	protein_coding	67.1078	112.993	116.183	61.9649	195.932	95.4017	159.374	0.262014	0.469587	0.557966	0.576868	1	108.264
ENSMUSG00000029838	Ptn	19242	protein_coding	208.206	121.82	135.194	227.721	143.321	206.068	100.18	0.261912	0.791897	0.33074	0.740841	1	173.722
ENSMUSG00000052957	Gas1	14451	protein_coding	832.826	1036.36	847.077	1301.26	990.545	948.929	600.831	0.261805	0.263376	0.994034	0.320206	1	992.833
ENSMUSG00000057530	Ece1	230857	protein_coding	3389.81	3335.06	3857.27	4805.38	3757.18	4156.97	9885.87	0.261678	0.133638	1.9581	0.0502182	1	3883.61
ENSMUSG00000040761	Spen	56381	protein_coding	1405.82	932.191	1628.67	1621.93	1395.11	1729.95	1359.14	0.261589	0.190488	1.37326	0.169673	1	1452.28
ENSMUSG00000029313	Aff1	17355	protein_coding	2928.66	2226.31	2951.04	3338.36	2750.31	3616.36	1755.27	0.261557	0.229723	1.13857	0.254881	1	2968.51
ENSMUSG00000026031	Cflar	12633	protein_coding	1853.21	1624.27	1901.17	2221.44	1870.43	2351.97	2404.11	0.261535	0.118082	2.21485	0.0267701	1	1970.42
ENSMUSG00000021057	Akap5	238276	protein_coding	223.693	130.648	160.543	148.716	246.729	213.7	262.984	0.261442	0.27467	0.95184	0.341178	1	187.338
ENSMUSG00000004661	Arid3b	56380	protein_coding	113.567	93.5722	90.8337	108.439	137.878	113.21	159.673	0.261388	0.342945	0.762187	0.445949	1	109.583
ENSMUSG00000048376	F2r	14062	protein_coding	1626.07	1098.15	1263.22	2068.08	1447.72	1296.19	2419.51	0.261078	0.179397	1.45531	0.145585	1	1466.57
ENSMUSG00000024065	Ehd3	57440	protein_coding	165.189	158.896	204.904	241.663	197.746	190.803	370.139	0.260747	0.214441	1.21594	0.224008	1	193.2
ENSMUSG00000029135	Fosl2	14284	protein_coding	777.763	623.226	834.403	943.416	919.792	810.278	649.782	0.260401	0.161566	1.61174	0.107019	1	818.146
ENSMUSG00000033983	Coil		protein_coding	142.819	116.524	194.342	199.837	148.763	186.987	236.547	0.260366	0.292083	0.891412	0.372708	1	164.879
ENSMUSG00000001768	Rin2	74030	protein_coding	1025.55	873.929	1032.97	1341.54	997.802	1168.99	1812.67	0.260217	0.135527	1.92004	0.0548528	1	1073.46
ENSMUSG00000003282	Plag1	56711	protein_coding	53.3421	30.0137	97.171	75.9071	48.983	85.2255	36.7276	0.26002	0.665999	0.390421	0.696225	1	65.1071
ENSMUSG00000002372	Ranbp3	71810	protein_coding	153.144	1050.48	0	517.407	480.759	433.76	1290.49	0.259953	1.37617	0.188897	0.850174	1	439.258
ENSMUSG00000027646	Src	20779	protein_coding	146.261	167.724	168.993	210.681	159.648	200.98	90.7537	0.25986	0.671027	0.387258	0.698565	1	175.714
ENSMUSG00000040659	Efhd2	27984	protein_coding	819.06	884.522	787.93	1163.39	963.333	867.519	1696.15	0.259591	0.145516	1.78393	0.0744354	1	914.293
ENSMUSG00000035697	Hmha1	70719	protein_coding	206.486	192.441	147.869	246.311	188.675	221.332	434.269	0.25956	0.290093	0.894746	0.370923	1	200.519
ENSMUSG00000032135	Mcam	84004	protein_coding	2347.05	1430.07	1427.99	2411.99	2256.85	1537.88	2310.08	0.259443	0.183167	1.41642	0.156651	1	1901.97
ENSMUSG00000022673	Mcm4	17217	protein_coding	314.891	286.013	295.738	368.691	395.492	311.646	641.527	0.259383	0.17103	1.5166	0.129368	1	328.745
ENSMUSG00000045757	Zfp764	233893	protein_coding	80.8736	107.696	103.508	128.577	114.294	106.85	258.147	0.259361	0.226955	1.14279	0.253128	1	106.966
ENSMUSG00000011884	Gltp	56356	protein_coding	664.196	660.302	650.623	929.474	703.904	735.229	2259.3	0.259353	0.144496	1.79488	0.0726731	1	723.955
ENSMUSG00000029417	Cxcl9	17329	protein_coding	115.288	180.082	166.881	179.698	272.128	90.3136	341.783	0.25923	0.512924	0.505397	0.61328	1	167.398
ENSMUSG00000081406	Rps6-ps4		processed_pseudogene	2131.96	2703	2858.09	3499.47	2612.43	2611.46	1407.35	0.259196	1.67533	0.154713	0.877047	1	2736.07
ENSMUSG00000031502	Col4a1	12826	protein_coding	22166.2	15981.4	17167.6	21204.4	23878.3	20950.2	29634.1	0.259091	0.245641	1.05475	0.291538	1	20224.7
ENSMUSG00000018548	Trim37	68729	protein_coding	428.458	374.289	447.831	590.216	502.529	413.407	544.151	0.259065	0.157999	1.63967	0.101075	1	459.455
ENSMUSG00000029910	Mad2l1	102641123	protein_coding	168.63	139.476	145.756	164.207	201.375	174.267	179.183	0.258942	0.282543	0.916469	0.359421	1	165.618
ENSMUSG00000021573	Tppp	72948	protein_coding	621.178	623.226	853.415	1008.48	683.948	807.734	840.721	0.258817	0.240638	1.07554	0.282131	1	766.33
ENSMUSG00000040181	Fmo1	14261	protein_coding	1299.14	1518.34	1706.83	1914.72	1690.82	1803.73	6833.54	0.258665	0.129827	1.99238	0.0463299	1	1655.6
ENSMUSG00000055660	Mettl4	76781	protein_coding	96.36	40.6068	86.6089	88.3	72.5674	104.306	87.7827	0.258458	0.435619	0.593312	0.552973	1	81.4582
ENSMUSG00000070327	Rnf213	672511	protein_coding	1848.05	1041.65	1683.59	1781.49	1525.73	2177.7	1867.27	0.258412	0.212302	1.21719	0.223532	1	1676.37
ENSMUSG00000044017	Gpr133	243277	protein_coding	264.99	240.11	304.187	390.379	277.57	296.381	165.353	0.258384	0.429045	0.602232	0.54702	1	295.603
ENSMUSG00000041801	Phlda3	27280	protein_coding	252.945	289.544	247.152	419.812	310.226	230.236	721.187	0.258195	0.20289	1.27259	0.203164	1	291.653
ENSMUSG00000078671	Chd2	244059	protein_coding	1271.61	632.054	1379.41	1395.76	1055.86	1470.46	1149.16	0.25817	0.259439	0.995107	0.319684	1	1200.86
ENSMUSG00000014329	Bicc1	83675	protein_coding	1028.99	785.654	1026.63	1315.21	983.289	1073.59	566.41	0.257907	0.337004	0.765294	0.444096	1	1035.56
ENSMUSG00000045629	Sh3tc2	225608	protein_coding	242.621	213.627	156.319	272.646	237.658	217.516	883.83	0.257796	0.193415	1.33287	0.182575	1	223.398
ENSMUSG00000056529	Ptafr	19204	protein_coding	46.4593	82.9791	118.295	69.7106	81.6384	137.378	52.5441	0.257742	0.410123	0.628451	0.529708	1	89.4101
ENSMUSG00000037035	Inhbb	16324	protein_coding	160.026	137.71	63.3724	154.912	128.807	124.658	93.9843	0.257508	0.32659	0.788474	0.43042	1	128.248
ENSMUSG00000037259	Dzank1	241688	protein_coding	48.18	68.855	35.911	57.3176	47.1688	75.0493	35.1243	0.257504	0.762253	0.337819	0.735499	1	55.4136
ENSMUSG00000098905	Zfp953	629016	protein_coding	68.8286	60.0275	73.9344	94.4965	94.3377	57.241	60.8248	0.257285	0.407211	0.631824	0.527502	1	74.8109
ENSMUSG00000048251	Bcl11b	58208	protein_coding	49.9007	63.5585	65.4848	63.5141	74.3816	75.0493	34.0014	0.257281	0.780108	0.329802	0.74155	1	65.3148
ENSMUSG00000067942	Zfp160	224585	protein_coding	216.81	203.034	217.578	264.9	290.27	209.884	313.811	0.256999	0.255553	1.00566	0.31458	1	233.746
ENSMUSG00000021876	Rnase4		protein_coding	1784.38	1885.57	1776.54	2478.6	1866.8	2140.81	1150.31	0.256915	0.224719	1.14327	0.252925	1	1988.78
ENSMUSG00000026896	Ifih1	71586	protein_coding	480.079	294.841	473.18	492.621	491.644	504.993	983.596	0.256557	0.18588	1.38023	0.167517	1	456.226
ENSMUSG00000041117	Ccdc8	434130	protein_coding	227.134	248.937	257.714	340.807	255.8	278.573	174.33	0.256463	0.319928	0.801628	0.422768	1	268.161
ENSMUSG00000029428	Stx2	13852	protein_coding	535.142	466.096	437.269	557.684	618.637	543.154	2808.11	0.256329	0.123144	2.08154	0.0373847	1	526.33
ENSMUSG00000003418	St8sia6	241230	protein_coding	356.188	169.489	340.098	374.888	351.952	307.829	1673.94	0.256285	0.245439	1.04419	0.296398	1	316.741
ENSMUSG00000016181	Diexf	215193	protein_coding	230.576	259.531	251.377	291.235	281.199	312.918	177.939	0.255979	0.270724	0.945537	0.344385	1	271.139
ENSMUSG00000001750	Tcirg1		protein_coding	204.765	254.234	192.23	241.663	279.385	259.493	1614.76	0.255908	0.172633	1.48238	0.13824	1	238.628
ENSMUSG00000028496	Mllt3	70122	protein_coding	363.071	328.386	424.595	466.286	399.121	463.016	286.798	0.255727	0.214996	1.18945	0.234263	1	407.412
ENSMUSG00000038538	Ubn2	320538	protein_coding	894.771	713.268	885.101	1025.52	798.242	1148.64	985.763	0.255336	0.261149	0.977739	0.328203	1	910.923
ENSMUSG00000033594	Spata2l		protein_coding	86.0357	114.758	124.632	113.086	128.807	145.011	136.375	0.255073	0.312726	0.815644	0.414704	1	118.722
ENSMUSG00000033361	Prrg3	208748	protein_coding	638.385	338.979	475.293	584.02	567.84	574.954	569.177	0.255026	0.280168	0.910261	0.362685	1	529.912
ENSMUSG00000026177	Slc11a1	18173	protein_coding	75.7114	107.696	116.183	153.363	96.1518	89.0416	141.534	0.254821	0.443019	0.575193	0.565161	1	106.358
ENSMUSG00000029720	Gm20605		protein_coding	129.054	72.3861	99.2834	79.0053	152.392	133.562	648.571	0.25472	0.263169	0.967893	0.333098	1	110.947
ENSMUSG00000020255	D10Wsu102e	28109	protein_coding	1053.08	743.281	923.124	1191.28	1023.2	1029.07	1553.63	0.254704	0.159396	1.59794	0.110056	1	993.838
ENSMUSG00000033964	Zbtb41	226470	protein_coding	631.502	591.447	726.67	850.469	767.401	727.597	422.151	0.254494	0.39921	0.637496	0.523802	1	715.848
ENSMUSG00000042453	Reln	19699	protein_coding	308.008	234.813	272.501	351.651	324.739	293.837	164.106	0.254472	1.05439	0.241345	0.809288	1	297.592
ENSMUSG00000057337	Chst3	53374	protein_coding	84.315	97.1033	80.2717	100.693	76.1958	132.29	68.615	0.254061	0.537142	0.472986	0.636223	1	95.1448
ENSMUSG00000029674	Limk1	16885	protein_coding	254.666	231.282	188.005	303.628	248.543	253.132	187.88	0.25402	0.416223	0.610298	0.541664	1	246.543
ENSMUSG00000016496	Cd274	60533	protein_coding	349.305	264.827	384.459	373.339	417.263	398.143	1268.53	0.253878	0.197501	1.28545	0.198634	1	364.556
ENSMUSG00000022514	Il1rap	16180	protein_coding	209.927	185.379	209.129	269.547	190.489	258.221	301.851	0.253673	0.251515	1.00858	0.313175	1	220.449
ENSMUSG00000079049	Serpinb1c	380839	protein_coding	123.891	47.6689	29.5738	80.5544	94.3377	39.4327	34.6216	0.253623	0.647008	0.391994	0.695063	1	69.2431
ENSMUSG00000053580	Tanc2	77097	protein_coding	528.259	397.241	542.89	723.441	446.29	585.13	576.02	0.253612	0.227475	1.1149	0.264894	1	537.208
ENSMUSG00000066829	Zfp810	235050	protein_coding	182.396	241.875	211.241	237.016	286.641	235.324	300.931	0.25356	0.206354	1.22876	0.219161	1	232.416
ENSMUSG00000079487	Med12	59024	protein_coding	831.105	635.585	882.988	977.497	829.083	990.906	836.149	0.253445	0.190009	1.33386	0.18225	1	857.861
ENSMUSG00000044345	Marveld1	277010	protein_coding	1151.16	1347.09	1318.15	1728.82	1195.55	1619.28	1775.31	0.253391	0.148167	1.71017	0.0872349	1	1393.34
ENSMUSG00000020491	2810021J22Rik	69944	protein_coding	91.1978	60.0275	99.2834	119.283	76.1958	104.306	54.4824	0.253352	0.902809	0.280627	0.778997	1	91.7155
ENSMUSG00000003134	Tbc1d8	54610	protein_coding	225.414	245.406	255.602	345.455	277.57	246.772	835.098	0.253268	0.157563	1.60741	0.107965	1	266.037
ENSMUSG00000048911	Rnf24	51902	protein_coding	201.324	180.082	207.016	241.663	268.499	189.531	174.709	0.253207	0.28393	0.891794	0.372503	1	214.686
ENSMUSG00000039943	Plcb4		protein_coding	2673.99	1754.92	2587.71	2977.42	2494.51	2883.68	4105.52	0.25303	0.163327	1.54923	0.121327	1	2562.04
ENSMUSG00000024621	Csf1r		protein_coding	1321.51	1318.84	1170.28	1700.94	1404.18	1415.76	1289.25	0.252993	0.373383	0.67757	0.498045	1	1388.58
ENSMUSG00000039701	Usp53	99526	protein_coding	390.602	340.744	337.986	467.835	353.766	446.48	270.312	0.252921	0.219347	1.15306	0.248884	1	389.569
ENSMUSG00000021464	Ror2	26564	protein_coding	51.6214	54.7309	44.3607	58.8667	61.6823	58.513	31.1619	0.252889	1.15483	0.218984	0.826663	1	54.9625
ENSMUSG00000028339	Col15a1	12819	protein_coding	4315.55	2883.08	3139.04	4573.01	4032.93	3706.67	2092.61	0.252745	0.183957	1.37394	0.169461	1	3775.05
ENSMUSG00000021253	Tgfb3	21809	protein_coding	750.231	639.116	637.949	1031.72	673.063	723.781	588.019	0.252733	0.176147	1.43478	0.151349	1	742.643
ENSMUSG00000027204	Fbn1	14118	protein_coding	3095.56	1912.05	2551.79	3446.8	3000.66	2572.03	1986.55	0.252712	0.186238	1.35693	0.174803	1	2763.15
ENSMUSG00000063450	Syne2	319565	protein_coding	2391.79	1795.53	2120.86	2855.03	1932.11	2717.04	5600.79	0.252578	0.178804	1.4126	0.157774	1	2302.06
ENSMUSG00000026814	Eng	13805	protein_coding	6385.57	6422.94	6130.22	8281.61	7516.17	6795.14	15758.4	0.252532	0.142953	1.76654	0.0773053	1	6921.94
ENSMUSG00000026131	Dst	13518	protein_coding	24962.4	13871.6	22362	25690.7	19558.7	27517.7	12932.8	0.25248	0.215214	1.17316	0.240732	1	22327.2
ENSMUSG00000054808	Actn4	60595	protein_coding	4310.39	3767.61	3897.4	5284.06	4303.25	4675.95	16613.1	0.252298	0.101221	2.49255	0.0126831	0.989179	4373.11
ENSMUSG00000074063	Osgin1	71839	protein_coding	120.45	128.883	65.4848	140.97	130.621	104.306	165.282	0.252186	0.37996	0.663717	0.506871	1	115.119
ENSMUSG00000035958	Tdp2	56196	protein_coding	509.331	264.827	376.009	447.697	433.59	488.457	543.433	0.252128	0.237187	1.06299	0.287785	1	419.985
ENSMUSG00000047749	Zc3hav1l	209032	protein_coding	94.6393	75.9171	120.408	133.225	101.594	109.394	64.3147	0.252098	0.545552	0.462097	0.644012	1	105.863
ENSMUSG00000034595	Ppp1r18	76448	protein_coding	640.106	579.089	498.529	644.435	751.073	655.092	1104.95	0.25169	0.150064	1.67721	0.0935011	1	628.054
ENSMUSG00000029505	Ep400	75560	protein_coding	1459.17	1071.67	1432.22	1719.53	1315.28	1677.8	1255.71	0.251425	0.18049	1.39302	0.163614	1	1445.94
ENSMUSG00000022339	Ebag9	55960	protein_coding	259.828	301.903	352.773	384.183	321.111	371.431	275.203	0.251256	0.194515	1.29171	0.196458	1	331.871
ENSMUSG00000070436	Serpinh1		protein_coding	5766.11	5248.87	5690.84	5318.14	6979.17	7548.18	7782.02	0.250744	0.159885	1.56827	0.116818	1	6091.89
ENSMUSG00000062980	Cped1	214642	protein_coding	1421.31	1098.15	1468.13	2046.39	1288.07	1455.19	2248.12	0.250526	0.176037	1.42314	0.154695	1	1462.87
ENSMUSG00000079179	Rab10os		antisense	123.891	123.586	118.295	128.577	128.807	174.267	493.142	0.250287	0.287931	0.869261	0.384705	1	132.904
ENSMUSG00000032939	Nup93	71805	protein_coding	373.395	677.957	473.18	566.979	654.921	590.218	944.776	0.250249	0.23653	1.058	0.290054	1	556.109
ENSMUSG00000031934	Panx1	55991	protein_coding	55.0628	65.324	71.822	85.2018	90.7093	53.4249	107.383	0.250215	0.378803	0.660541	0.508906	1	70.2575
ENSMUSG00000022708	Zbtb20		protein_coding	8562.27	5979.8	9311.51	10724.6	6638.11	11005.5	7959.83	0.249974	0.215875	1.15795	0.246883	1	8703.63
ENSMUSG00000020387	Jade2		protein_coding	652.151	640.882	730.895	872.157	644.036	884.056	449.114	0.249939	0.184535	1.35443	0.1756	1	737.362
ENSMUSG00000048330	Ric3		protein_coding	168.63	95.3377	137.307	173.502	170.533	133.562	228.067	0.24984	0.238978	1.04545	0.295813	1	146.479
ENSMUSG00000041202	Pla2g2d	18782	protein_coding	67.1078	60.0275	31.6862	61.9649	67.1249	61.0571	41.3645	0.249774	1.14815	0.217546	0.827783	1	58.1614
ENSMUSG00000030322	Mbd4	17193	protein_coding	49.9007	45.9034	61.26	61.9649	68.9391	55.969	244.443	0.249735	0.279325	0.894067	0.371286	1	57.3228
ENSMUSG00000034652	Cd300a	217303	protein_coding	53.3421	97.1033	48.5855	94.4965	92.5235	48.3369	138.693	0.249668	0.46464	0.537336	0.591036	1	72.398
ENSMUSG00000050721	Plekho2	102595	protein_coding	528.259	485.516	559.789	633.592	703.904	539.338	1336.47	0.249425	0.168739	1.47817	0.139363	1	575.066
ENSMUSG00000002546	Golga2	99412	protein_coding	1688.02	1451.25	1466.01	2216.8	1672.68	1600.2	1282.5	0.249369	0.216575	1.15142	0.249561	1	1682.49
ENSMUSG00000054659	Pm20d2	242377	protein_coding	824.222	511.999	768.918	785.406	790.985	914.584	384.572	0.249276	0.323786	0.769879	0.441372	1	766.019
ENSMUSG00000031539	Ap3m2	64933	protein_coding	192.72	181.848	226.028	252.507	253.986	218.788	279.781	0.249183	0.364537	0.68356	0.494253	1	220.98
ENSMUSG00000043313	Pcdhb19	93890	protein_coding	115.288	68.855	97.171	136.323	76.1958	119.57	140.646	0.249156	0.375762	0.663068	0.507287	1	102.234
ENSMUSG00000026288	Inpp5d	16331	protein_coding	321.773	319.558	268.276	364.044	359.209	358.71	1060.74	0.24915	0.136165	1.82977	0.0672849	1	331.929
ENSMUSG00000075254	Heg1	77446	protein_coding	4697.55	4773.95	4835.31	6356.05	5360.92	5310.69	5603.16	0.249038	0.106794	2.33195	0.0197033	1	5222.41
ENSMUSG00000045302	Preb	50907	protein_coding	275.314	337.213	306.3	336.16	350.138	401.959	459.971	0.248932	0.245117	1.01556	0.309837	1	334.514
ENSMUSG00000037010	Apln	30878	protein_coding	765.718	549.075	359.11	560.783	888.951	518.985	694.216	0.248899	0.32698	0.761204	0.446535	1	607.104
ENSMUSG00000021549	Rasa1	218397	protein_coding	1061.68	893.35	1109.02	1322.95	1043.16	1269.48	2554.75	0.248883	0.137412	1.81121	0.070108	1	1116.61
ENSMUSG00000020607	Fam84a	105005	protein_coding	67.1078	56.4964	35.911	108.439	30.8412	52.1529	109.697	0.248864	0.493803	0.503975	0.614279	1	58.4913
ENSMUSG00000071856	Mcc	328949	protein_coding	646.988	605.571	921.012	777.66	867.181	924.76	1545.62	0.248646	0.158329	1.57045	0.116312	1	790.529
ENSMUSG00000028268	Gbp3		protein_coding	351.026	361.93	344.323	419.812	448.104	390.511	1973.75	0.2486	0.178083	1.39598	0.162721	1	385.951
ENSMUSG00000038065	Mturn	68235	protein_coding	652.151	602.04	735.12	901.59	676.691	782.294	718.032	0.248488	0.157369	1.57902	0.114332	1	724.981
ENSMUSG00000037455	Slc18b1	76306	protein_coding	209.927	215.393	236.59	306.726	241.287	241.684	375.138	0.24836	0.199068	1.24762	0.212171	1	241.935
ENSMUSG00000059713	Rcan3	53902	protein_coding	431.899	451.972	433.045	515.858	569.654	480.825	520.056	0.248294	0.181947	1.36465	0.172363	1	480.542
ENSMUSG00000026072	Il1r1	16177	protein_coding	690.006	496.109	587.251	762.169	680.32	662.724	929.599	0.248031	0.151563	1.63649	0.101736	1	646.43
ENSMUSG00000039787	Cercam	99151	protein_coding	84.315	90.0412	88.7213	139.421	87.0809	85.2255	60.7762	0.247919	0.541928	0.457475	0.64733	1	95.8008
ENSMUSG00000019699	Akt3		protein_coding	856.916	660.302	813.279	918.63	798.242	1045.6	604.907	0.247682	0.183721	1.34814	0.177614	1	848.828
ENSMUSG00000033306	Lpp	210126	protein_coding	1617.47	1002.81	1599.1	1950.35	1431.39	1626.92	1347.92	0.247655	0.210312	1.17756	0.238971	1	1538.01
ENSMUSG00000031875	Cmtm3	68119	protein_coding	392.323	367.227	314.749	399.674	491.644	386.695	2119.13	0.247514	0.152923	1.61855	0.105544	1	392.052
ENSMUSG00000034525	Ice1	218333	protein_coding	2049.37	1195.25	2112.41	2246.23	1857.73	2254.02	1235.93	0.247379	0.254974	0.97021	0.331942	1	1952.5
ENSMUSG00000021390	Ogn	18295	protein_coding	4374.05	4359.05	5306.38	6227.48	4499.18	5717.74	2591.82	0.247338	0.46885	0.527541	0.597818	1	5080.65
ENSMUSG00000038241	Cep250	16328	protein_coding	383.719	301.903	390.796	359.397	428.148	494.817	606.026	0.247189	0.18049	1.36954	0.17083	1	393.13
ENSMUSG00000033880	Lgals3bp	19039	protein_coding	1257.84	1089.32	1035.08	1166.49	1522.1	1322.9	4846.21	0.247016	0.134417	1.83769	0.0661086	1	1232.29
ENSMUSG00000033107	Rnf125	67664	protein_coding	82.5943	47.6689	97.171	66.6123	72.5674	128.474	912.898	0.246949	0.28993	0.851755	0.39435	1	82.5147
ENSMUSG00000034209	Rasl10a	75668	protein_coding	68.8286	93.5722	54.9227	65.0632	59.8681	137.378	46.18	0.246933	0.668604	0.369327	0.711884	1	79.9389
ENSMUSG00000047766	Lrrc49	102747	protein_coding	277.035	225.986	230.253	312.923	301.155	256.949	318.88	0.246483	0.18986	1.29824	0.194206	1	267.383
ENSMUSG00000061080	Lsamp	268890	protein_coding	163.468	144.772	154.206	215.328	137.878	194.619	92.4457	0.246239	0.396114	0.621637	0.534181	1	168.379
ENSMUSG00000028967	Errfi1		protein_coding	1015.22	1069.9	1037.19	1259.44	1173.78	1269.48	872.008	0.245989	0.142239	1.7294	0.0837377	1	1137.5
ENSMUSG00000071180	Smim15	75616,102642197,102642895	protein_coding	400.926	351.337	190.117	523.604	230.402	351.078	594.155	0.24588	0.274263	0.896514	0.369978	1	341.244
ENSMUSG00000045071	E130308A19Rik	230259	protein_coding	125.612	150.069	152.094	161.109	168.719	176.811	151.867	0.245858	0.208374	1.17989	0.238046	1	155.736
ENSMUSG00000020846	Fam101b	76566	protein_coding	2161.22	1776.11	1791.33	2001.47	2763	2028.88	5546.22	0.245806	0.159574	1.54039	0.123464	1	2087
ENSMUSG00000009905	Kdsr	70750	protein_coding	225.414	199.503	245.04	292.784	230.402	268.397	601.87	0.245519	0.196264	1.25096	0.210948	1	243.59
ENSMUSG00000030342	Cd9	12527	protein_coding	1261.28	1209.38	1161.83	1724.17	1230.02	1358.52	5619.05	0.245358	0.124638	1.96857	0.0490022	1	1324.2
ENSMUSG00000024135	Srbd1	78586	protein_coding	242.621	231.282	285.176	283.49	286.641	328.182	328.279	0.245256	0.273797	0.895757	0.370382	1	276.232
ENSMUSG00000011256	Adam19	11492	protein_coding	2374.59	1080.49	933.686	2294.25	1696.26	1116.84	1105.59	0.245165	0.26948	0.909772	0.362943	1	1582.69
ENSMUSG00000032712	2810474O19Rik	67246	protein_coding	1918.6	875.695	566.127	1245.5	1391.48	1099.03	1223.71	0.244921	0.296903	0.824921	0.409416	1	1182.74
ENSMUSG00000045251	Zfp688	69234	protein_coding	75.7114	49.4344	19.0117	71.2597	59.8681	38.1607	162.929	0.24478	0.391251	0.625635	0.531555	1	52.241
ENSMUSG00000039765	Cc2d2a	231214	protein_coding	416.413	365.461	547.115	568.528	533.371	488.457	327.137	0.244689	0.297217	0.823266	0.410357	1	486.557
ENSMUSG00000028999	Rint1	72772	protein_coding	359.629	430.785	407.696	478.679	437.219	501.177	509.42	0.244232	0.184906	1.32085	0.186552	1	435.864
ENSMUSG00000026797	Stxbp1	20910	protein_coding	603.971	520.827	538.665	808.642	542.441	622.019	1092.14	0.244193	0.194254	1.25708	0.208724	1	606.094
ENSMUSG00000033082	Clec1a	243653	protein_coding	294.242	132.414	274.614	281.94	257.614	288.749	1967.21	0.24417	0.231725	1.05371	0.292017	1	254.929
ENSMUSG00000050310	Rictor	78757	protein_coding	600.529	418.427	564.014	647.534	531.556	690.708	497.054	0.243923	0.191517	1.27364	0.202792	1	575.461
ENSMUSG00000097316	Gm10516		antisense	106.684	134.179	133.082	117.733	139.692	181.899	75.1446	0.243879	0.756579	0.322344	0.747192	1	135.545
ENSMUSG00000001173	Ocrl	320634	protein_coding	552.349	497.875	745.682	726.539	602.31	784.838	477.473	0.24371	0.205092	1.18829	0.234718	1	651.599
ENSMUSG00000027562	Car2	12349	protein_coding	122.171	151.834	196.454	215.328	190.489	159.003	101.55	0.243631	0.350025	0.696038	0.486405	1	172.547
ENSMUSG00000027808	Serp1	28146	protein_coding	936.068	843.916	912.562	1161.84	1057.67	973.097	2779.92	0.2435	0.154535	1.5757	0.115096	1	980.859
ENSMUSG00000023367	Tmem176a		protein_coding	156.585	233.048	147.869	212.23	183.233	242.956	246.631	0.243456	0.231861	1.05001	0.293715	1	195.987
ENSMUSG00000028583	Pdpn	14726	protein_coding	141.099	160.662	154.206	305.177	146.949	141.195	90.8685	0.243243	0.76173	0.31933	0.749476	1	174.881
ENSMUSG00000008730	Hipk1	15257	protein_coding	3169.56	2551.17	3303.81	3609.46	3091.37	3978.89	2161.03	0.243204	0.166287	1.46256	0.143589	1	3284.04
ENSMUSG00000029563	Foxp2	114142	protein_coding	118.729	90.0412	107.733	218.426	65.3107	97.9457	62.5586	0.243189	0.624679	0.389303	0.697052	1	116.364
ENSMUSG00000070873	Lilra5	232801	protein_coding	72.27	70.6206	76.0468	85.2018	72.5674	105.578	89.9889	0.242772	0.513687	0.472606	0.636494	1	80.3807
ENSMUSG00000020732	Rab37	58222	protein_coding	82.5943	63.5585	65.4848	69.7106	99.7802	77.5934	72.9071	0.242766	0.444641	0.545982	0.585078	1	76.4536
ENSMUSG00000035226	Rims4	241770	protein_coding	129.054	116.524	118.295	123.93	172.348	134.834	66.3359	0.242414	0.415513	0.583408	0.559619	1	132.497
ENSMUSG00000021203	Otub2	68149	protein_coding	139.378	150.069	164.768	209.132	177.79	148.827	226.792	0.242187	0.244368	0.991076	0.321648	1	164.994
ENSMUSG00000047907	Tshz2		protein_coding	837.988	628.523	965.373	969.751	921.606	975.641	954.269	0.242183	0.190324	1.27248	0.203204	1	883.147
ENSMUSG00000056498	Tmem154	320782	protein_coding	103.243	70.6206	101.396	134.774	121.55	73.7773	671.939	0.242182	0.254022	0.953387	0.340394	1	100.893
ENSMUSG00000032470	Mras	17532	protein_coding	258.107	310.73	340.098	354.749	375.536	335.814	258.483	0.241995	0.225309	1.07406	0.282797	1	329.173
ENSMUSG00000051224	Tceanc	245695	protein_coding	46.4593	63.5585	40.1358	68.1614	52.6114	57.241	81.3929	0.241919	0.388558	0.622606	0.533543	1	54.6946
ENSMUSG00000049047	Armcx3		protein_coding	695.168	835.088	830.178	1223.81	742.002	836.991	1214.22	0.241789	0.184042	1.31377	0.188922	1	860.539
ENSMUSG00000032625	Thsd7a	330267	protein_coding	449.106	436.082	536.553	498.818	393.678	809.006	456.939	0.241579	0.282761	0.85436	0.392906	1	520.541
ENSMUSG00000085888	Gm12224		antisense	91.1978	60.0275	50.6979	46.4737	67.1249	115.754	36.1083	0.241369	0.676679	0.356697	0.721319	1	71.8793
ENSMUSG00000031681	Smad1	17125	protein_coding	461.151	429.02	414.033	427.558	553.327	562.234	3266.54	0.241318	0.137764	1.75168	0.0798283	1	474.554
ENSMUSG00000022090	Pdlim2	213019	protein_coding	182.396	203.034	202.792	266.449	215.888	212.428	234.928	0.241237	0.275444	0.875812	0.381132	1	213.831
ENSMUSG00000025626	Phf6	70998	protein_coding	337.26	231.282	350.66	311.374	351.952	422.311	474.029	0.241232	0.220237	1.09533	0.273372	1	334.14
ENSMUSG00000022836	Mylk	107589	protein_coding	1158.04	1128.16	1265.34	1673.05	1152.01	1394.14	804.78	0.241163	0.201628	1.19608	0.231667	1	1295.12
ENSMUSG00000024440	Pcdh12	53601	protein_coding	1238.91	819.198	959.035	986.792	1420.51	1125.74	2040.47	0.240986	0.24268	0.99302	0.3207	1	1091.7
ENSMUSG00000026510	Trp53bp2	209456	protein_coding	512.773	497.875	485.855	593.314	551.512	628.379	525.292	0.240952	0.158843	1.51692	0.129287	1	544.951
ENSMUSG00000059974	Ntm	235106	protein_coding	99.8014	111.227	116.183	151.814	130.621	97.9457	64.252	0.24092	0.421172	0.572023	0.567306	1	117.932
ENSMUSG00000031229	Atrx	22589	protein_coding	2749.7	1972.08	2834.86	3299.63	2599.73	3032.5	3266.02	0.240657	0.190593	1.26267	0.206707	1	2748.08
ENSMUSG00000063730	Hsd3b2		protein_coding	734.745	570.261	333.761	532.898	885.323	468.104	308.764	0.240539	0.319795	0.752167	0.451951	1	587.515
ENSMUSG00000064215	Ifi27	52668	protein_coding	545.466	688.55	471.068	864.411	576.911	586.402	2110.92	0.240319	0.176865	1.35877	0.17422	1	622.135
ENSMUSG00000047446	Arl4a		protein_coding	831.105	889.819	868.202	1336.89	752.887	992.178	1614.54	0.239952	0.204823	1.17151	0.241396	1	945.181
ENSMUSG00000030446	Zfp273	212569	protein_coding	127.333	86.5102	78.1593	100.693	105.223	132.29	98.9125	0.239885	0.315259	0.760913	0.446709	1	105.035
ENSMUSG00000059423	Zfp933	242747	protein_coding	282.197	206.565	316.862	404.321	331.996	241.684	273.213	0.239832	0.319058	0.751689	0.452238	1	297.271
ENSMUSG00000024897	Apba1	319924	protein_coding	292.521	185.379	308.412	266.449	302.969	358.71	306.402	0.239523	0.244435	0.979904	0.327133	1	285.74
ENSMUSG00000034457	Eda2r	245527	protein_coding	142.819	49.4344	107.733	131.675	116.108	104.306	190.208	0.238976	0.363176	0.658017	0.510527	1	108.679
ENSMUSG00000033055	Ankrd54	223690	protein_coding	149.702	169.489	137.307	167.305	232.216	143.739	748.704	0.238872	0.219769	1.08692	0.277072	1	166.626
ENSMUSG00000058388	Phtf1	18685	protein_coding	357.908	257.765	356.998	379.535	348.324	417.223	641.113	0.23887	0.194508	1.22807	0.21942	1	352.959
ENSMUSG00000053113	Socs3	12702	protein_coding	111.846	77.6826	219.691	185.895	117.922	160.275	1129.41	0.238865	0.33629	0.710296	0.47752	1	145.552
ENSMUSG00000030064	Frmd4b	232288	protein_coding	698.61	605.571	671.747	934.121	631.337	765.758	1915.9	0.238703	0.159454	1.497	0.134393	1	717.857
ENSMUSG00000059897	Zfp930	234358	protein_coding	46.4593	17.6551	73.9344	92.9474	78.01	11.4482	76.2568	0.238681	0.654796	0.364512	0.715475	1	53.4091
ENSMUSG00000056014	A430033K04Rik	243308	protein_coding	142.819	164.193	84.4965	161.109	152.392	143.739	168.605	0.238495	0.390298	0.61106	0.54116	1	141.458
ENSMUSG00000047557	Lxn	17035	protein_coding	123.891	139.476	92.9461	139.421	157.834	125.93	917.097	0.238466	0.202615	1.17694	0.23922	1	129.916
ENSMUSG00000062157	Ifnlr1	242700	protein_coding	122.171	118.289	141.532	127.028	181.419	142.467	97.489	0.238432	0.444827	0.53601	0.591951	1	138.817
ENSMUSG00000031616	Ednra	13617	protein_coding	1663.93	1756.69	2046.93	2288.06	1901.27	2097.57	998.052	0.238247	0.554705	0.429501	0.667559	1	1959.07
ENSMUSG00000022159	Rab2b	76338	protein_coding	223.693	199.503	168.993	254.056	243.101	202.252	413.64	0.238173	0.244169	0.975444	0.32934	1	215.266
ENSMUSG00000037475	Thoc2	331401	protein_coding	1428.19	806.84	1267.45	1471.67	1269.93	1386.5	2006.38	0.238158	0.195381	1.21894	0.222866	1	1271.76
ENSMUSG00000025558	Dock9	105445	protein_coding	199.603	190.675	464.731	410.518	192.304	365.07	1518.91	0.238071	0.316837	0.751398	0.452413	1	303.817
ENSMUSG00000020021	Fgd6	13998	protein_coding	407.809	298.372	392.909	477.13	373.722	442.664	337.471	0.237748	0.228435	1.04077	0.297984	1	398.768
ENSMUSG00000001663	Gstt1	14871	protein_coding	418.133	557.902	390.796	663.025	449.918	504.993	526.254	0.237618	0.195717	1.21409	0.224714	1	497.461
ENSMUSG00000017978	Cadps2	320405	protein_coding	65.3871	67.0895	52.8103	89.8492	74.3816	55.969	110.564	0.237578	0.379931	0.625319	0.531761	1	67.5811
ENSMUSG00000063894	Zkscan8	93681	protein_coding	554.07	395.475	618.937	664.574	536.999	652.548	348.121	0.237322	0.309758	0.766151	0.443586	1	570.434
ENSMUSG00000027412	Lpin3		protein_coding	161.747	187.144	168.993	201.386	166.905	241.684	241.886	0.237071	0.389004	0.609431	0.542239	1	187.977
ENSMUSG00000043991	Pura	19290	protein_coding	820.781	647.944	887.213	917.081	845.41	1011.26	829.756	0.23677	0.185364	1.27733	0.201487	1	854.948
ENSMUSG00000026574	Dpt	56429	protein_coding	3076.64	2725.95	3103.13	4511.05	2968.01	2932.01	1665.32	0.236747	0.256704	0.922256	0.356395	1	3219.47
ENSMUSG00000036446	Lum	17022	protein_coding	2742.82	2150.4	2152.55	3341.46	2425.57	2521.15	1472.15	0.236503	0.322517	0.733304	0.463373	1	2555.66
ENSMUSG00000063849	Ppcdc	66812	protein_coding	87.7564	151.834	101.396	106.89	179.604	117.026	143.563	0.236482	0.349857	0.675939	0.499079	1	124.084
ENSMUSG00000028385	Snx30	209131	protein_coding	287.359	247.172	348.548	333.062	324.739	379.063	267.165	0.236289	0.213045	1.10911	0.267384	1	319.99
ENSMUSG00000078867	Gm14418		protein_coding	61.9457	153.6	105.621	114.635	88.8951	174.267	117.517	0.236084	0.439399	0.537288	0.591068	1	116.494
ENSMUSG00000004637	Wwox	80707	protein_coding	160.026	218.924	190.117	223.074	226.773	220.06	224.475	0.236047	0.242486	0.973445	0.330332	1	206.496
ENSMUSG00000039168	Dap	223453	protein_coding	655.592	579.089	517.541	848.92	687.576	540.61	687.685	0.236015	0.178684	1.32085	0.186551	1	638.221
ENSMUSG00000033904	Ccp110	101565	protein_coding	118.729	79.4481	130.97	147.167	119.736	122.114	195.029	0.235746	0.320166	0.736324	0.461534	1	119.694
ENSMUSG00000027669	Gnb4	14696	protein_coding	676.241	616.164	542.89	704.851	745.63	712.333	1844.2	0.235487	0.130035	1.81096	0.0701478	1	666.351
ENSMUSG00000036894	Rap2b	74012	protein_coding	252.945	187.144	230.253	303.628	241.287	245.5	168.424	0.235456	0.279721	0.841753	0.399926	1	243.46
ENSMUSG00000020542	Myocd	214384	protein_coding	1581.34	1255.28	1782.88	2006.11	1440.46	1965.27	836.941	0.235191	0.26385	0.891383	0.372723	1	1671.89
ENSMUSG00000041594	Tmtc4	70551	protein_coding	166.909	195.972	207.016	209.132	221.331	239.14	292.402	0.235169	0.207326	1.13429	0.256671	1	206.583
ENSMUSG00000045466	Zfp956	101197	protein_coding	58.5043	72.3861	54.9227	66.6123	81.6384	71.2333	125.917	0.234504	0.320411	0.731886	0.464238	1	67.5495
ENSMUSG00000055116	Arntl	11865	protein_coding	681.403	365.461	236.59	591.765	457.175	412.135	1045.95	0.234467	0.260864	0.898807	0.368756	1	457.422
ENSMUSG00000027641	Rbl1	19650	protein_coding	132.495	112.993	149.981	127.028	172.348	165.363	382.956	0.234394	0.230203	1.01821	0.30858	1	143.368
ENSMUSG00000097204	Gm17690		lincRNA	48.18	45.9034	48.5855	54.2193	58.0539	55.969	57.7757	0.234149	0.436484	0.536444	0.591651	1	51.8185
ENSMUSG00000036672	Cenpt	320394	protein_coding	99.8014	0	88.7213	80.5544	76.1958	64.8731	173.431	0.233931	1.0027	0.233301	0.815527	1	68.3577
ENSMUSG00000030978	Rrm1	20133	protein_coding	581.601	594.978	675.972	731.186	682.134	763.214	942.686	0.233903	0.175689	1.33135	0.183074	1	671.514
ENSMUSG00000020354	Sgcd	24052	protein_coding	715.817	434.316	825.953	813.29	560.583	948.929	363.258	0.233708	1.0845	0.215498	0.829379	1	716.481
ENSMUSG00000014444	Piezo1	234839	protein_coding	1180.41	1068.14	933.686	1231.55	1208.25	1298.74	1760.79	0.233524	0.175922	1.32743	0.184366	1	1153.46
ENSMUSG00000094441	Zfp955a	77652	protein_coding	622.898	490.813	608.375	684.713	634.965	705.973	509.947	0.233345	0.160584	1.4531	0.146196	1	624.623
ENSMUSG00000016637	Ift27	67042	protein_coding	153.144	250.703	198.567	232.369	263.057	217.516	385.028	0.233181	0.268174	0.869516	0.384565	1	219.226
ENSMUSG00000031402	Mpp1	17524	protein_coding	376.836	365.461	371.785	489.523	440.847	382.879	1031.25	0.233176	0.141616	1.64654	0.0996529	1	404.555
ENSMUSG00000021127	Zfp36l1	12192	protein_coding	2343.61	1894.4	2336.33	2597.88	2855.53	2273.1	3660.23	0.233101	0.185701	1.25524	0.20939	1	2383.47
ENSMUSG00000052676	Zmat1	215693	protein_coding	383.719	301.903	388.684	446.148	361.023	454.112	360.054	0.233032	0.205803	1.13231	0.257505	1	389.265
ENSMUSG00000036896	C1qc	12262	protein_coding	1104.7	1128.16	1147.04	1374.07	1237.27	1341.98	1057.4	0.232957	0.550421	0.423234	0.672125	1	1222.21
ENSMUSG00000045095	Magi1	14924	protein_coding	338.981	425.489	283.063	576.274	261.243	394.327	514.518	0.232714	0.290977	0.799768	0.423845	1	379.896
ENSMUSG00000027534	Snx16	74718	protein_coding	290.801	270.124	259.827	322.218	315.668	326.91	275.077	0.232657	0.1724	1.34952	0.177171	1	297.591
ENSMUSG00000089862	Gm16039	100036521	protein_coding	512.773	529.654	551.34	622.748	645.85	604.211	458.888	0.232608	0.167506	1.38866	0.164936	1	577.762
ENSMUSG00000036208	BC027231	212547	protein_coding	203.044	128.883	114.07	184.346	148.763	181.899	123.495	0.232449	0.357916	0.649449	0.516048	1	160.168
ENSMUSG00000025949	Pikfyve	18711	protein_coding	418.133	326.62	443.607	478.679	473.502	442.664	371.929	0.232329	0.224242	1.03607	0.300171	1	430.534
ENSMUSG00000089417	Gm22009		snoRNA	366.512	314.261	346.436	399.674	380.979	426.128	186.662	0.232278	0.252925	0.918364	0.358428	1	372.332
ENSMUSG00000024941	Scyl1	78891	protein_coding	454.268	496.109	160.543	329.963	580.539	337.086	320.115	0.232221	0.358014	0.648636	0.516574	1	393.085
ENSMUSG00000044770	Scml4	268297	protein_coding	96.36	74.1516	59.1475	117.733	83.4525	68.6892	50.5011	0.232207	1.02907	0.225647	0.821476	1	83.2557
ENSMUSG00000007379	Dennd2c	329727	protein_coding	127.333	58.262	120.408	125.479	110.665	120.842	437.89	0.232171	0.250256	0.927734	0.353546	1	110.498
ENSMUSG00000038212	Hiatl1		protein_coding	633.223	580.854	667.522	796.249	702.09	711.061	2585.29	0.23206	0.132361	1.75323	0.0795627	1	681.833
ENSMUSG00000042190	Cmklr1	14747	protein_coding	860.357	591.447	621.049	938.769	738.374	751.765	379.004	0.231738	0.385016	0.601891	0.547246	1	750.294
ENSMUSG00000022335	Zfat	380993	protein_coding	117.009	134.179	103.508	153.363	116.108	146.283	104.952	0.231664	0.458826	0.504906	0.613625	1	128.408
ENSMUSG00000042156	Dzip1	66573	protein_coding	80.8736	52.9654	80.2717	105.34	83.4525	76.3214	41.0951	0.231631	1.21922	0.189984	0.849322	1	79.8708
ENSMUSG00000033313	Fbxl8	50788	protein_coding	56.7836	60.0275	57.0351	63.5141	96.1518	47.0648	100.387	0.231542	0.4182	0.553662	0.57981	1	63.4295
ENSMUSG00000059498	Fcgr3	14131	protein_coding	437.061	263.062	350.66	517.407	364.651	347.262	427.524	0.231244	0.490229	0.471706	0.637136	1	380.017
ENSMUSG00000037997	Parp11		protein_coding	178.954	236.579	238.703	267.998	235.844	263.309	312.381	0.231163	0.252796	0.914424	0.360494	1	236.898
ENSMUSG00000005483	Dnajb1	81489	protein_coding	440.503	406.068	553.452	515.858	642.222	483.369	2149.41	0.231088	0.229983	1.00481	0.31499	1	506.912
ENSMUSG00000097222	1010001N08Rik		lincRNA	65.3871	95.3377	130.97	113.086	88.8951	134.834	55.5121	0.231065	0.490308	0.471265	0.637451	1	104.752
ENSMUSG00000037029	Zfp146	26465,102643033	protein_coding	1037.59	704.44	870.314	948.064	1028.64	1063.41	536.422	0.231009	0.193317	1.19497	0.232099	1	942.077
ENSMUSG00000032261	Sh3bgrl2	212531	protein_coding	118.729	104.165	97.171	137.872	103.409	133.562	325.706	0.230759	0.298144	0.773986	0.438939	1	115.818
ENSMUSG00000043505	Gimap5	317757	protein_coding	113.567	88.2757	103.508	89.8492	154.206	117.026	651.49	0.230588	0.22908	1.00658	0.314136	1	111.072
ENSMUSG00000026600	Soat1	20652	protein_coding	194.441	206.565	175.33	261.802	221.331	197.163	219.702	0.230515	0.246257	0.936073	0.349236	1	209.439
ENSMUSG00000000531	Grasp	56149	protein_coding	254.666	326.62	232.365	323.767	304.783	325.638	1287.7	0.230436	0.157305	1.4649	0.142949	1	294.64
ENSMUSG00000024079	Eif2ak2	19106	protein_coding	629.781	379.585	697.096	632.042	732.931	633.467	688.209	0.230296	0.209138	1.10117	0.270825	1	617.484
ENSMUSG00000041341	Atg2b	76559	protein_coding	714.096	377.82	787.93	737.383	622.266	840.807	523.365	0.230207	0.279085	0.824863	0.40945	1	680.05
ENSMUSG00000004626	Stxbp2	20911	protein_coding	72.27	93.5722	78.1593	109.988	79.8242	95.4017	99.7745	0.229953	0.43484	0.528823	0.596929	1	88.2025
ENSMUSG00000028048	Gba		protein_coding	347.584	395.475	314.749	399.674	417.263	424.856	946.649	0.229867	0.144038	1.59588	0.110516	1	383.267
ENSMUSG00000030768	Disp1		protein_coding	406.088	273.655	348.548	438.402	444.475	325.638	456.495	0.229673	0.234919	0.977668	0.328239	1	372.801
ENSMUSG00000022838	Eaf2	106389	protein_coding	94.6393	31.7792	25.3489	49.572	90.7093	24.1684	30.9763	0.229497	0.662267	0.346533	0.728942	1	52.7029
ENSMUSG00000042507	Elmsan1		protein_coding	848.312	730.923	944.248	946.514	896.208	1111.75	652.321	0.229448	0.164451	1.39523	0.162946	1	912.992
ENSMUSG00000041112	Elmo1	140580	protein_coding	459.431	363.696	418.258	546.841	442.661	463.016	1822.61	0.229372	0.144069	1.5921	0.111361	1	448.984
ENSMUSG00000001082	Mfsd10		protein_coding	147.981	130.648	122.52	148.716	168.719	155.187	503.502	0.229356	0.191094	1.20023	0.230052	1	145.629
ENSMUSG00000022421	Nptxr	73340	protein_coding	160.026	160.662	118.295	195.19	186.861	134.834	236.439	0.229322	0.337447	0.679578	0.496771	1	159.311
ENSMUSG00000021713	Ppwd1	238831	protein_coding	218.531	164.193	181.667	216.877	259.429	188.259	124.023	0.22902	0.361286	0.633902	0.526145	1	204.826
ENSMUSG00000060843	Ctnna3		protein_coding	1061.68	810.371	1115.35	1278.03	852.667	1376.33	545.226	0.228983	0.757156	0.302425	0.762328	1	1082.4
ENSMUSG00000024943	Smc5	226026	protein_coding	302.846	358.399	424.595	413.616	440.847	409.591	387.372	0.22896	0.222223	1.03032	0.30286	1	391.649
ENSMUSG00000019326	Aoc3	11754	protein_coding	741.628	621.461	720.333	986.792	703.904	761.942	428.135	0.228749	0.238279	0.960003	0.337054	1	756.01
ENSMUSG00000021256	Vash1	238328	protein_coding	447.386	294.841	331.649	407.419	457.175	404.503	240.043	0.228661	0.311954	0.732996	0.463561	1	390.495
ENSMUSG00000038602	Slc35f1	215085	protein_coding	41.2971	68.855	73.9344	85.2018	50.7972	77.5934	50.9889	0.228595	0.495105	0.461709	0.64429	1	66.2798
ENSMUSG00000019975	Ikbip	67454,102642933	protein_coding	535.142	508.468	555.564	717.244	515.229	638.555	461.629	0.228507	0.200715	1.13846	0.254927	1	578.367
ENSMUSG00000024725	Ostf1	20409	protein_coding	108.405	102.4	78.1593	128.577	117.922	94.1297	387.913	0.228367	0.229065	0.996951	0.318788	1	104.932
ENSMUSG00000000093	Tbx2	21385	protein_coding	189.279	277.186	308.412	275.744	330.182	290.021	248.602	0.228341	0.258005	0.885026	0.376143	1	278.471
ENSMUSG00000058835	Abi1	11308	protein_coding	920.582	810.371	787.93	979.046	917.978	1051.96	1968.81	0.228327	0.121306	1.88224	0.0598032	1	911.312
ENSMUSG00000068284	Gm608		protein_coding	1209.66	810.371	1370.96	1409.7	1210.06	1344.53	700.413	0.228247	0.298377	0.764961	0.444295	1	1225.88
ENSMUSG00000022947	Cbr3	109857	protein_coding	70.5493	77.6826	44.3607	72.8088	85.2667	69.9612	104.24	0.227542	0.321842	0.706999	0.479567	1	70.1049
ENSMUSG00000021871	Pnp	18950	protein_coding	406.088	602.04	452.056	461.639	625.894	622.019	1573.85	0.22736	0.212722	1.06881	0.285156	1	528.289
ENSMUSG00000072941	Sod3	20657	protein_coding	1479.81	1558.95	1286.46	2125.4	1547.5	1404.31	880.176	0.227273	0.29031	0.782863	0.433708	1	1567.07
ENSMUSG00000052560	Cpne8	66871	protein_coding	385.44	282.482	407.696	472.483	400.935	386.695	1073.91	0.227015	0.171619	1.32279	0.185907	1	389.288
ENSMUSG00000056481	Cd248	70445	protein_coding	333.818	399.006	409.808	449.246	544.256	315.462	246.528	0.226487	0.479668	0.472173	0.636803	1	408.599
ENSMUSG00000034329	Brip1	237911	protein_coding	75.7114	98.8688	67.5972	97.5948	88.8951	95.4017	99.7668	0.226363	0.418151	0.541341	0.588272	1	87.3448
ENSMUSG00000057143	Trim12c	319236	protein_coding	371.674	404.303	350.66	413.616	460.803	446.48	512.488	0.226254	0.180094	1.25631	0.209003	1	407.923
ENSMUSG00000086922	Gm13835		processed_pseudogene	280.476	579.089	794.267	515.858	723.86	615.659	570.521	0.226011	0.260584	0.867327	0.385763	1	584.868
ENSMUSG00000046404	Yod1	226418	protein_coding	180.675	167.724	207.016	201.386	212.26	235.324	379.624	0.225998	0.222733	1.01465	0.310271	1	200.731
ENSMUSG00000039501	Znfx1	98999	protein_coding	1643.28	1458.31	1692.04	1766	1825.07	2016.16	2697.91	0.225943	0.112594	2.00671	0.0447803	1	1733.48
ENSMUSG00000041720	Pi4ka		protein_coding	1569.29	981.626	1482.91	1742.76	1393.29	1569.68	785.25	0.225871	2.42759	0.0930434	0.925869	1	1456.59
ENSMUSG00000098496	1810026B05Rik		processed_transcript	77.4321	61.793	124.632	97.5948	112.48	96.6737	177.525	0.225441	0.313734	0.718573	0.472404	1	95.1009
ENSMUSG00000033943	Mga	29808	protein_coding	1861.81	1133.46	1696.27	2170.32	1474.93	1838.07	1249.34	0.225334	0.228571	0.985838	0.324213	1	1695.81
ENSMUSG00000039936	Pik3cd	18707	protein_coding	125.612	150.069	185.892	133.225	241.287	162.819	228.431	0.225247	0.298126	0.755543	0.449923	1	166.484
ENSMUSG00000018008	Cyth4	72318	protein_coding	208.206	203.034	221.803	254.056	253.986	225.148	399.591	0.225215	0.348899	0.645503	0.518601	1	227.706
ENSMUSG00000005268	Prlr	19116	protein_coding	227.134	203.034	325.312	404.321	244.915	259.493	139.291	0.225199	0.398278	0.565432	0.57178	1	277.368
ENSMUSG00000049878	Rlf	109263	protein_coding	786.366	467.861	637.949	720.342	660.364	821.727	756.314	0.225025	0.203172	1.10756	0.268052	1	682.435
ENSMUSG00000059588	Calcrl	54598	protein_coding	1128.79	808.605	1030.86	1209.87	1037.71	1218.6	1346.88	0.224974	0.204735	1.09885	0.271832	1	1072.4
ENSMUSG00000033487	Fndc3a	319448	protein_coding	774.321	557.902	680.197	794.7	716.603	826.815	800.821	0.224778	0.185082	1.21448	0.224565	1	725.09
ENSMUSG00000039201	Tbc1d25	209815	protein_coding	141.099	157.131	63.3724	136.323	156.02	124.658	259.82	0.224711	0.26347	0.852893	0.393719	1	129.767
ENSMUSG00000049922	Slc35c1	228368	protein_coding	242.621	208.331	223.916	247.86	308.412	232.78	308.332	0.224631	0.221881	1.0124	0.311349	1	243.986
ENSMUSG00000096956	Snhg18		lincRNA	215.089	231.282	200.679	294.333	215.888	230.236	123.798	0.224542	0.645941	0.347619	0.728126	1	231.251
ENSMUSG00000025855	Prkar1b		protein_coding	91.1978	88.2757	120.408	116.184	123.365	106.85	60.6425	0.224539	0.492923	0.455524	0.648732	1	107.713
ENSMUSG00000035181	Heatr5a	320487	protein_coding	2190.47	1606.62	1907.51	1879.09	2260.48	2499.52	1427.22	0.224481	0.180424	1.24419	0.21343	1	2057.28
ENSMUSG00000037752	Xkr8	381560	protein_coding	89.4771	74.1516	80.2717	102.242	92.5235	90.3136	198.58	0.224472	0.234664	0.956569	0.338785	1	88.1633
ENSMUSG00000064302	Clasp1	76707	protein_coding	6413.1	4996.4	6043.61	6839.38	5186.76	8321.57	3536.57	0.22405	0.182226	1.22952	0.218878	1	6300.14
ENSMUSG00000032410	Xrn1	24127	protein_coding	1030.71	695.612	1043.53	1147.9	910.721	1171.53	879.888	0.224002	0.209553	1.06895	0.285092	1	1000
ENSMUSG00000050064	Zfp697	242109	protein_coding	299.404	263.062	266.164	317.57	353.766	295.109	164.066	0.223764	0.318408	0.702758	0.482207	1	299.179
ENSMUSG00000031453	Rasa3	19414	protein_coding	992.852	785.654	1035.08	1132.41	1153.82	999.81	971.115	0.223662	0.152474	1.46689	0.142407	1	1016.6
ENSMUSG00000087589	D430040D24Rik		processed_transcript	60.225	70.6206	33.7986	72.8088	65.3107	54.697	62.333	0.223638	0.420619	0.531689	0.594942	1	59.5768
ENSMUSG00000021990	Spata13	219140	protein_coding	523.097	674.426	758.356	821.035	707.532	747.949	1559.59	0.223424	0.158717	1.40769	0.159224	1	705.399
ENSMUSG00000038425	Poli		protein_coding	55.0628	51.1999	52.8103	60.4158	67.1249	58.513	105.948	0.223152	0.333955	0.668211	0.503999	1	57.5211
ENSMUSG00000033209	Ttc28	209683	protein_coding	1030.71	748.578	1056.21	1239.3	930.677	1137.19	1276.1	0.223024	0.186045	1.19876	0.230621	1	1023.78
ENSMUSG00000040596	Pogk		protein_coding	807.015	630.288	724.557	893.844	850.853	778.478	652.499	0.222843	0.160682	1.38685	0.165487	1	780.839
ENSMUSG00000026646	Suv39h2	64707	protein_coding	67.1078	58.262	42.2482	66.6123	45.3546	76.3214	40.6128	0.222761	0.602368	0.369809	0.711525	1	59.3177
ENSMUSG00000002028	Kmt2a		protein_coding	2147.45	1117.57	1926.52	2201.3	1647.28	2213.32	1444.78	0.222756	0.248505	0.896384	0.370048	1	1875.57
ENSMUSG00000028391	Wdr31	71354	protein_coding	254.666	120.055	257.714	267.998	241.287	227.692	209.974	0.222619	0.324828	0.685344	0.493127	1	228.235
ENSMUSG00000032377	Plscr4	235527	protein_coding	354.467	474.923	481.63	563.881	444.475	516.441	2849.73	0.222106	0.154237	1.44002	0.14986	1	472.636
ENSMUSG00000022425	Enpp2	18606	protein_coding	483.521	626.757	602.038	932.572	544.256	554.602	581.703	0.221937	0.259766	0.854374	0.392898	1	623.958
ENSMUSG00000028551	Cdkn2c		protein_coding	309.729	328.386	253.489	379.535	362.837	300.197	261.022	0.221678	0.213512	1.03825	0.299155	1	322.362
ENSMUSG00000032097	Ddx6	13209	protein_coding	5704.17	4885.18	5515.51	6201.14	6346.02	6220.19	3213.28	0.221596	0.185633	1.19374	0.232581	1	5812.03
ENSMUSG00000018846	Pank3	211347	protein_coding	1431.63	1046.95	1421.65	1603.34	1318.91	1624.37	950.412	0.221525	0.19362	1.14412	0.252573	1	1407.81
ENSMUSG00000053877	Srcap	100043597	protein_coding	2063.14	1638.4	2306.75	2794.62	1957.51	2252.75	1392.99	0.221244	0.192079	1.15184	0.249388	1	2168.86
ENSMUSG00000026694	Mettl13		protein_coding	160.026	204.8	200.679	229.27	215.888	211.156	354.467	0.221192	0.197225	1.12153	0.262064	1	203.637
ENSMUSG00000062995	Ica1	15893	protein_coding	404.368	450.206	388.684	588.667	482.573	391.783	1540.87	0.221006	0.188099	1.17494	0.240018	1	451.047
ENSMUSG00000056917	Sipa1		protein_coding	438.782	685.019	504.867	443.049	571.468	914.584	3968.91	0.22094	0.23358	0.945886	0.344207	1	592.962
ENSMUSG00000039967	Zfp292	30046	protein_coding	972.203	656.771	984.384	1051.85	796.427	1190.61	928.983	0.220922	0.225066	0.981587	0.326303	1	942.042
ENSMUSG00000021311	Mtr	238505	protein_coding	4830.04	4655.66	5868.28	6312.68	4867.46	6674.3	2840.63	0.220635	0.162204	1.36024	0.173756	1	5534.74
ENSMUSG00000032359	Ctsh	13036	protein_coding	751.952	729.157	817.504	1102.98	792.799	741.589	659.694	0.220073	0.336303	0.654388	0.512862	1	822.663
ENSMUSG00000024533	Spire1	68166	protein_coding	309.729	231.282	306.3	298.981	400.935	288.749	251.048	0.219853	0.225411	0.975346	0.329388	1	305.996
ENSMUSG00000033948	Zswim5	74464	protein_coding	77.4321	67.0895	76.0468	79.0053	81.6384	92.8576	46.1287	0.219799	0.611371	0.359519	0.719207	1	79.0116
ENSMUSG00000034663	Bmp2k	140780	protein_coding	376.836	245.406	354.885	419.812	375.536	343.446	313.685	0.219571	0.211438	1.03847	0.299054	1	352.654
ENSMUSG00000030002	Dusp11	72102	protein_coding	1290.54	863.336	954.81	1395.76	1170.15	1049.42	1247.46	0.219533	0.149441	1.46903	0.141826	1	1120.67
ENSMUSG00000024331	Dsc2	13506	protein_coding	1338.72	1414.18	1520.94	2227.64	1331.61	1621.83	800.946	0.219423	0.752288	0.291674	0.770536	1	1575.82
ENSMUSG00000095930	Nim1k	245269	protein_coding	258.107	284.248	348.548	316.021	355.58	361.254	411.225	0.219207	0.202206	1.08408	0.278331	1	320.626
ENSMUSG00000028980	H6pd	100198	protein_coding	1376.57	1179.36	1358.28	1652.91	1177.41	1714.69	854.675	0.219199	0.302401	0.724862	0.468536	1	1409.87
ENSMUSG00000035686	Thrsp	21835	protein_coding	996.293	1186.43	783.705	1494.9	1005.06	985.817	2419.58	0.219067	0.213186	1.02759	0.304145	1	1075.37
ENSMUSG00000027694	Gm8325		transcribed_processed_pseudogene	84.315	176.551	0	111.537	134.25	76.3214	48.9871	0.219061	2.60866	0.0839744	0.933077	1	97.1624
ENSMUSG00000003119	Cdk12	69131	protein_coding	794.97	623.226	918.899	937.22	856.296	920.944	678.567	0.218981	0.236819	0.924675	0.355135	1	841.926
ENSMUSG00000081058	Hist2h3c2	97114	protein_coding	75.7114	97.1033	65.4848	71.2597	116.108	89.0416	60.0122	0.218884	0.437839	0.499918	0.617133	1	85.7848
ENSMUSG00000034121	Mks1	380718	protein_coding	103.243	109.462	71.822	116.184	110.665	106.85	83.337	0.218783	0.355013	0.616268	0.537718	1	103.038
ENSMUSG00000032290	Ptpn9	56294	protein_coding	781.204	623.226	654.848	827.232	769.215	787.382	883.428	0.218724	0.130759	1.67273	0.0943809	1	740.518
ENSMUSG00000045210	Vcpip1	70675	protein_coding	913.699	792.716	918.899	991.439	988.731	1068.5	847.982	0.218512	0.163622	1.33547	0.181724	1	945.664
ENSMUSG00000069892	9930111J21Rik2	245240	protein_coding	1120.18	404.303	1043.53	963.555	836.34	1200.79	2673.02	0.218503	0.288279	0.757957	0.448477	1	928.117
ENSMUSG00000037410	Tbc1d2b	67016	protein_coding	681.403	616.164	703.433	732.735	809.127	786.11	1022.9	0.218451	0.163147	1.33899	0.180575	1	721.495
ENSMUSG00000002699	Lcp2	16822	protein_coding	91.1978	70.6206	71.822	77.4562	121.55	75.0493	131.674	0.218389	0.550811	0.396487	0.691746	1	84.6161
ENSMUSG00000019850	Tnfaip3		protein_coding	189.279	114.758	135.194	201.386	170.533	139.922	453.394	0.218193	0.270148	0.80768	0.419275	1	158.512
ENSMUSG00000034462	Pkd2	18764	protein_coding	1717.27	1290.59	1529.39	1984.43	1554.76	1735.04	2441.01	0.21788	0.140549	1.55021	0.121092	1	1635.25
ENSMUSG00000099227	Mir8114		miRNA	111.846	35.3103	82.3841	75.9071	87.0809	115.754	42.5578	0.217835	0.674034	0.323181	0.746558	1	84.7138
ENSMUSG00000019122	Ccl9	20308	protein_coding	357.908	344.275	251.377	415.165	302.969	410.863	209.653	0.217699	0.493934	0.440745	0.659397	1	347.093
ENSMUSG00000035078	Mtmr9	210376	protein_coding	595.367	376.054	547.115	587.118	602.31	573.682	448.682	0.217664	0.262634	0.828771	0.407234	1	546.941
ENSMUSG00000000884	Gnb1l	13972	protein_coding	34.4143	52.9654	59.1475	69.7106	58.0539	38.1607	62.8913	0.217354	0.469839	0.462613	0.643642	1	52.0754
ENSMUSG00000037652	Phc3	241915	protein_coding	1156.32	722.095	1220.97	1313.66	1028.64	1261.85	894.66	0.216981	0.240373	0.902683	0.366694	1	1117.26
ENSMUSG00000072915	Gm12258	102642717	protein_coding	60.225	49.4344	57.0351	91.3983	58.0539	45.7928	148.404	0.216946	0.341535	0.635209	0.525292	1	60.3233
ENSMUSG00000060227	Casc4	319996	protein_coding	502.448	496.109	479.518	590.216	540.627	585.13	290.101	0.216868	0.317194	0.683708	0.494159	1	532.342
ENSMUSG00000057738	Sptan1	20740	protein_coding	10585.8	8193.75	9972.7	11389.2	10085.1	11909.9	10862	0.216826	0.127675	1.69826	0.089458	1	10356.1
ENSMUSG00000048720	Tbc1d12	209478	protein_coding	268.431	238.344	266.164	319.119	295.712	283.661	319.212	0.216684	0.223765	0.968353	0.332868	1	278.572
ENSMUSG00000032413	Rasa2	114713	protein_coding	215.089	171.255	209.129	281.94	179.604	228.964	418.213	0.216659	0.226995	0.95447	0.339846	1	214.33
ENSMUSG00000040396	Abhd13		protein_coding	574.718	617.93	728.782	807.093	738.374	680.532	777.6	0.216613	0.160579	1.34896	0.177351	1	691.238
ENSMUSG00000030655	Smg1	233789	protein_coding	3246.99	1931.47	2919.35	3181.9	2643.27	3585.83	1761.91	0.21639	0.192428	1.12452	0.260791	1	2918.14
ENSMUSG00000025395	Prim1	19075	protein_coding	60.225	51.1999	54.9227	74.3579	72.5674	48.3369	199.885	0.216366	0.297058	0.728363	0.466391	1	60.2683
ENSMUSG00000041362	4930506M07Rik	71653	protein_coding	254.666	164.193	183.78	246.311	257.614	195.891	249.45	0.216314	0.302032	0.716196	0.47387	1	217.076
ENSMUSG00000074794	Arrdc3	105171	protein_coding	1264.72	1152.88	1470.24	1583.2	1246.35	1671.44	1058.79	0.216172	0.19204	1.12566	0.260309	1	1398.14
ENSMUSG00000036256	Igfbp7	29817	protein_coding	5695.56	4800.43	4676.88	6343.66	6264.38	5029.58	13981.5	0.216038	0.122821	1.75896	0.0785844	1	5468.42
ENSMUSG00000071796	6820431F20Rik		transcribed_unprocessed_pseudogene	3840.63	3001.37	3785.44	4391.77	3427	4513.14	9227.73	0.216026	0.155375	1.39035	0.164422	1	3826.56
ENSMUSG00000090112	Shprh	268281	protein_coding	567.836	402.537	559.789	597.962	531.556	646.187	514.388	0.215718	0.224207	0.962137	0.335981	1	550.978
ENSMUSG00000004500	Zfp324		protein_coding	172.071	100.634	188.005	162.658	210.446	161.547	176.194	0.215593	0.357543	0.602984	0.546519	1	165.893
ENSMUSG00000039738	Slx4	52864	protein_coding	271.873	208.331	215.466	254.056	288.456	268.397	253.391	0.215548	0.286508	0.752328	0.451854	1	251.096
ENSMUSG00000035284	Vps13c	320528	protein_coding	2264.46	1145.82	2258.17	2404.24	1792.42	2381.23	1078.43	0.215234	0.262191	0.820907	0.411699	1	2041.05
ENSMUSG00000005107	Slc2a9	117591	protein_coding	63.6664	56.4964	69.7096	55.7684	97.966	68.6892	118.055	0.215206	0.325144	0.661877	0.50805	1	68.716
ENSMUSG00000069516	Lyz2	17105	protein_coding	4267.37	4095.99	3823.47	5465.31	4259.71	4313.43	5315.16	0.214962	0.524779	0.409623	0.682082	1	4370.88
ENSMUSG00000032555	Topbp1	235559	protein_coding	693.448	545.544	557.677	732.735	693.019	658.908	895.847	0.214959	0.148581	1.44675	0.147966	1	646.888
ENSMUSG00000060149	BC002059		lincRNA	111.846	143.007	97.171	179.698	132.436	100.49	161.649	0.21493	0.327357	0.65656	0.511464	1	127.441
ENSMUSG00000046442	Ppm1e	320472	protein_coding	402.647	439.613	456.281	599.511	428.148	484.641	262.026	0.214779	0.301636	0.712048	0.476435	1	468.473
ENSMUSG00000038766	Gabpb2		protein_coding	774.321	573.792	908.337	865.96	865.367	873.879	560.514	0.214698	0.190249	1.12852	0.259102	1	810.276
ENSMUSG00000035614	Fam179b	328108	protein_coding	366.512	273.655	329.536	415.165	246.729	465.56	401.71	0.214633	0.265748	0.807657	0.419288	1	349.526
ENSMUSG00000039220	Ppp1r10		protein_coding	1011.78	702.674	1100.57	929.474	1199.18	1139.73	1200.71	0.214582	0.185234	1.15844	0.246685	1	1013.9
ENSMUSG00000013584	Aldh1a2	19378	protein_coding	254.666	259.531	133.082	356.298	181.419	213.7	120.725	0.214311	0.521297	0.41111	0.680992	1	233.116
ENSMUSG00000037369	Kdm6a	22289	protein_coding	347.584	277.186	420.37	449.246	339.253	415.951	449.258	0.214229	0.210548	1.01748	0.308924	1	374.932
ENSMUSG00000022560	Slc52a2	52710	protein_coding	63.6664	109.462	42.2482	91.3983	50.7972	106.85	77.5603	0.214217	0.451656	0.474293	0.635291	1	77.4036
ENSMUSG00000033033	Calhm2	72691	protein_coding	184.116	120.055	196.454	249.409	148.763	181.899	243.731	0.214193	0.348343	0.614889	0.538628	1	180.116
ENSMUSG00000057396	Zfp759	268670	protein_coding	170.351	123.586	207.016	185.895	195.932	197.163	115.713	0.214075	0.410089	0.52202	0.601657	1	179.991
ENSMUSG00000031433	Rbm41	237073	protein_coding	225.414	86.5102	204.904	209.132	156.02	228.964	188.052	0.213869	0.379336	0.563797	0.572892	1	185.157
ENSMUSG00000045817	Zfp36l2	12193	protein_coding	1195.9	1059.31	1368.84	1442.23	1386.04	1362.34	2173.88	0.213812	0.192383	1.11139	0.266401	1	1302.44
ENSMUSG00000064090	Vrk2		protein_coding	134.216	215.393	223.916	233.918	206.817	217.516	221.475	0.213724	0.236543	0.903531	0.366244	1	205.296
ENSMUSG00000037709	Fam13a	58909	protein_coding	1486.7	1288.83	1398.42	1637.42	1594.67	1615.47	758.195	0.213724	0.805756	0.265246	0.79082	1	1503.58
ENSMUSG00000060802	B2m	12010	protein_coding	9013.1	9595.57	7839.16	8566.65	12051.6	10087.1	23466	0.2137	0.163047	1.31066	0.189971	1	9525.54
ENSMUSG00000024298	Zfp871	208292	protein_coding	1440.24	1031.06	1476.58	1572.36	1498.52	1506.07	1064.51	0.213683	0.166751	1.28145	0.200035	1	1420.8
ENSMUSG00000026384	Ptpn4	19258	protein_coding	1983.98	1454.78	1960.32	2068.08	1810.56	2371.05	1010.52	0.213527	0.351798	0.606958	0.543879	1	1941.46
ENSMUSG00000023963	Cyp39a1	56050	protein_coding	237.459	289.544	116.183	354.749	170.533	218.788	148.97	0.213403	0.386244	0.552508	0.5806	1	231.209
ENSMUSG00000032264	Zw10	26951	protein_coding	712.376	384.882	583.026	678.516	669.434	594.035	733.822	0.213224	0.199253	1.07012	0.284567	1	603.711
ENSMUSG00000036461	Elf1		protein_coding	791.528	204.8	673.86	441.5	707.532	810.278	1635.06	0.213191	0.359025	0.593805	0.552643	1	604.916
ENSMUSG00000024299	Adamts10		protein_coding	359.629	402.537	416.145	534.448	411.82	418.495	1970.73	0.213135	0.15605	1.36582	0.171996	1	423.846
ENSMUSG00000004768	Rab23		protein_coding	299.404	303.668	261.939	336.16	362.837	306.557	308.738	0.212974	0.21776	0.978019	0.328065	1	311.761
ENSMUSG00000041025	Iffo2	212632	protein_coding	299.404	241.875	359.11	312.923	379.165	349.806	358.343	0.212923	0.232604	0.915388	0.359988	1	323.714
ENSMUSG00000018169	Mfng	17305	protein_coding	216.81	259.531	266.164	240.114	326.553	293.837	1905.64	0.212896	0.170043	1.25201	0.210566	1	267.168
ENSMUSG00000026355	Mcm6	17219	protein_coding	314.891	250.703	272.501	334.611	346.509	291.293	1421.98	0.212794	0.151899	1.40089	0.161246	1	301.751
ENSMUSG00000016946	Kctd5	69259	protein_coding	366.512	321.324	304.187	317.57	489.83	345.99	1055.18	0.212503	0.189476	1.12153	0.262062	1	357.569
ENSMUSG00000056919	Cep162	382090	protein_coding	208.206	118.289	272.501	263.351	201.375	222.604	209.832	0.21241	0.314781	0.674787	0.499811	1	214.388
ENSMUSG00000008734	Gprc5b	64297	protein_coding	870.681	762.702	701.321	1010.03	838.154	854.799	496.431	0.212396	0.257496	0.824854	0.409454	1	839.614
ENSMUSG00000022973	Synj1	104015	protein_coding	898.213	621.461	779.48	951.162	841.782	863.703	854.092	0.212158	0.155904	1.36082	0.17357	1	825.967
ENSMUSG00000039158	Akna	100182	protein_coding	271.873	173.02	259.827	288.137	275.756	251.86	860.724	0.212024	0.179452	1.18151	0.237399	1	253.412
ENSMUSG00000027684	Mecom	14013	protein_coding	578.16	446.675	741.457	701.753	663.992	665.268	3009.08	0.211983	0.168163	1.26058	0.20746	1	632.884
ENSMUSG00000054484	Tmem62	96957	protein_coding	196.161	165.958	198.567	219.976	206.817	220.06	296.907	0.211946	0.24691	0.858392	0.390676	1	201.257
ENSMUSG00000044098	Rsbn1		protein_coding	495.566	425.489	504.867	562.332	511.6	574.954	547.798	0.211874	0.152967	1.38509	0.166023	1	512.468
ENSMUSG00000022141	Nipbl	71175	protein_coding	2445.13	1776.11	2317.32	2580.84	2091.76	2893.85	1719.07	0.211773	0.185524	1.14149	0.253666	1	2350.83
ENSMUSG00000027314	Dll4	54485	protein_coding	930.906	655.006	747.794	714.146	974.218	1015.07	5083.99	0.211593	0.168528	1.25553	0.209285	1	839.524
ENSMUSG00000025577	Cbx2	12416	protein_coding	111.846	123.586	109.845	123.93	146.949	131.018	302.186	0.211476	0.229102	0.923067	0.355972	1	124.529
ENSMUSG00000029759	Pon3		protein_coding	772.601	670.895	853.415	941.867	758.33	955.289	498.828	0.211393	0.187008	1.1304	0.258308	1	825.399
ENSMUSG00000021987	Mtmr6	219135	protein_coding	1887.62	1128.16	1850.47	1724.17	1765.2	2125.55	2028.87	0.211337	0.210202	1.0054	0.314705	1	1746.86
ENSMUSG00000025766	D3Ertd751e	73852	protein_coding	891.33	769.764	916.787	1020.87	1099.4	866.247	559.69	0.211245	0.250278	0.844044	0.398645	1	927.4
ENSMUSG00000031503	Col4a2	12827	protein_coding	16639.3	12773.5	13147.7	15055.9	17911.5	16167.4	23557.3	0.210977	0.182797	1.15416	0.248434	1	15282.5
ENSMUSG00000024170	Telo2		protein_coding	349.305	347.806	276.726	347.004	397.307	385.423	647.476	0.210794	0.202149	1.04276	0.297058	1	350.595
ENSMUSG00000069763	Tmem100	67888	protein_coding	636.664	925.129	726.67	1239.3	653.107	765.758	536.605	0.21068	0.351097	0.600062	0.548465	1	824.438
ENSMUSG00000040875	Osbpl10	74486	protein_coding	68.8286	95.3377	65.4848	80.5544	112.48	75.0493	138.797	0.21068	0.290195	0.725994	0.467843	1	82.9557
ENSMUSG00000036053	Fmnl2	71409	protein_coding	435.341	333.682	337.986	415.165	393.678	465.56	267.442	0.210564	0.230629	0.912996	0.361245	1	396.902
ENSMUSG00000025932	Eya1	14048	protein_coding	65.3871	45.9034	67.5972	100.693	81.6384	43.2488	42.135	0.210548	0.709194	0.296884	0.766555	1	67.4113
ENSMUSG00000040613	Apobec1		protein_coding	165.189	183.613	164.768	250.958	137.878	204.796	296.38	0.210547	0.282381	0.745613	0.455901	1	184.534
ENSMUSG00000014599	Csf1	12977	protein_coding	1509.07	1202.31	1455.45	1589.4	1540.24	1681.61	3648.04	0.21054	0.168524	1.24932	0.211549	1	1496.35
ENSMUSG00000042082	Arsb	11881	protein_coding	442.223	406.068	521.766	611.904	475.317	504.993	498.242	0.210245	0.202515	1.03817	0.299192	1	493.712
ENSMUSG00000059939	9430015G10Rik	230996	protein_coding	68.8286	74.1516	73.9344	79.0053	68.9391	101.762	312.443	0.210066	0.278933	0.753106	0.451386	1	77.7701
ENSMUSG00000072235	Tuba1a	22142	protein_coding	4152.08	3695.22	3791.78	4853.4	4715.07	3920.37	9236.04	0.209948	0.156936	1.3378	0.180963	1	4187.99
ENSMUSG00000027580	Helz2	229003	protein_coding	844.871	676.192	904.113	844.272	839.968	1125.74	1251.89	0.209505	0.174034	1.20381	0.228662	1	872.526
ENSMUSG00000038527	C1rl	232371	protein_coding	43.0178	93.5722	86.6089	108.439	54.4256	86.4975	42.6904	0.209503	0.630871	0.332085	0.739825	1	78.7601
ENSMUSG00000023009	Nckap5l	380969	protein_coding	151.423	188.91	194.342	196.739	246.729	174.267	252.299	0.209464	0.389466	0.537824	0.590699	1	192.068
ENSMUSG00000034422	Parp14	547253	protein_coding	1376.57	976.329	1176.61	1115.37	1337.05	1682.89	1184.84	0.209462	0.185465	1.12939	0.258732	1	1277.47
ENSMUSG00000020814	Mxra7	67622	protein_coding	810.456	612.633	621.049	827.232	917.978	623.291	1969.77	0.209315	0.160238	1.30627	0.191459	1	735.44
ENSMUSG00000072115	Ang		protein_coding	94.6393	95.3377	107.733	145.618	107.037	95.4017	68.8133	0.209238	0.367853	0.568808	0.569486	1	107.628
ENSMUSG00000040565	Btaf1	107182	protein_coding	748.511	623.226	629.499	827.232	631.337	849.711	537.63	0.209081	0.194621	1.0743	0.282689	1	718.253
ENSMUSG00000028403	Zdhhc21	68268	protein_coding	619.457	434.316	640.061	602.609	602.31	750.493	399.161	0.208735	0.214349	0.973807	0.330152	1	608.208
ENSMUSG00000027951	Adar	56417	protein_coding	751.952	473.158	665.41	703.302	798.242	684.348	1518.63	0.208579	0.170734	1.22166	0.221834	1	679.402
ENSMUSG00000064061	Dzip3	224170	protein_coding	340.701	314.261	426.707	413.616	384.607	436.304	246.748	0.208399	0.367694	0.566773	0.570869	1	386.033
ENSMUSG00000029201	Ugdh	22235	protein_coding	481.8	478.454	506.979	681.614	513.415	501.177	785.805	0.208347	0.197051	1.05733	0.290363	1	527.24
ENSMUSG00000066000	2610305D13Rik	112422	protein_coding	352.746	298.372	291.513	326.865	406.378	356.166	2213.29	0.208328	0.184217	1.13089	0.258103	1	338.673
ENSMUSG00000047153	Khnyn	219094	protein_coding	65.3871	14.1241	116.183	99.1439	47.1688	76.3214	232.261	0.20832	0.560293	0.371807	0.710037	1	69.7213
ENSMUSG00000024235	Map3k8	26410	protein_coding	94.6393	79.4481	120.408	136.323	87.0809	114.482	541.196	0.208284	0.285496	0.729552	0.465664	1	105.397
ENSMUSG00000040209	Zfp704	170753	protein_coding	1476.37	1006.34	1436.44	1620.38	1337.05	1565.86	1430.81	0.207859	0.164413	1.26425	0.20614	1	1407.08
ENSMUSG00000015944	Gatsl2	80909	protein_coding	999.735	1149.35	1254.77	1697.84	1048.6	1235.13	747.228	0.207695	0.375225	0.553521	0.579906	1	1230.9
ENSMUSG00000035692	Isg15	100038882	protein_coding	125.612	72.3861	101.396	71.2597	139.692	141.195	724.264	0.207559	0.265391	0.782088	0.434163	1	108.59
ENSMUSG00000004266	Ptpn6	15170	protein_coding	165.189	155.365	149.981	187.444	181.419	176.811	386.77	0.207556	0.282943	0.733562	0.463216	1	169.368
ENSMUSG00000030067	Foxp1	108655	protein_coding	770.88	670.895	745.682	960.457	852.667	718.693	2260.56	0.20733	0.174777	1.18625	0.235523	1	786.546
ENSMUSG00000046417	Lrrc75a	192976	protein_coding	106.684	128.883	111.958	116.184	114.294	167.907	129.382	0.207255	0.309046	0.670627	0.502458	1	124.318
ENSMUSG00000026235	Epha4	13838	protein_coding	1999.47	1899.69	2099.74	3325.97	1803.3	1927.11	1621.51	0.207252	0.205084	1.01057	0.312222	1	2175.88
ENSMUSG00000028842	Ago3	214150	protein_coding	660.754	490.813	525.991	698.655	591.425	641.099	468.142	0.206875	0.188976	1.09472	0.273641	1	601.456
ENSMUSG00000007812	Zfp655	72611	protein_coding	430.178	517.296	665.41	500.367	694.833	656.364	669.226	0.206829	0.170964	1.20978	0.226364	1	577.408
ENSMUSG00000043943	Naalad2	72560	protein_coding	686.565	538.482	561.902	797.799	633.151	632.195	389.474	0.206801	0.312754	0.661226	0.508467	1	641.682
ENSMUSG00000060519	Tor3a	30935	protein_coding	607.412	580.854	621.049	663.025	691.205	731.413	1974.92	0.206745	0.173445	1.19199	0.233265	1	649.16
ENSMUSG00000007817	Zmiz1	328365	protein_coding	2901.12	1989.73	2518	2963.47	2686.81	2879.86	2310.25	0.206707	0.196403	1.05246	0.292587	1	2656.5
ENSMUSG00000023191	Leprel2	14789	protein_coding	414.692	425.489	399.246	568.528	415.449	443.936	280.07	0.206691	0.233977	0.883381	0.377031	1	444.557
ENSMUSG00000025810	Nrp1	18186	protein_coding	3936.99	2328.71	3817.13	3951.81	3686.43	3987.79	18959.5	0.206645	0.18629	1.10926	0.267317	1	3618.14
ENSMUSG00000015133	Lrrk1	233328,102641899	protein_coding	719.258	443.144	604.15	746.678	624.08	666.54	1238.19	0.206522	0.206509	1.00007	0.317279	1	633.975
ENSMUSG00000002910	Arrdc2	70807	protein_coding	380.278	522.592	293.625	416.714	186.861	836.991	404.085	0.206495	0.400363	0.515769	0.606015	1	439.51
ENSMUSG00000090698	Apold1	381823	protein_coding	283.918	256	321.087	269.547	439.033	287.477	1044.68	0.206491	0.206929	0.997883	0.318336	1	309.51
ENSMUSG00000022867	Usp25	30940	protein_coding	798.411	252.468	460.506	701.753	366.465	647.459	1662.05	0.206401	0.327117	0.630969	0.528061	1	537.844
ENSMUSG00000021408	Ripk1	19766	protein_coding	381.998	338.979	365.447	480.228	346.509	423.584	1031.28	0.206352	0.155068	1.33071	0.183283	1	389.458
ENSMUSG00000046314	Stxbp6		protein_coding	289.08	287.779	219.691	487.974	210.446	236.596	378.219	0.206322	0.371401	0.555524	0.578536	1	288.594
ENSMUSG00000028053	Ash1l		protein_coding	3427.66	2081.54	3470.69	3705.5	2801.1	3847.87	2350.79	0.206302	0.214745	0.960685	0.33671	1	3222.4
ENSMUSG00000049739	Zfp646	233905	protein_coding	738.186	526.123	690.759	745.128	743.816	759.397	496.957	0.206189	0.217085	0.949809	0.342209	1	700.568
ENSMUSG00000020695	Mrc2	17534	protein_coding	813.898	716.799	661.185	946.514	827.269	753.037	410.612	0.205924	0.383716	0.536656	0.591505	1	786.45
ENSMUSG00000045690	Wdr89	72338	protein_coding	80.8736	56.4964	57.0351	69.7106	74.3816	80.1374	112.42	0.205908	0.336967	0.611063	0.541158	1	69.7725
ENSMUSG00000087575	Gm12976		lincRNA	48.18	105.931	59.1475	61.9649	97.966	87.7696	176.941	0.205883	0.389483	0.528607	0.597078	1	76.8265
ENSMUSG00000093938	Evi2b	216984	protein_coding	55.0628	30.0137	69.7096	60.4158	52.6114	63.6011	96.0884	0.205881	0.462436	0.44521	0.656168	1	55.2358
ENSMUSG00000042595	Fam199x	245622	protein_coding	209.927	192.441	283.063	260.253	257.614	263.309	294.8	0.205859	0.265597	0.775079	0.438293	1	244.435
ENSMUSG00000028532	Cachd1	320508	protein_coding	135.936	132.414	143.644	171.953	130.621	170.451	290.062	0.205831	0.207749	0.990765	0.3218	1	147.503
ENSMUSG00000027263	Tubgcp4	51885	protein_coding	746.79	610.868	682.309	777.66	747.444	826.815	758.798	0.205612	0.155434	1.32283	0.185891	1	731.981
ENSMUSG00000027508	Pag1		protein_coding	172.071	155.365	149.981	192.091	136.064	220.06	101.691	0.205491	0.397245	0.517291	0.604953	1	170.939
ENSMUSG00000029659	Medag	70717	protein_coding	474.917	423.723	627.387	830.33	357.395	524.073	300.446	0.205468	0.422503	0.486312	0.626746	1	539.637
ENSMUSG00000044847	Lsm11	72290	protein_coding	237.459	201.269	236.59	260.253	253.986	264.581	274.95	0.205336	0.194985	1.05309	0.292301	1	242.356
ENSMUSG00000049044	Rapgef4	56508	protein_coding	1218.27	1006.34	1263.22	1104.53	1467.68	1464.1	1113.95	0.205096	0.159432	1.28641	0.1983	1	1254.02
ENSMUSG00000050973	Gdpgp1	269952	protein_coding	98.0807	70.6206	114.07	120.832	103.409	100.49	182.754	0.204933	0.270066	0.758826	0.447957	1	101.25
ENSMUSG00000062743	Zfp677		protein_coding	86.0357	56.4964	86.6089	105.34	90.7093	71.2333	104.377	0.204786	0.408107	0.501795	0.615812	1	82.7373
ENSMUSG00000020044	Timp3	21859	protein_coding	10902.4	10144.6	11571.8	13438.6	9390.22	14752.9	23682.3	0.204445	0.160634	1.27274	0.20311	1	11700.1
ENSMUSG00000023439	Gnb3	14695	protein_coding	860.357	582.62	466.843	337.709	1179.22	503.721	331.314	0.20407	1.06208	0.192142	0.847631	1	655.078
ENSMUSG00000022602	Arc		protein_coding	96.36	116.524	57.0351	128.577	74.3816	108.122	467.301	0.203953	0.309475	0.659029	0.509877	1	96.8333
ENSMUSG00000051344	Plekhm3	241075	protein_coding	454.268	337.213	348.548	439.951	408.192	464.288	416.058	0.203897	0.173104	1.17788	0.238843	1	408.743
ENSMUSG00000002814	Top3a	21975	protein_coding	158.306	178.317	221.803	212.23	246.729	185.715	271.219	0.203878	0.224909	0.906494	0.364674	1	200.517
ENSMUSG00000072825	Cep170b	217882	protein_coding	473.196	120.055	519.653	395.026	475.317	409.591	423.117	0.20379	0.399811	0.509716	0.61025	1	398.807
ENSMUSG00000051579	Tceal8		protein_coding	626.34	679.723	648.511	946.514	718.417	604.211	718.813	0.203606	0.167171	1.21795	0.223243	1	703.953
ENSMUSG00000026490	Cdc42bpa	226751	protein_coding	2445.13	2069.18	2684.88	2749.69	2431.01	3105.01	2166.84	0.2036	0.153713	1.32454	0.185322	1	2580.82
ENSMUSG00000042744	Gm15800	269700	protein_coding	1502.18	1174.07	1523.05	1700.94	1327.98	1802.46	1047.55	0.203499	0.164029	1.24063	0.214744	1	1505.11
ENSMUSG00000038079	Tmem237	381259	protein_coding	146.261	93.5722	82.3841	122.381	121.55	127.202	349.85	0.20333	0.252683	0.804685	0.421002	1	115.558
ENSMUSG00000014158	Trpv4		protein_coding	209.927	194.207	183.78	240.114	226.773	212.428	1628.17	0.203317	0.178454	1.13933	0.254567	1	211.205
ENSMUSG00000055733	Nap1l3	54561	protein_coding	46.4593	47.6689	69.7096	65.0632	68.9391	54.697	57.7255	0.203254	0.381298	0.533058	0.593993	1	58.7562
ENSMUSG00000062232	Rapgef2	76089	protein_coding	1312.9	1182.89	1632.89	1474.77	1433.21	1839.34	2273.64	0.202866	0.161105	1.25922	0.207951	1	1479.34
ENSMUSG00000074643	Cpne1		protein_coding	443.944	321.324	452.056	563.881	426.334	412.135	1519.97	0.202741	0.16806	1.20636	0.22768	1	436.612
ENSMUSG00000022664	Slc35a5	74102	protein_coding	373.395	312.496	335.874	405.87	386.422	382.879	497.847	0.202584	0.143955	1.40727	0.159347	1	366.156
ENSMUSG00000029471	Camkk2	207565	protein_coding	318.332	321.324	299.963	421.362	357.395	288.749	177.479	0.202573	0.386507	0.524112	0.6002	1	334.521
ENSMUSG00000030337	Vamp1	22317	protein_coding	227.134	233.048	259.827	288.137	290.27	251.86	180.251	0.202366	0.343242	0.589573	0.555477	1	258.379
ENSMUSG00000029924	Slc37a3	72144	protein_coding	461.151	473.158	449.944	621.199	506.158	471.92	505.808	0.202206	0.155404	1.30116	0.193202	1	497.255
ENSMUSG00000043940	Wdfy3	72145	protein_coding	2090.67	1318.84	2057.49	2168.77	1848.66	2265.47	2459.7	0.202096	0.174173	1.16032	0.24592	1	1958.32
ENSMUSG00000034201	Gas2l1	78926	protein_coding	540.304	432.551	466.843	613.453	466.246	572.41	1624.02	0.201905	0.152739	1.32189	0.186204	1	515.301
ENSMUSG00000029070	Mxra8	74761	protein_coding	967.041	1052.25	978.047	1327.6	1104.84	1027.79	1273.2	0.201767	0.193277	1.04393	0.29652	1	1076.26
ENSMUSG00000020668	Kif3c	16570	protein_coding	106.684	81.2136	82.3841	111.537	79.8242	117.026	162.918	0.201491	0.335976	0.599719	0.548693	1	96.4449
ENSMUSG00000025157	Zdhhc16	74168	protein_coding	290.801	227.751	251.377	320.669	264.871	296.381	588.385	0.201433	0.172662	1.16663	0.243358	1	275.308
ENSMUSG00000031165	Was	22376	protein_coding	49.9007	58.262	54.9227	57.3176	58.0539	75.0493	53.3224	0.201397	0.452829	0.444753	0.656498	1	58.9177
ENSMUSG00000034480	Diap2	54004	protein_coding	924.023	543.778	813.279	985.243	767.401	867.519	1026.19	0.201303	0.217188	0.92686	0.353999	1	816.874
ENSMUSG00000019899	Lama2	16773	protein_coding	3233.22	1712.55	3227.77	3205.14	2356.63	3738.47	1464.01	0.201292	0.608063	0.331039	0.740615	1	2912.3
ENSMUSG00000026421	Csrp1	13007	protein_coding	1915.15	1839.67	1683.59	2896.86	1859.54	1572.22	2810.13	0.201273	0.201227	1.00023	0.3172	1	1961.17
ENSMUSG00000014303	Glis2	83396	protein_coding	321.773	291.31	274.614	385.732	328.368	307.829	233.531	0.200946	0.213478	0.941298	0.346552	1	318.271
ENSMUSG00000027993	Trim2		protein_coding	306.287	305.434	359.11	413.616	304.783	391.783	530.776	0.200793	0.194116	1.0344	0.300951	1	346.836
ENSMUSG00000027429	Sec23b	27054	protein_coding	595.367	660.302	566.127	692.458	734.745	667.812	1478.37	0.200753	0.128753	1.55921	0.118946	1	652.802
ENSMUSG00000031824	6430548M08Rik	234797	protein_coding	930.906	893.35	773.143	1050.31	858.11	1076.13	1009	0.200744	0.191809	1.04659	0.295291	1	930.324
ENSMUSG00000031239	Itm2a	16431	protein_coding	313.17	356.634	304.187	422.911	321.111	375.247	478.154	0.200697	0.210988	0.951226	0.34149	1	348.877
ENSMUSG00000046667	Rbm12b1		protein_coding	227.134	222.455	200.679	199.837	297.526	255.677	257.739	0.200645	0.239273	0.838561	0.401716	1	233.885
ENSMUSG00000001942	Siae	22619	protein_coding	352.746	293.075	356.998	435.304	386.422	337.086	260.621	0.200415	0.234579	0.85436	0.392905	1	360.272
ENSMUSG00000029202	Pds5a	71521	protein_coding	1354.2	787.419	1170.28	1273.38	1195.55	1330.54	813.284	0.200347	0.214066	0.93591	0.349319	1	1185.23
ENSMUSG00000026024	Als2		protein_coding	753.673	563.199	646.398	735.834	720.232	795.014	646.159	0.200322	0.174236	1.14972	0.250261	1	702.392
ENSMUSG00000059326	Csf2ra	12982	protein_coding	96.36	97.1033	90.8337	114.635	96.1518	118.298	136.706	0.200224	0.453696	0.441318	0.658982	1	102.23
ENSMUSG00000038342	Mlxip	208104	protein_coding	1966.78	1643.69	1797.66	1989.07	1794.23	2434.65	1643.16	0.200196	0.158411	1.26378	0.20631	1	1937.68
ENSMUSG00000028656	Cap1		protein_coding	2118.2	1610.15	1711.05	2312.84	2088.13	1848.25	1111.51	0.200005	0.236412	0.846003	0.397551	1	1948.1
ENSMUSG00000029915	Clec5a	23845	protein_coding	44.7386	38.8413	65.4848	52.6702	54.4256	61.0571	53.0944	0.199891	0.658483	0.303563	0.761461	1	52.8696
ENSMUSG00000028233	Tgs1	116940	protein_coding	571.277	526.123	538.665	627.395	658.549	594.035	654.785	0.199677	0.124356	1.60569	0.108342	1	586.007
ENSMUSG00000027272	Ubr1	22222	protein_coding	1407.54	1076.96	1495.59	1480.96	1447.72	1635.82	1445.93	0.199643	0.171623	1.16327	0.244722	1	1424.1
ENSMUSG00000024054	Smchd1	74355	protein_coding	1213.1	893.35	1123.8	1194.37	1193.73	1321.63	974.498	0.199584	0.164545	1.21294	0.225151	1	1156.67
ENSMUSG00000039735	Fnbp1l	214459	protein_coding	731.303	448.441	713.995	822.585	671.249	681.804	909.784	0.199499	0.188331	1.0593	0.289462	1	678.229
ENSMUSG00000038773	Kdm3b	277250	protein_coding	1557.25	928.66	1569.52	1341.54	1623.7	1682.89	971.211	0.199395	0.255998	0.778891	0.436044	1	1450.59
ENSMUSG00000022797	Tfrc	22042	protein_coding	3931.83	1641.93	3286.91	3412.72	3827.93	2976.53	1638.46	0.199317	0.339433	0.587205	0.557066	1	3179.64
ENSMUSG00000037270	4932438A13Rik	229227	protein_coding	2885.64	2314.59	2986.95	3026.99	2684.99	3671.06	1940.21	0.199197	0.182854	1.08938	0.275988	1	2928.37
ENSMUSG00000022892	App	11820	protein_coding	1866.97	1987.97	1244.21	2068.08	1620.07	2101.38	2203.66	0.199018	0.177501	1.12122	0.262194	1	1814.78
ENSMUSG00000050619	Zscan29	99334	protein_coding	313.17	270.124	306.3	376.437	293.898	348.534	471.049	0.198968	0.210505	0.945196	0.344559	1	318.077
ENSMUSG00000029468	P2rx7	18439	protein_coding	168.63	109.462	198.567	171.953	152.392	220.06	214.909	0.198542	0.275087	0.721741	0.470453	1	170.177
ENSMUSG00000020134	Peli1	67245	protein_coding	466.313	496.109	435.157	584.02	460.803	554.602	1729.16	0.198379	0.158096	1.2548	0.209551	1	499.501
ENSMUSG00000025104	Hdgfrp3	29877	protein_coding	519.656	457.268	509.091	703.302	488.016	517.713	673.919	0.19834	0.167858	1.18159	0.237367	1	532.508
ENSMUSG00000028948	Nol9	74035	protein_coding	471.476	483.751	441.494	466.286	595.053	540.61	681.395	0.198118	0.165664	1.1959	0.231734	1	499.778
ENSMUSG00000006476	Nsmf	56876	protein_coding	426.737	344.275	399.246	548.39	428.148	372.703	1064.56	0.197643	0.165812	1.19197	0.233274	1	419.916
ENSMUSG00000021928	Ebpl	68177	protein_coding	77.4321	74.1516	71.822	102.242	63.4965	89.0416	111.849	0.197602	0.291074	0.678872	0.497219	1	79.6977
ENSMUSG00000030060	Hmces	232210	protein_coding	118.729	157.131	160.543	164.207	210.446	129.746	410.811	0.197595	0.228376	0.865218	0.386919	1	156.8
ENSMUSG00000070031	Sp140	434484	protein_coding	96.36	123.586	80.2717	120.832	92.5235	133.562	131.733	0.197465	0.375175	0.526328	0.59866	1	107.856
ENSMUSG00000045790	Ccdc149	100503884	protein_coding	449.106	353.103	388.684	528.251	382.793	450.296	377.374	0.197398	0.191661	1.02993	0.303041	1	425.372
[truncated: 10,092 more rows]
