# Supplementary material for: Endothelial deletion of the cytochrome P450 reductase leads to cardiac remodelling
Source: Front Physiol. 2022 Dec 2;13:1056369. doi: 10.3389/fphys.2022.1056369 (PMC9755668; doi:10.3389/fphys.2022.1056369)
Supplement: Supplementary file 7 [file Table1.XLSX]

## Sheet: POR_KO
Row.names	CHEM_ID	LIB_ID	COMP_ID	CHRO_LIB_ENTRY_ID	SUPER_PATHWAY	SUB_PATHWAY	PATHWAY_SORTORDER	TYPE	INCHIKEY	SMILES	CHEMICAL_NAME	PLOT_NAME	CAS	CHEMSPIDER	HMDB	KEGG	PUBCHEM	PLATFORM	CTL_Mean	TRT_Mean	pvalPOR_KO_vs_Control	adj_pvalPOR_KO_vs_Control	dmPOR_KO_vs_Control
(12 or 13)-methylmyristate (a15:0 or i15:0)	100002344	209	38293	141840	Lipid	Fatty Acid, Branched	1655	NAMED	ZOCYQVNGROEVLU-UHFFFAOYSA-N	CC(C)CCCCCCCCCCCC(O)=O	(12 or 13)-methylmyristate (a15:0 or i15:0)	(12 or 13)-methylmyristate (a15:0 or i15:0)	2485-71-4	133106	HMDB0061707		151014	Neg	-3.50437	-2.94542	0.524776	0.997172	-0.558945
(14 or 15)-methylpalmitate (a17:0 or i17:0)	100002945	209	38768	143701	Lipid	Fatty Acid, Branched	1660	NAMED	IIUXHTGBZYEGHI-UHFFFAOYSA-N	CC(CCCCCCCCCCCCCC(O)=O)C	(14 or 15)-methylpalmitate (a17:0 or i17:0)	(14 or 15)-methylpalmitate (a17:0 or i17:0)			HMDB0061859	C16995	8181,17903417	Neg	-2.74829	-2.92738	0.771041	0.997172	0.179088
(16 or 17)-methylstearate (a19:0 or i19:0)	100002356	209	38296	141846	Lipid	Fatty Acid, Branched	1666	NAMED	YETXGSGCWODRAA-UHFFFAOYSA-N	OC(CCCCCCCCCCCCCCCC(C)C)=O	(16 or 17)-methylstearate (a19:0 or i19:0)	(16 or 17)-methylstearate (a19:0 or i19:0)	2724-59-6	2340933	HMDB0037397		3083779	Neg	-2.64817	-3.00225	0.695561	0.997172	0.354077
(R)-3-hydroxybutyrylcarnitine	100003926	400	43264	156990	Lipid	Fatty Acid Metabolism (Acyl Carnitine, Hydroxy)	1937	NAMED	UEFRDQSMQXDWTO-UHFFFAOYSA-N	CC(CC(OC(C[N+](C)(C)C)CC([O-])=O)=O)O	(R)-3-hydroxybutyrylcarnitine	(R)-3-hydroxybutyrylcarnitine			HMDB0013127		53481617	Pos Early	-2.74606	-3.62919	0.183091	0.997172	0.883126
(S)-3-hydroxybutyrylcarnitine	100009271	400	52984	166220	Lipid	Fatty Acid Metabolism (Acyl Carnitine, Hydroxy)	1938	NAMED	UEFRDQSMQXDWTO-UHFFFAOYSA-N	CC(O)CC(OC(C[N+](C)(C)C)CC([O-])=O)=O	(S)-3-hydroxybutyrylcarnitine	(S)-3-hydroxybutyrylcarnitine			HMDB0013127		71464477	Pos Early	-2.68059	-2.77257	0.931973	0.997172	0.0919843
1-(1-enyl-oleoyl)-GPE (P-18:1)*	100005372	402	44621	163990	Lipid	Lysoplasmalogen	2855	NAMED	URGVIWXYPWWBQO-ZCJATDNESA-N	O=P(OCC[NH3+])([O-])OC[C@H](O)CO/C=C/CCCCCC/C=C/CCCCCCCC	1-(1-enyl-oleoyl)-GPE (P-18:1)*	1-(1-enyl-oleoyl)-GPE (P-18:1)*						Pos Late	-2.84934	-2.50868	0.60155	0.997172	-0.340652
1-(1-enyl-palmitoyl)-2-arachidonoyl-GPC (P-16:0/20:4)*	100009014	402	52689	165459	Lipid	Plasmalogen	2831	NAMED	IOYKZPNDXIIXLN-LOQSCQKMSA-N	[H][C@](OC(CCC/C=C\C/C=C\C/C=C\C/C=C\CCCCC)=O)(COP(OCC[N+](C)(C)C)([O-])=O)CO/C=C\CCCCCCCCCCCCCC	1-(1-enyl-palmitoyl)-2-arachidonoyl-GPC (P-16:0/20:4)*	1-(1-enyl-palmitoyl)-2-arachidonoyl-GPC (P-16:0/20:4)*		24767495	HMDB0011220			Pos Late	-3.09649	-2.7192	0.48217	0.997172	-0.37729
1-(1-enyl-palmitoyl)-2-arachidonoyl-GPE (P-16:0/20:4)*	100009002	402	52673	165435	Lipid	Plasmalogen	2822	NAMED	UUYSKERSKRMYME-MAIXUNBTSA-N	[H][C@](OC(CCC/C=C\C/C=C\C/C=C\C/C=C\CCCCC)=O)(COP(OCCN)(O)=O)CO/C=C\CCCCCCCCCCCCCC	1-(1-enyl-palmitoyl)-2-arachidonoyl-GPE (P-16:0/20:4)*	1-(1-enyl-palmitoyl)-2-arachidonoyl-GPE (P-16:0/20:4)*		24769238	HMDB0011352		52925126	Pos Late	-3.29394	-2.66957	0.0587258	0.997172	-0.624371
1-(1-enyl-palmitoyl)-2-docosahexaenoyl-GPC (P-16:0/22:6)*	100009008	402	52630	165383	Lipid	Plasmalogen	2816	NAMED	QICWUUGBNFIZAZ-KMPUTSBYSA-N	[H][C@](OC(CC/C=C\C/C=C\C/C=C\C/C=C\C/C=C\C/C=C\CC)=O)(COP(OCC[N+](C)(C)C)([O-])=O)CO/C=C\CCCCCCCCCCCCCC	1-(1-enyl-palmitoyl)-2-docosahexaenoyl-GPC (P-16:0/22:6)*	1-(1-enyl-palmitoyl)-2-docosahexaenoyl-GPC (P-16:0/22:6)*			HMDB0011229		53480699	Pos Late	-2.89604	-2.78057	0.755397	0.997172	-0.11547
1-(1-enyl-palmitoyl)-2-docosahexaenoyl-GPE (P-16:0/22:6)*	100009000	402	52672	165433	Lipid	Plasmalogen	2823	NAMED	WVGALBKSWOUIEZ-XNHMFJFDSA-N	[H][C@](OC(CC/C=C\C/C=C\C/C=C\C/C=C\C/C=C\C/C=C\CC)=O)(COP(OCCN)(O)=O)CO/C=C\CCCCCCCCCCCCCC	1-(1-enyl-palmitoyl)-2-docosahexaenoyl-GPE (P-16:0/22:6)*	1-(1-enyl-palmitoyl)-2-docosahexaenoyl-GPE (P-16:0/22:6)*		4446616	HMDB0005780		5283497	Pos Late	-3.26485	-2.76135	0.0938484	0.997172	-0.503493
1-(1-enyl-palmitoyl)-2-linoleoyl-GPC (P-16:0/18:2)*	100009009	402	52682	165449	Lipid	Plasmalogen	2832	NAMED	QLEHHUPUHJPURI-PWYDUFMYSA-N	[H][C@](OC(CCCCCCC/C=C\C/C=C\CCCCC)=O)(COP(OCC[N+](C)(C)C)([O-])=O)CO/C=C\CCCCCCCCCCCCCC	1-(1-enyl-palmitoyl)-2-linoleoyl-GPC (P-16:0/18:2)*	1-(1-enyl-palmitoyl)-2-linoleoyl-GPC (P-16:0/18:2)*		24767486	HMDB0011211		24779386	Pos Late	-3.47017	-2.99497	0.454888	0.997172	-0.475199
1-(1-enyl-palmitoyl)-2-linoleoyl-GPE (P-16:0/18:2)*	100009069	402	52677	165443	Lipid	Plasmalogen	2819	NAMED	LJVXDBWIBQQKFU-CCJYEBHUSA-N	[H][C@](OC(CCCCCCC/C=C\C/C=C\CCCCC)=O)(COP(OCCN)(O)=O)CO/C=C\CCCCCCCCCCCCCC	1-(1-enyl-palmitoyl)-2-linoleoyl-GPE (P-16:0/18:2)*	1-(1-enyl-palmitoyl)-2-linoleoyl-GPE (P-16:0/18:2)*		24769229	HMDB0011343		52925127	Pos Late	-2.996	-3.0532	0.858212	0.997172	0.0572028
1-(1-enyl-palmitoyl)-2-oleoyl-GPC (P-16:0/18:1)*	100009007	402	52478	165160	Lipid	Plasmalogen	2824	NAMED	CRBBMHQTIAELIS-KQBBALDBSA-N	[H][C@](OC(CCCCCCC/C=C\CCCCCCCC)=O)(CO[P-](OCC[N+](C)(C)C)([O])=O)CO/C=C\CCCCCCCCCCCCCC	1-(1-enyl-palmitoyl)-2-oleoyl-GPC (P-16:0/18:1)*	1-(1-enyl-palmitoyl)-2-oleoyl-GPC (P-16:0/18:1)*			HMDB0007996		34779384	Pos Late	-3.13792	-1.66591	0.210673	0.997172	-1.472
1-(1-enyl-palmitoyl)-2-oleoyl-GPE (P-16:0/18:1)*	100009005	402	52477	165158	Lipid	Plasmalogen	2818	NAMED	ZVVYJAAMWXATNY-PRWZWGSOSA-N	[H][C@](OC(CCCCCCC/C=C\CCCCCCCC)=O)(COP(OCCN)(O)=O)CO/C=C\CCCCCCCCCCCCCC	1-(1-enyl-palmitoyl)-2-oleoyl-GPE (P-16:0/18:1)*	1-(1-enyl-palmitoyl)-2-oleoyl-GPE (P-16:0/18:1)*		24769228	HMDB0011342		52925128	Pos Late	-3.47974	-2.47005	0.0130662	0.997172	-1.00969
1-(1-enyl-palmitoyl)-2-palmitoyl-GPC (P-16:0/16:0)*	100009162	402	52716	165495	Lipid	Plasmalogen	2820	NAMED	PEWXKAOBUSBJLD-MCBGMKGZSA-N	[H][C@](OC(CCCCCCCCCCCCCCC)=O)(COP(OCC[N+](C)(C)C)([O-])=O)CO/C=C\CCCCCCCCCCCCCC	1-(1-enyl-palmitoyl)-2-palmitoyl-GPC (P-16:0/16:0)*	1-(1-enyl-palmitoyl)-2-palmitoyl-GPC (P-16:0/16:0)*		9322076	HMDB0011206		11146967	Pos Late	-3.63278	-2.62494	0.0884985	0.997172	-1.00784
1-(1-enyl-palmitoyl)-GPC (P-16:0)*	100002875	402	52474	165152	Lipid	Lysoplasmalogen	2852	NAMED	HTZINLFNXLXRBC-CQLBIITFSA-N	CCCCCCCCCCCCCC/C=C\OC[C@H](COP([O-])(OCC[N+](C)(C)C)=O)O	1-(1-enyl-palmitoyl)-GPC (P-16:0)*	1-(1-enyl-palmitoyl)-GPC (P-16:0)*		9093054	HMDB0010407		10917802	Pos Late	-2.82726	-2.48317	0.636836	0.997172	-0.344097
1-(1-enyl-palmitoyl)-GPE (P-16:0)*	100003000	402	39270	163991	Lipid	Lysoplasmalogen	2853	NAMED	QYTPGOPLNFESQC-RLHAVTDZSA-N	O=P(OCC[NH3+])([O-])OC[C@H](O)CO/C=C/CCCCCCCCCCCCCC	1-(1-enyl-palmitoyl)-GPE (P-16:0)*	1-(1-enyl-palmitoyl)-GPE (P-16:0)*		10471193	HMDB0011152			Pos Late	-3.03556	-2.59427	0.471736	0.997172	-0.441284
1-(1-enyl-stearoyl)-2-arachidonoyl-GPE (P-18:0/20:4)*	100008999	402	52475	165154	Lipid	Plasmalogen	2836	NAMED	URPXXNCTXCOATD-FXMFQVEGSA-N	[H][C@](OC(CCC/C=C\C/C=C\C/C=C\C/C=C\CCCCC)=O)(COP(OCCN)(O)=O)CO/C=C\CCCCCCCCCCCCCCCC	1-(1-enyl-stearoyl)-2-arachidonoyl-GPE (P-18:0/20:4)*	1-(1-enyl-stearoyl)-2-arachidonoyl-GPE (P-18:0/20:4)*		7826008	HMDB0005779		9547058	Pos Late	-3.01246	-2.92944	0.854091	0.997172	-0.083022
1-(1-enyl-stearoyl)-2-docosahexaenoyl-GPC (P-18:0/22:6)*	100009015	402	52704	165477	Lipid	Plasmalogen	2837	NAMED	TXHZYNSTTCIWMJ-RXSQUPBGSA-N	[H][C@](OC(CC/C=C\C/C=C\C/C=C\C/C=C\C/C=C\C/C=C\CC)=O)(COP(OCC[N+](C)(C)C)([O-])=O)CO/C=C\CCCCCCCCCCCCCCCC	1-(1-enyl-stearoyl)-2-docosahexaenoyl-GPC (P-18:0/22:6)*	1-(1-enyl-stearoyl)-2-docosahexaenoyl-GPC (P-18:0/22:6)*		24767537	HMDB0011262		42607430	Pos Late	-3.08842	-2.98682	0.827865	0.997172	-0.101597
1-(1-enyl-stearoyl)-2-docosahexaenoyl-GPE (P-18:0/22:6)*	100009004	402	52476	165157	Lipid	Plasmalogen	2839	NAMED	FIJFPUAJUDAZEY-MNDXXDKYSA-N	[H][C@](OC(CC/C=C\C/C=C\C/C=C\C/C=C\C/C=C\C/C=C\CC)=O)(COP(OCCN)(O)=O)CO/C=C\CCCCCCCCCCCCCCCC	1-(1-enyl-stearoyl)-2-docosahexaenoyl-GPE (P-18:0/22:6)*	1-(1-enyl-stearoyl)-2-docosahexaenoyl-GPE (P-18:0/22:6)*		24769278	HMDB0011394		42607458	Pos Late	-2.8615	-3.03314	0.73282	0.997172	0.171638
1-(1-enyl-stearoyl)-2-linoleoyl-GPE (P-18:0/18:2)*	100009225	402	52748	165539	Lipid	Plasmalogen	2828	NAMED	XVXISDREVDGQPX-PISDLAQISA-N	[H][C@](OC(CCCCCCC/C=C\C/C=C\CCCCC)=O)(COP(OCCN)(O)=O)CO/C=C\CCCCCCCCCCCCCCCC	1-(1-enyl-stearoyl)-2-linoleoyl-GPE (P-18:0/18:2)*	1-(1-enyl-stearoyl)-2-linoleoyl-GPE (P-18:0/18:2)*		24769261	HMDB0011376			Pos Late	-3.16686	-2.90718	0.648951	0.997172	-0.25968
1-(1-enyl-stearoyl)-2-oleoyl-GPE (P-18:0/18:1)	100008919	402	52614	165346	Lipid	Plasmalogen	2827	NAMED	XVYPOHCSLJZFED-QZEVRULJSA-N	[H][C@@](COP([O-])(OCC[NH3+])=O)(OC(CCCCCCC/C=C\CCCCCCCC)=O)CO/C=C\CCCCCCCCCCCCCCCC	1-(1-enyl-stearoyl)-2-oleoyl-GPE (P-18:0/18:1)	1-(1-enyl-stearoyl)-2-oleoyl-GPE (P-18:0/18:1)	144371-68-6	24769260	HMDB0011375		42607457	Pos Late	-2.78102	-3.19461	0.615204	0.997172	0.413584
1-(1-enyl-stearoyl)-GPE (P-18:0)*	100003001	402	39271	180976	Lipid	Lysoplasmalogen	2857	NAMED	KACDZDULGKPXHT-BIHRDVDLSA-N	O=P(OCC[NH3+])([O-])OC[C@H](O)CO/C=C/CCCCCCCCCCCCCCCC	1-(1-enyl-stearoyl)-GPE (P-18:0)*	1-(1-enyl-stearoyl)-GPE (P-18:0)*			HMDB0240598			Pos Late	-2.67101	-2.64316	0.967578	0.997172	-0.0278441
1-arachidonoyl-GPC (20:4n6)*	100001551	209	34061	142526	Lipid	Lysophospholipid	2653	NAMED	LAXQYRRMGGEGOH-JXRLJXCWSA-N	C[N+](C)(C)CCOP(OC[C@@](O)([H])COC(CCC\C=C/C\C=C/C/C=C\C/C=C\CCCCC)=O)([O-])=O	1-arachidonoyl-GPC (20:4n6)*	1-arachidonoyl-GPC (20:4n6)*		21403155	HMDB0010395	C05208	24779476	Neg	-2.54028	-2.73122	0.824114	0.997172	0.190935
1-arachidonoyl-GPE (20:4n6)*	100001571	209	35186	142521	Lipid	Lysophospholipid	2704	NAMED	ROPRRXYVXLDXQO-XSQXPFHXSA-N	NCCOP(OC[C@@](O)([H])COC(CCC\C=C/C\C=C/C/C=C\C/C=C\CCCCC)=O)(O)=O	1-arachidonoyl-GPE (20:4n6)*	1-arachidonoyl-GPE (20:4n6)*		21403171	HMDB0011517		42607465	Neg	-2.80367	-2.61294	0.849204	0.997172	-0.19073
1-arachidonoyl-GPI (20:4)*	100001654	209	34214	142524	Lipid	Lysophospholipid	2749	NAMED	LXUGKKVCSTYZFK-OSKOXSHBSA-N	[H]C(C(O)(C(O)([C@](O)1[H])[H])[H])([C@@](OP(O)(OC[C@@]([H])(COC(CCC/C=C\C/C=C\C/C=C\C/C=C\CCCCC)=O)O)=O)([C@]1(O)[H])[H])O	1-arachidonoyl-GPI (20:4)*	1-arachidonoyl-GPI (20:4)*			HMDB0061690		121596217	Neg	-2.73395	-2.90147	0.825565	0.997172	0.167519
1-arachidonylglycerol (20:4)	100001433	209	34397	126918	Lipid	Monoacylglycerol	2881	NAMED	DCPCOKIYJYGMDN-DOFZRALJSA-N	O=C(CCC/C=C\C/C=C\C/C=C\C/C=C\CCCCC)OCC(O)CO	1-arachidonylglycerol (20:4)	1-arachidonylglycerol (20:4)	35474-99-8	4445452	HMDB11578	C13857	16019980,5282281	Neg	-2.61382	-3.50203	0.233514	0.997172	0.888212
1-arachidoyl-GPC (20:0)	100001384	402	45456	159647	Lipid	Lysophospholipid	2642	NAMED	UATOAILWGVYRQS-HHHXNRCGSA-N	CCCCCCCCCCCCCCCCCCCC(OC[C@](O)([H])COP(OCC[N+](C)(C)C)([O-])=O)=O	1-arachidoyl-GPC (20:0)	1-arachidoyl-GPC (20:0)	108341-80-6	21403128	HMDB0010390	C04230	24779473	Pos Late	-2.79109	-3.19702	0.435273	0.997172	0.405934
1-behenoyl-GPC (22:0)	100002868	402	39792	159193	Lipid	Lysophospholipid	2656	NAMED	UIINDYGXBHJQHX-GDLZYMKVSA-N	CCCCCCCCCCCCCCCCCCCCCC(OC[C@H](COP([O-])(OCC[N+](C)(C)C)=O)O)=O	1-behenoyl-GPC (22:0)	1-behenoyl-GPC (22:0)	125146-65-8		HMDB0010398		24779479	Pos Late	-3.17756	-3.31854	0.805596	0.997172	0.14098
1-dihomo-linolenoyl-GPC (20:3n3 or 6)*	100001552	209	46205	144322	Lipid	Lysophospholipid	2648	NAMED	BBNHCUBQEQJHIG-FZZJNMCHSA-N	C[N+](C)(C)CCOP(OC[C@@](O)([H])COC(CCCCCC\C=C/C/C=C\C/C=C\CCCCC)=O)([O-])=O	1-dihomo-linolenoyl-GPC (20:3n3 or 6)*	1-dihomo-linolenoyl-GPC (20:3n3 or 6)*		21403156	HMDB0010394		52924055	Neg	-2.89073	-2.84666	0.968927	0.997172	-0.0440631
1-dihomo-linolenoyl-GPE (20:3n3 or 6)*	100005371	209	44630	142531	Lipid	Lysophospholipid	2701	NAMED	RNWSKZCVPICGIX-DQXFYRDTSA-N	O=C(CCCCCC/C=C\C/C=C\C/C=C\CCCCC)OC[C@@](O)([H])COP(OCCN)(O)=O	1-dihomo-linolenoyl-GPE (20:3n3 or 6)*	1-dihomo-linolenoyl-GPE (20:3n3 or 6)*			HMDB0011514,HMDB0011516			Neg	-3.58294	-2.89793	0.491096	0.997172	-0.685011
1-dihomo-linolenylglycerol (20:3)	100006121	209	48341	153390	Lipid	Monoacylglycerol	2880	NAMED	LERKRWCYZNDWFH-QNEBEIHSSA-N	OCC(O)COC(CCCCCC/C=C\C/C=C\C/C=C\CCCCC)=O	1-dihomo-linolenylglycerol (20:3)	1-dihomo-linolenylglycerol (20:3)			HMDB0011577			Neg	-2.70199	-3.77743	0.195579	0.997172	1.07545
1-dihomo-linoleoylglycerol (20:2)	100001483	209	35103	151003	Lipid	Monoacylglycerol	2903	NAMED	QRBGFYBOCBYOSN-HZJYTTRNSA-N	O=C(OCC(O)CO)CCCCCCCCC\C=C/C/C=C\CCCCC	1-dihomo-linoleoylglycerol (20:2)	1-dihomo-linoleoylglycerol (20:2)		21403143				Neg	-2.66134	-3.43232	0.348814	0.997172	0.770989
1-docosahexaenoyl-GPC (22:6)*	100001566	209	46202	144318	Lipid	Lysophospholipid	2663	NAMED	LSOWKZULVQWMLY-FQPBCZPISA-N	C[N+](C)(C)CCOP(OC[C@](O)([H])COC(CC\C=C/C/C=C\C/C=C\C/C=C\C/C=C\C/C=C\CC)=O)([O-])=O	1-docosahexaenoyl-GPC (22:6)*	1-docosahexaenoyl-GPC (22:6)*		21403169	HMDB0010404		10415542	Neg	-2.81712	-3.44538	0.480713	0.997172	0.628255
1-docosahexaenoyl-GPE (22:6)*	100002060	305	44633	165175	Lipid	Lysophospholipid	2715	NAMED	XEVRBOQZSXWGQO-FJXNLOIUSA-N	NCCOP(OC[C@](O)([H])COC(CC\C=C/C/C=C\C/C=C\C/C=C\C/C=C\C/C=C\CC)=O)(O)=O	1-docosahexaenoyl-GPE (22:6)*	1-docosahexaenoyl-GPE (22:6)*			HMDB11496		85333229	Polar	-3.02353	-2.88517	0.691584	0.997172	-0.138366
1-docosahexaenoylglycerol (22:6)	100001481	209	35153	128209	Lipid	Monoacylglycerol	2885	NAMED	JWPHORDRFVRZPP-KUBAVDMBSA-N	O=C(OCC(O)CO)CC/C=C\C/C=C\C/C=C\C/C=C\C/C=C\C/C=C\CC	1-docosahexaenoylglycerol (22:6)	1-docosahexaenoylglycerol (22:6)		10477810	HMDB0011587		53480995	Neg	-2.25337	-3.69923	0.0491451	0.997172	1.44586
1-eicosadienoyl-GPC* (20:2)*	100001553	402	33871	158577	Lipid	Lysophospholipid	2647	NAMED	YYQVCMMXPIJVHY-ZOIJLGJPSA-N	C[N+](C)(C)CCOP(OC[C@@](O)([H])COC(CCCCCCCCC/C=C\C/C=C\CCCCC)=O)([O-])=O	1-dihomo-linoleoyl-GPC (20:2)*	1-eicosadienoyl-GPC* (20:2)*		21403157	HMDB0010392			Pos Late	-3.18643	-3.23191	0.957274	0.997172	0.0454849
1-eicosapentaenoyl-GPC (20:5)*	100005351	402	44563	159609	Lipid	Lysophospholipid	2654	NAMED	PDIGSOAOQOXRDU-GUTOPQIJSA-N	C[N+](CCOP(OCC(O)COC(CCC/C=C/C/C=C/C/C=C/C/C=C/C/C=C/CC)=O)([O-])=O)(C)C	1-eicosapentaenoyl-GPC (20:5)*	1-eicosapentaenoyl-GPC (20:5)*			HMDB0010397			Pos Late	-3.4572	-2.83752	0.330307	0.997172	-0.61968
1-eicosapentaenoyl-GPE (20:5)*	100004552	402	47888	178779	Lipid	Lysophospholipid	2706	NAMED	KCWGBXXAJHVZNN-YAWQMZOFSA-N	O=C(CCC/C=C\C/C=C\C/C=C\C/C=C\C/C=C\CC)OC[C@@](O)([H])COP(OCCN)(O)=O	1-eicosapentaenoyl-GPE (20:5)*	1-eicosapentaenoyl-GPE (20:5)*			HMDB0011489		53480938	Pos Late	-3.3752	-2.8629	0.596163	0.997172	-0.512295
1-eicosenoyl-GPC (20:1)*	100005352	402	44560	159608	Lipid	Lysophospholipid	2645	NAMED	YYSFWGQAKJTHRE-OUKQBFOZSA-N	C[N+](CCOP(OCC(O)COC(CCCCCCCCC/C=C/CCCCCCCC)=O)([O-])=O)(C)C	1-eicosenoyl-GPC (20:1)*	1-eicosenoyl-GPC (20:1)*			HMDB0010391		52924051	Pos Late	-3.03517	-2.59053	0.464852	0.997172	-0.444633
1-eicosenoyl-GPE (20:1)*	100005376	209	62352	219482	Lipid	Lysophospholipid	2698	NAMED	JEAGLCKGAKACCE-MDZDMXLPSA-N	O=P(OCC(O)COC(CCCCCCCCC/C=C/CCCCCCCC)=O)(O)OCCN	1-eicosenoyl-GPE (20:1)*	1-eicosenoyl-GPE (20:1)*			HMDB0011518		52925139	Neg	-2.60405	-2.86554	0.777951	0.997172	0.261495
1-heptadecenoylglycerol (17:1)*	100020769	209	62449	219679	Lipid	Monoacylglycerol	2896	NAMED	KRUXHXDPFZXFJX-FPLPWBNLSA-N	CCCCCC/C=C\CCCCCCCCC(OCC(O)CO)=O	1-heptadecenoylglycerol (17:1)*	1-heptadecenoylglycerol (17:1)*		58191491				Neg	-3.57607	-3.53012	0.963575	0.997172	-0.0459477
1-lignoceroyl-GPC (24:0)	100002873	402	49617	161405	Lipid	Lysophospholipid	2667	NAMED	SKJMUADLQLZAGH-WJOKGBTCSA-N	CCCCCCCCCCCCCCCCCCCCCCCC(OC[C@H](COP([O-])(OCC[N+](C)(C)C)=O)O)=O	1-lignoceroyl-GPC (24:0)	1-lignoceroyl-GPC (24:0)	325171-59-3	24766539	HMDB0010405		24779481	Pos Late	-2.32082	-3.31544	0.169981	0.997172	0.994611
1-linolenoyl-GPC (18:3)*	100005350	402	45951	159653	Lipid	Lysophospholipid	2636	NAMED	WKQNRCYKYCKESD-YHTMAJSVSA-N	C[N+](CCOP(OCC(O)COC(CCCCCCC/C=C/C/C=C/C/C=C/CC)=O)([O-])=O)(C)C	1-linolenoyl-GPC (18:3)*	1-linolenoyl-GPC (18:3)*			HMDB0010388	C04100		Pos Late	-3.08046	-2.70866	0.523787	0.997172	-0.371795
1-linolenoylglycerol (18:3)	100001435	209	34393	126910	Lipid	Monoacylglycerol	2876	NAMED	XQBHBEXBUZDCRY-QNEBEIHSSA-N	O=C(OCC(O)CO)CCCC\C=C/C\C=C/C\C=C/CCCCC	1-linolenoylglycerol (18:3)	1-linolenoylglycerol (18:3)	124151-74-2	21403134	HMDB0011569		53480978	Neg	-3.28015	-3.08933	0.804425	0.997172	-0.190819
1-linoleoyl-2-arachidonoyl-GPC (18:2/20:4n6)*	100009131	402	52710	165488	Lipid	Phosphatidylcholine (PC)	2383	NAMED	ZZSZQATYGVHNLZ-PUMLCSCDSA-N	O=C(CCCCCCC/C=C\C/C=C\CCCCC)OC[C@]([H])(COP(OCC[N+](C)(C)C)([O-])=O)OC(CCC/C=C\C/C=C\C/C=C\C/C=C\CCCCC)=O	1-linoleoyl-2-arachidonoyl-GPC (18:2/20:4n6)*	1-linoleoyl-2-arachidonoyl-GPC (18:2/20:4n6)*		24766809	HMDB0008147	C05208	24778979	Pos Late	-2.84004	-2.6758	0.73889	0.997172	-0.164241
1-linoleoyl-2-arachidonoyl-GPE (18:2/20:4)*	100009222	402	53189	166619	Lipid	Phosphatidylethanolamine (PE)	2472	NAMED	LFGBKOUQHCWBQI-BZGLIJSBSA-N	O=C(CCCCCCC/C=C\C/C=C\CCCCC)OC[C@]([H])(COP(OCCN)(O)=O)OC(CCC/C=C\C/C=C\C/C=C\C/C=C\CCCCC)=O	1-linoleoyl-2-arachidonoyl-GPE (18:2/20:4)*	1-linoleoyl-2-arachidonoyl-GPE (18:2/20:4)*		24768565	HMDB0009102		348279332	Pos Late	-2.98606	-2.75918	0.800084	0.997172	-0.226888
1-linoleoyl-2-linolenoyl-GPC (18:2/18:3)*	100009343	402	53176	166602	Lipid	Phosphatidylcholine (PC)	2378	NAMED	HZGAVPNEGHQJID-UNBCHYIMSA-N	O=C(CCCCCCC/C=C\C/C=C\CCCCC)OC[C@]([H])(COP(OCC[N+](C)(C)C)([O-])=O)OC(CCCCCCC/C=C\C/C=C\C/C=C\CC)=O	1-linoleoyl-2-linolenoyl-GPC (18:2/18:3)*	1-linoleoyl-2-linolenoyl-GPC (18:2/18:3)*		24766802	HMDB0008141		52922731	Pos Late	-2.50534	-2.59234	0.897882	0.997172	0.0869977
1-linoleoyl-2-linolenoyl-GPE (18:2/18:3)*	100009218	402	53184	166613	Lipid	Phosphatidylethanolamine (PE)	2471	NAMED	ZOXULAUECYWFFP-PDLBZXEASA-N	O=C(CCCCCCC/C=C\C/C=C\CCCCC)OC[C@]([H])(COP(OCCN)(O)=O)OC(CCCCCCC/C=C\C/C=C\C/C=C\CC)=O	1-linoleoyl-2-linolenoyl-GPE (18:2/18:3)*	1-linoleoyl-2-linolenoyl-GPE (18:2/18:3)*		24768558	HMDB0009095		52924366	Pos Late	-3.74706	-2.39567	0.173548	0.997172	-1.35139
1-linoleoyl-GPC (18:2)	100001395	402	34419	158662	Lipid	Lysophospholipid	2634	NAMED	SPJFYYJXNPEZDW-UTJQPWESSA-N	O=P(OCC(O)COC(CCCCCCC/C=C\C/C=C\CCCCC)=O)([O-])OCC[N+](C)(C)C	1-linoleoyl-GPC (18:2)	1-linoleoyl-GPC (18:2)		10160888	HMDB0010386	C04100	11988421	Pos Late	-3.16278	-2.65755	0.408306	0.997172	-0.505227
1-linoleoyl-GPE (18:2)*	100001570	402	36600	158788	Lipid	Lysophospholipid	2691	NAMED	DBHKHNGBVGWQJE-HZJYTTRNSA-N	O=P(OCC(O)COC(CCCCCCC/C=C\C/C=C\CCCCC)=O)(O)OCCN	1-linoleoyl-GPE (18:2)*	1-linoleoyl-GPE (18:2)*		21403170	HMDB0011507		52925130	Pos Late	-3.43149	-2.52341	0.264052	0.997172	-0.908085
1-linoleoyl-GPG (18:2)*	100009227	209	54885	207774	Lipid	Lysophospholipid	2733	NAMED	VEEHTGYBVMTAAF-RFFZIGDUSA-N	[H][C@@](CO)(O)COP(OC[C@]([H])(O)COC(CCCCCCC/C=C\C/C=C\CCCCC)=O)(O)=O	1-linoleoyl-GPG (18:2)*	1-linoleoyl-GPG (18:2)*			HMDB0240600			Neg	-2.71084	-2.48754	0.722057	0.997172	-0.223301
1-linoleoyl-GPI* (18:2)*	100001778	209	36594	146822	Lipid	Lysophospholipid	2743	NAMED	SAHCQBPGXQFTRA-WNOZMNFTSA-N	[H]C(C(O)(C(O)([C@](O)1[H])[H])[H])([C@@](OP(O)(OC[C@@]([H])(COC(CCCCCCC/C=C\C/C=C\CCCCC)=O)O)=O)([C@]1(O)[H])[H])O	1-linoleoyl-GPI (18:2)*	1-linoleoyl-GPI* (18:2)*			HMDB0240597		11124828	Neg	-2.61019	-2.87252	0.755874	0.997172	0.262331
1-linoleoylglycerol (18:2)	100001040	209	27447	126071	Lipid	Monoacylglycerol	2875	NAMED	WECGLUPZRHILCT-HZJYTTRNSA-N	CCCCC/C=C\C/C=C\CCCCCCCC(OCC(O)CO)=O	1-linoleoylglycerol (18:2)	1-linoleoylglycerol (18:2)	2277-28-3	4446589	HMDB0011568		5283469	Neg	-2.23492	-3.12057	0.11061	0.997172	0.885646
1-margaroyl-2-arachidonoyl-GPC (17:0/20:4)*	100009124	402	53193	166623	Lipid	Phosphatidylcholine (PC)	2336	NAMED	MHUZXLUKTLNHIX-GUNPMBPGSA-N	O=C(CCCCCCCCCCCCCCCC)OC[C@]([H])(COP(OCC[N+](C)(C)C)([O-])=O)OC(CCC/C=C\C/C=C\C/C=C\C/C=C\CCCCC)=O	1-margaroyl-2-arachidonoyl-GPC (17:0/20:4)*	1-margaroyl-2-arachidonoyl-GPC (17:0/20:4)*		24822197				Pos Late	-3.15244	-2.89433	0.56359	0.997172	-0.258108
1-margaroyl-2-linoleoyl-GPC (17:0/18:2)*	100009037	402	52500	165192	Lipid	Phosphatidylcholine (PC)	2335	NAMED	ZSKWZJYUVZYDQU-WESJWMGVSA-N	O=C(CCCCCCCCCCCCCCCC)OC[C@]([H])(COP(OCC[N+](C)(C)C)([O-])=O)OC(CCCCCCC/C=C\C/C=C\CCCCC)=O	1-margaroyl-2-linoleoyl-GPC (17:0/18:2)*	1-margaroyl-2-linoleoyl-GPC (17:0/18:2)*					52922491	Pos Late	-3.00826	-2.77694	0.736629	0.997172	-0.231314
1-margaroyl-2-oleoyl-GPC (17:0/18:1)*	100009036	402	52499	165191	Lipid	Phosphatidylcholine (PC)	2334	NAMED	SXNXGNVZTLZDHE-IYEJTHTFSA-N	O=C(CCCCCCCCCCCCCCCC)OC[C@]([H])(COP(OCC[N+](C)(C)C)([O-])=O)OC(CCCCCCC/C=C\CCCCCCCC)=O	1-margaroyl-2-oleoyl-GPC (17:0/18:1)*	1-margaroyl-2-oleoyl-GPC (17:0/18:1)*		24822423				Pos Late	-3.79602	-2.85747	0.17852	0.997172	-0.938558
1-margaroyl-GPE (17:0)*	100002171	402	37419	211147	Lipid	Lysophospholipid	2686	NAMED	RVNBVQKDPQVSOY-NRFANRHFSA-N	O=P(OCCN)(O)OC[C@@H](O)COC(CCCCCCCCCCCCCCCC)=O	1-margaroyl-GPE (17:0)*	1-margaroyl-GPE (17:0)*			HMDB0061691		52925149	Pos Late	-2.96794	-2.65289	0.656063	0.997172	-0.315055
1-meadoylglycerol (20:3n9)*	100020746	209	62431	219598	Lipid	Monoacylglycerol	2898	NAMED	NXOGCYSVLAIYAP-YOILPLPUSA-N	CCCCCCCC/C=C\C/C=C\C/C=C\CCCC(OCC(O)CO)=O	1-meadoylglycerol (20:3n9)*	1-meadoylglycerol (20:3n9)*						Neg	-3.77271	-2.10512	0.1967	0.997172	-1.66759
1-methyl-4-imidazoleacetate	100001208	400	32350	155911	Amino Acid	Histidine Metabolism	93	NAMED	ZHCKPJGJQOPTLB-UHFFFAOYSA-N	O=C(O)CC1=CN(C)C=N1	1-methyl-4-imidazoleacetate	1-methyl-4-imidazoleacetate	2625-49-2	68319	HMDB0002820	C05828	75810	Pos Early	-2.53704	-3.77204	0.171862	0.997172	1.235
1-methyladenosine	1242	400	15650	155564	Nucleotide	Purine Metabolism, Adenine containing	4173	NAMED	GFYLSDSUCHVORB-IOSLPCCCSA-N	N=C1C2=C(N([C@@]3([H])[C@@](O)([H])[C@@](O)([H])[C@](CO)([H])O3)C=N2)N=CN1C	N1-methyladenosine	1-methyladenosine	15763-06-1	4573813	HMDB0003331	C02494	27476	Pos Early	-2.74074	-2.95464	0.696562	0.997172	0.213903
1-methylguanidine	100000715	400	48114	157704	Amino Acid	Guanidino and Acetamido Metabolism	570	NAMED	CHJJGSNFBQVOTG-UHFFFAOYSA-N	N=C(N)NC	1-methylguanidine	1-methylguanidine	22661-87-6	28576	HMDB0001522	C02294	10111	Pos Early	-3.02992	-2.98582	0.932205	0.997172	-0.0440998
1-methylhistamine	100001204	400	43831	157053	Amino Acid	Histidine Metabolism	92	NAMED	FHQDWPCFSJMNCT-UHFFFAOYSA-N	CN1C=C(CCN)N=C1	1-methylhistamine	1-methylhistamine	501-75-7	3488	HMDB0000898	C05127	3614	Pos Early	-3.25442	-3.23344	0.981473	0.997172	-0.0209791
1-methylhistidine	100001051	400	30460	155848	Amino Acid	Histidine Metabolism	73	NAMED	BRMWTNUJHUMWMS-LURJTMIESA-N	N[C@H](C(O)=O)CC1=CN(C)C=N1	1-methylhistidine	1-methylhistidine	332-80-9	83153	HMDB0000001	C01152	92105	Pos Early	-3.25215	-2.59569	0.459567	0.997172	-0.656458
1-methylnicotinamide	55	400	27665	155829	Cofactors and Vitamins	Nicotinate and Nicotinamide Metabolism	4336	NAMED	LDHMAVIPBRSVRG-UHFFFAOYSA-N	C[N+]1=CC(C([NH-])=O)=CC=C1	1-methylnicotinamide	1-methylnicotinamide	1005-24-9	8305504	HMDB0000699	C02918	457	Pos Early	-3.59905	-2.77699	0.462369	0.997172	-0.822068
1-myristoyl-2-arachidonoyl-GPC (14:0/20:4)*	100009139	402	53195	166625	Lipid	Phosphatidylcholine (PC)	2284	NAMED	SRQSAJRUMDQMMS-NLDJLLEISA-N	O=C(CCCCCCCCCCCCC)OC[C@]([H])(COP(OCC[N+](C)(C)C)([O-])=O)OC(CCC/C=C\C/C=C\C/C=C\C/C=C\CCCCC)=O	1-myristoyl-2-arachidonoyl-GPC (14:0/20:4)*	1-myristoyl-2-arachidonoyl-GPC (14:0/20:4)*		24766559	HMDB0007883		24778634	Pos Late	-2.90164	-2.54493	0.4987	0.997172	-0.356709
1-myristoyl-2-palmitoyl-GPC (14:0/16:0)	100000672	402	19258	164196	Lipid	Phosphatidylcholine (PC)	2280	NAMED	RFVFQQWKPSOBED-PSXMRANNSA-N	CCCCCCCCCCCCCCCC(O[C@](COC(CCCCCCCCCCCCC)=O)(COP([O-])(OCC[N+](C)(C)C)=O)[H])=O	1-myristoyl-2-palmitoyl-GPC (14:0/16:0)	1-myristoyl-2-palmitoyl-GPC (14:0/16:0)	69525-80-0	114798	HMDB0007869		129657	Pos Late	-3.17269	-2.53404	0.310467	0.997172	-0.638656
1-myristoylglycerol (14:0)	100001618	209	35625	128233	Lipid	Monoacylglycerol	2867	NAMED	DCBSHORRWZKAKO-UHFFFAOYSA-N	O=C(CCCCCCCCCCCCC)OCC(O)CO	1-myristoylglycerol (14:0)	1-myristoylglycerol (14:0)	75685-84-6	71382	HMDB0011561	C01885	10957631	Neg	-3.2339	-2.7459	0.551534	0.997172	-0.488
1-nonadecanoyl-GPC (19:0)	100005353	402	47087	159895	Lipid	Lysophospholipid	2639	NAMED	WYIMORDZGCUBAA-UHFFFAOYSA-N	C[N+](CCOP(OCC(O)COC(CCCCCCCCCCCCCCCCCC)=O)([O-])=O)(C)C	1-nonadecanoyl-GPC (19:0)	1-nonadecanoyl-GPC (19:0)	108273-88-7	24823014				Pos Late	-3.0884	-2.7033	0.416357	0.997172	-0.385101
1-oleoyl-2-arachidonoyl-GPE (18:1/20:4)*	100009219	402	55041	210837	Lipid	Phosphatidylethanolamine (PE)	2465	NAMED	PECSWFQRRFRZPW-BHPGJWMBSA-N	O=C(CCCCCCC/C=C\CCCCCCCC)OC[C@]([H])(COP(OCCN)(O)=O)OC(CCC/C=C\C/C=C\C/C=C\C/C=C\CCCCC)=O	1-oleoyl-2-arachidonoyl-GPE (18:1/20:4)*	1-oleoyl-2-arachidonoyl-GPE (18:1/20:4)*		24768534	HMDB0009069		348281223	Pos Late	-3.29889	-2.09298	0.111478	0.997172	-1.20591
1-oleoyl-2-arachidonoyl-GPI (18:1/20:4)*	100010951	402	54994	208087	Lipid	Phosphatidylinositol (PI)	2579	NAMED	SHIZRFSRTKXRQL-XBUMEPTLSA-N	CCCCCCCC/C=C/CCCCCCCC(OCC(OC(CCC/C=C/C/C=C/C/C=C/C/C=C/CCCCC)=O)COP(O)(OC1C(O)C(O)C(O)C(O)C1O)=O)=O	1-oleoyl-2-arachidonoyl-GPI (18:1/20:4)*	1-oleoyl-2-arachidonoyl-GPI (18:1/20:4)*						Pos Late	-3.039	-2.41078	0.369685	0.997172	-0.628221
1-oleoyl-2-docosahexaenoyl-GPC (18:1/22:6)*	100009130	402	52697	165470	Lipid	Phosphatidylcholine (PC)	2376	NAMED	FPEVDFOXMCHLKL-KFDYCXSYSA-N	O=C(CCCCCCC/C=C\CCCCCCCC)OC[C@]([H])(COP(OCC[N+](C)(C)C)([O-])=O)OC(CC/C=C\C/C=C\C/C=C\C/C=C\C/C=C\C/C=C\CC)=O	1-oleoyl-2-docosahexaenoyl-GPC (18:1/22:6)*	1-oleoyl-2-docosahexaenoyl-GPC (18:1/22:6)*		24766785	HMDB0008123		24778955	Pos Late	-2.98317	-2.78437	0.366812	0.997172	-0.198798
1-oleoyl-2-docosahexaenoyl-GPE (18:1/22:6)*	100009220	402	53209	166647	Lipid	Phosphatidylethanolamine (PE)	2469	NAMED	JZSZAGWWWKKXLO-RMEBTJIYSA-N	O=C(CCCCCCC/C=C\CCCCCCCC)OC[C@]([H])(COP(OCCN)(O)=O)OC(CC/C=C\C/C=C\C/C=C\C/C=C\C/C=C\C/C=C\CC)=O	1-oleoyl-2-docosahexaenoyl-GPE (18:1/22:6)*	1-oleoyl-2-docosahexaenoyl-GPE (18:1/22:6)*		24768542	HMDB0009078		52922113	Pos Late	-3.29355	-2.81403	0.172431	0.997172	-0.479516
1-oleoyl-2-linoleoyl-GPC (18:1/18:2)*	100008981	402	52453	165118	Lipid	Phosphatidylcholine (PC)	2366	NAMED	GDWULUGDXGHJIJ-FUBJOMBKSA-N	CCCCCCCC/C=C/CCCCCCCC(OCC(OC(CCCCCCC/C=C/C/C=C/CCCCC)=O)COP([O-])(OCC[N+](C)(C)C)=O)=O	1-oleoyl-2-linoleoyl-GPC (18:1/18:2)*	1-oleoyl-2-linoleoyl-GPC (18:1/18:2)*			HMDB0008105		24778939	Pos Late	-3.14399	-2.63836	0.316383	0.997172	-0.505634
1-oleoyl-2-linoleoyl-GPE (18:1/18:2)*	100009078	402	52687	165457	Lipid	Phosphatidylethanolamine (PE)	2462	NAMED	GKAFCSRKMWFPSJ-RJXNKANHSA-N	O=C(CCCCCCC/C=C\CCCCCCCC)OC[C@]([H])(COP(OCCN)(O)=O)OC(CCCCCCC/C=C\C/C=C\CCCCC)=O	1-oleoyl-2-linoleoyl-GPE (18:1/18:2)*	1-oleoyl-2-linoleoyl-GPE (18:1/18:2)*		7825703	HMDB0005349		9546753	Pos Late	-3.09617	-2.52228	0.43124	0.997172	-0.573891
1-oleoyl-2-linoleoyl-GPI (18:1/18:2)*	100008979	402	52451	210834	Lipid	Phosphatidylinositol (PI)	2566	NAMED	MXJMOLQIXMJUEL-QBFAROQJSA-N	O=C(CCCCCCC/C=C\CCCCCCCC)OC[C@@]([H])(OC(CCCCCCC/C=C\C/C=C\CCCCC)=O)COP(O[C@H]1[C@H](O)[C@@H](O)[C@H](O)[C@@H](O)[C@H]1O)(O)=O	1-oleoyl-2-linoleoyl-GPI (18:1/18:2)*	1-oleoyl-2-linoleoyl-GPI (18:1/18:2)*		24767723	HMDB0009838		52928384	Pos Late	-3.11927	-3.63595	0.536343	0.997172	0.51668
1-oleoyl-GPC (18:1)	100001272	402	48258	160285	Lipid	Lysophospholipid	2631	NAMED	YAMUFBLWGFFICM-PTGWMXDISA-N	O[C@H](COC(CCCCCCC/C=C\CCCCCCCC)=O)COP(OCC[N+](C)(C)C)([O-])=O	1-oleoyl-GPC (18:1)	1-oleoyl-GPC (18:1)	19420-56-5	17240641	HMDB0002815	C03916	16081932	Pos Late	-3.40866	-2.69309	0.371191	0.997172	-0.715572
1-oleoyl-GPE (18:1)	100001569	402	35628	158745	Lipid	Lysophospholipid	2689	NAMED	PYVRVRFVLRNJLY-MZMPXXGTSA-N	O=P(OCC[NH3+])([O-])OC[C@H](O)COC(CCCCCCC\C=C/CCCCCCCC)=O	1-oleoyl-GPE (18:1)	1-oleoyl-GPE (18:1)	89576-29-4	7826021	HMDB0011506		9547071	Pos Late	-3.02058	-2.38919	0.369122	0.997172	-0.631388
1-oleoyl-GPG (18:1)*	100005716	209	45968	144192	Lipid	Lysophospholipid	2731	NAMED	FQQQKGAFQIIGLQ-VYFUBJQISA-N	O[C@H](COC(CCCCCCC/C=C\CCCCCCCC)=O)COP(OCC(O)CO)(O)=O	1-oleoyl-GPG (18:1)*	1-oleoyl-GPG (18:1)*		34999689	HMDB0240602			Neg	-3.07532	-2.44991	0.487873	0.997172	-0.62541
1-oleoyl-GPI (18:1)	100001777	209	36602	146821	Lipid	Lysophospholipid	2741	NAMED	UGDOFRYHDCDVHD-JCASDCETSA-N	[H]C(C(O)(C(O)([C@](O)1[H])[H])[H])([C@@](OP(O)(OC[C@@]([H])(COC(CCCCCCC/C=C\CCCCCCCC)=O)O)=O)([C@]1(O)[H])[H])O	1-oleoyl-GPI (18:1)	1-oleoyl-GPI (18:1)			HMDB0061693		86289645	Neg	-3.42231	-2.87015	0.578522	0.997172	-0.552157
1-oleoylglycerol (18:1)	100000924	209	21184	126057	Lipid	Monoacylglycerol	2874	NAMED	RZRNAYUHWVFMIP-KTKRTIGZSA-N	O=C(OCC(O)CO)CCCCCCC/C=C\CCCCCCCC	1-oleoylglycerol (18:1)	1-oleoylglycerol (18:1)	111-03-5	4446588	HMDB0011567		5283468	Neg	-2.99805	-2.525	0.509864	0.997172	-0.473056
1-palmitoleoyl-2-linolenoyl-GPC (16:1/18:3)*	100009345	402	53180	166609	Lipid	Phosphatidylcholine (PC)	2328	NAMED	MMUCLZZSNHBNFL-KBTBXKTRSA-N	O=C(CCCCCCC/C=C\CCCCCC)OC[C@]([H])(COP(OCC[N+](C)(C)C)([O-])=O)OC(CCCCCCC/C=C\C/C=C\C/C=C\CC)=O	1-palmitoleoyl-2-linolenoyl-GPC (16:1/18:3)*	1-palmitoleoyl-2-linolenoyl-GPC (16:1/18:3)*		24766677	HMDB0008008		52922452	Pos Late	-2.64431	-2.71678	0.910846	0.997172	0.0724698
1-palmitoleoyl-2-linoleoyl-GPC (16:1/18:2)*	100009075	402	52683	165450	Lipid	Phosphatidylcholine (PC)	2327	NAMED	QJWDAOSZZYVBJZ-KXESGEQTSA-N	O=C(CCCCCCC/C=C\CCCCCC)OC[C@]([H])(COP(OCC[N+](C)(C)C)([O-])=O)OC(CCCCCCC/C=C\C/C=C\CCCCC)=O	1-palmitoleoyl-2-linoleoyl-GPC (16:1/18:2)*	1-palmitoleoyl-2-linoleoyl-GPC (16:1/18:2)*		24766675	HMDB0008006		24778768	Pos Late	-3.08893	-2.80251	0.7258	0.997172	-0.286422
1-palmitoleoyl-GPC (16:1)*	100001511	402	33230	158553	Lipid	Lysophospholipid	2620	NAMED	LFUDDCMNKWEORN-KHPPLWFESA-N	O=P(OCC[N+](C)(C)C)([O-])OCC(O)COC(CCCCCCC/C=C\CCCCCC)=O	1-palmitoleoyl-GPC (16:1)*	1-palmitoleoyl-GPC (16:1)*		21403152	HMDB0010383		24779461	Pos Late	-3.28226	-2.50729	0.325855	0.997172	-0.774971
1-palmitoleoyl-GPE (16:1)*	100001784	402	34565	158671	Lipid	Lysophospholipid	2682	NAMED	DSOWUEHXZJUNID-FPLPWBNLSA-N	O=P(OCCN)(O)OCC(O)COC(CCCCCCC/C=C\CCCCCC)=O	1-palmitoleoyl-GPE (16:1)*	1-palmitoleoyl-GPE (16:1)*			HMDB0011474		53480923	Pos Late	-3.07327	-2.1306	0.37618	0.997172	-0.94267
1-palmitoleoyl-GPI (16:1)*	100001786	209	36618	146823	Lipid	Lysophospholipid	2736	NAMED	VPFGUPHJCAHVJV-JFCSUPIBSA-N	CCCCCC\C=C/CCCCCCCC(OC[C@]([H])(COP(O[C@](C(O)(C(O)(C(O)([C@](O)1[H])[H])[H])[H])([C@]1(O)[H])[H])(O)=O)O)=O	1-palmitoleoyl-GPI (16:1)*	1-palmitoleoyl-GPI (16:1)*			HMDB0061695			Neg	-2.57224	-3.01835	0.671567	0.997172	0.446114
1-palmitoleoylglycerol (16:1)*	100008952	209	52431	164555	Lipid	Monoacylglycerol	2871	NAMED	KVYUBFKSKZWZSV-BQYQJAHWSA-N	CCCCCC/C=C/CCCCCCCC(OCC(O)CO)=O	1-palmitoleoylglycerol (16:1)*	1-palmitoleoylglycerol (16:1)*			HMDB0011565			Neg	-3.59913	-2.47134	0.275628	0.997172	-1.12778
1-palmitoyl-2-(hydroxylinoleoyl)-GPC (16:0/18:2(OH))*	100015689	402	57415	211066	Lipid	Phosphatidylcholine (PC)	2305	NAMED	QAPGDFJIZLYEBT-DYMXKLMASA-N	O=C(CCCCCCCCCCCCCCC)OCC(COP(OCC[N+](C)(C)C)([O-])=O)OC(C(O)CCCCCC/C=C\C/C=C\CCCCC)=O	1-palmitoyl-2-(hydroxylinoleoyl)-GPC (16:0/18:2(OH))*	1-palmitoyl-2-(hydroxylinoleoyl)-GPC (16:0/18:2(OH))*						Pos Late	-2.77202	-3.16095	0.683648	0.997172	0.38893
1-palmitoyl-2-arachidonoyl-GPC (16:0/20:4n6)	100008914	402	52462	165128	Lipid	Phosphatidylcholine (PC)	2315	NAMED	IIZPXYDJLKNOIY-JXPKJXOSSA-N	CCCCCCCCCCCCCCCC(OC[C@@]([H])(OC(CCC/C=C\C/C=C\C/C=C\C/C=C\CCCCC)=O)COP([O-])(OCC[N+](C)(C)C)=O)=O	1-palmitoyl-2-arachidonoyl-GPC (16:0/20:4n6)	1-palmitoyl-2-arachidonoyl-GPC (16:0/20:4n6)	35418-58-7	8923140	HMDB0007982	C05208	10747814	Pos Late	-3.05723	-2.82883	0.220579	0.997172	-0.2284
1-palmitoyl-2-arachidonoyl-GPE (16:0/20:4)*	100008990	402	52464	165131	Lipid	Phosphatidylethanolamine (PE)	2434	NAMED	DRIVXEVMDWCWLI-CAQMIEAISA-N	O=C(CCCCCCCCCCCCCCC)OC[C@]([H])(COP(OCCN)(O)=O)OC(CCC/C=C\C/C=C\C/C=C\C/C=C\CCCCC)=O	1-palmitoyl-2-arachidonoyl-GPE (16:0/20:4)*	1-palmitoyl-2-arachidonoyl-GPE (16:0/20:4)*		7825750	HMDB0005323	C05210	9546800	Pos Late	-3.33785	-2.8153	0.419749	0.997172	-0.522558
1-palmitoyl-2-arachidonoyl-GPI (16:0/20:4)*	100008993	402	52467	208085	Lipid	Phosphatidylinositol (PI)	2557	NAMED	KIQYUSYSJTUGFZ-LSLODQAYSA-N	O=C(CCCCCCCCCCCCCCC)OC[C@@]([H])(OC(CCC/C=C\C/C=C\C/C=C\C/C=C\CCCCC)=O)COP(O[C@H]1[C@H](O)[C@@H](O)[C@H](O)[C@@H](O)[C@H]1O)(O)=O	1-palmitoyl-2-arachidonoyl-GPI (16:0/20:4)*	1-palmitoyl-2-arachidonoyl-GPI (16:0/20:4)*		24767674	HMDB0009789			Pos Late	-3.14564	-2.77899	0.482352	0.997172	-0.366648
1-palmitoyl-2-docosahexaenoyl-GPC (16:0/22:6)	100008915	402	52610	165342	Lipid	Phosphatidylcholine (PC)	2321	NAMED	IESVDEZGAHUQJU-ZLBXKVHBSA-N	CCCCCCCCCCCCCCCC(OC[C@](OC(CC/C=C\C/C=C\C/C=C\C/C=C\C/C=C\C/C=C\CC)=O)([H])COP([O-])(OCC[N+](C)(C)C)=O)=O	1-palmitoyl-2-docosahexaenoyl-GPC (16:0/22:6)	1-palmitoyl-2-docosahexaenoyl-GPC (16:0/22:6)	59403-54-2	4946007	HMDB0007991		6441886	Pos Late	-2.84185	-2.94099	0.74098	0.997172	0.0991423
1-palmitoyl-2-docosahexaenoyl-GPE (16:0/22:6)*	100008991	402	52465	165133	Lipid	Phosphatidylethanolamine (PE)	2436	NAMED	MPWUZHVZZKSTPV-MADBQMNMSA-N	O=C(CCCCCCCCCCCCCCC)OC[C@]([H])(COP(OCCN)(O)=O)OC(CC/C=C\C/C=C\C/C=C\C/C=C\C/C=C\C/C=C\CC)=O	1-palmitoyl-2-docosahexaenoyl-GPE (16:0/22:6)*	1-palmitoyl-2-docosahexaenoyl-GPE (16:0/22:6)*		7825749	HMDB0008946		9546799	Pos Late	-2.68895	-2.96438	0.54258	0.997172	0.275424
1-palmitoyl-2-eicosapentaenoyl-GPC (16:0/20:5)*	100008989	402	52463	165130	Lipid	Phosphatidylcholine (PC)	2316	NAMED	KLTHQSWIRFFBRI-RWSHWRRPSA-N	CCCCCCCCCCCCCCCC(OCC(OC(CCC/C=C/C/C=C/C/C=C/C/C=C/C/C=C/CC)=O)COP([O-])(OCC[N+](C)(C)C)=O)=O	1-palmitoyl-2-eicosapentaenoyl-GPC (16:0/20:5)*	1-palmitoyl-2-eicosapentaenoyl-GPC (16:0/20:5)*			HMDB0007984		24778723	Pos Late	-3.04079	-2.50144	0.399404	0.997172	-0.539352
1-palmitoyl-2-gamma-linolenoyl-GPC (16:0/18:3n6)*	100009154	402	54812	183735	Lipid	Phosphatidylcholine (PC)	2307	NAMED	CNNSEHUKQJCGTE-UPPWDXJYSA-N	O=C(CCCCCCCCCCCCCCC)OC[C@]([H])(COP(OCC[N+](C)(C)C)([O-])=O)OC(CCCC/C=C\C/C=C\C/C=C\CCCCC)=O	1-palmitoyl-2-gamma-linolenoyl-GPC (16:0/18:3n6)*	1-palmitoyl-2-gamma-linolenoyl-GPC (16:0/18:3n6)*		24766645	HMDB0007974		24778699	Pos Late	-3.05181	-2.94118	0.810995	0.997172	-0.11063
1-palmitoyl-2-linoleoyl-GPC (16:0/18:2)	1537	402	42446	165129	Lipid	Phosphatidylcholine (PC)	2304	NAMED	JLPULHDHAOZNQI-ZTIMHPMXSA-N	O=P([O-])(OC[C@@H](COC(CCCCCCCCCCCCCCC)=O)OC(CCCCCCC/C=C\C/C=C\CCCCC)=O)OCC[N+](C)(C)C	1-palmitoyl-2-linoleoyl-GPC (16:0/18:2)	1-palmitoyl-2-linoleoyl-GPC (16:0/18:2)	40811-94-7	4450224	HMDB0007973		5287971	Pos Late	-2.92022	-2.86043	0.899362	0.997172	-0.0597988
1-palmitoyl-2-linoleoyl-GPE (16:0/18:2)	100001870	402	42449	164197	Lipid	Phosphatidylethanolamine (PE)	2428	NAMED	HBZNVZIRJWODIB-NHCUFCNUSA-N	O=C(CCCCCCC/C=C\C/C=C\CCCCC)O[C@@H](COP(OCCN)(O)=O)COC(CCCCCCCCCCCCCCC)=O	1-palmitoyl-2-linoleoyl-GPE (16:0/18:2)	1-palmitoyl-2-linoleoyl-GPE (16:0/18:2)		7825697	HMDB0005322		9546747	Pos Late	-2.84815	-2.71323	0.829761	0.997172	-0.134913
1-palmitoyl-2-linoleoyl-GPG (16:0/18:2)	1543	305	52628	165381	Lipid	Phosphatidylglycerol (PG)	2538	NAMED	ATBOMIWRCZXYSZ-DLPCDOJJSA-N	O=P(O)(OCC(O)CO)OC[C@@H](COC(CCCCCCCCCCCCCCC)=O)OC(CCCCCCC/C=C\C/C=C\CCCCC)=O	1-palmitoyl-2-linoleoyl-GPG (16:0/18:2)	1-palmitoyl-2-linoleoyl-GPG (16:0/18:2)	322647-44-9	21403027	HMDB0010575		52927246	Polar	-2.89337	-2.92021	0.952029	0.997172	0.0268453
1-palmitoyl-2-linoleoyl-GPI (16:0/18:2)	1528	305	52450	165113	Lipid	Phosphatidylinositol (PI)	2554	NAMED	BSNJSZUDOMPYIR-DMDPBSJXSA-N	O=C(CCCCCCC/C=C\C/C=C\CCCCC)O[C@@H](COP(OC1C(O)C(O)C(O)C(O)C1O)(O)=O)COC(CCCCCCCCCCCCCCC)=O	1-palmitoyl-2-linoleoyl-GPI (16:0/18:2)	1-palmitoyl-2-linoleoyl-GPI (16:0/18:2)		21403024	HMDB0009784		46891795	Polar	-3.10255	-2.92279	0.721065	0.997172	-0.179759
1-palmitoyl-2-oleoyl-GPC (16:0/18:1)	1539	402	52461	165127	Lipid	Phosphatidylcholine (PC)	2301	NAMED	WTJKGGKOPKCXLL-PFDVCBLKSA-N	O=C(CCCCCCC/C=C\CCCCCCCC)O[C@@H](COC(CCCCCCCCCCCCCCC)=O)COP(OCC[N+](C)(C)C)([O-])=O	1-palmitoyl-2-oleoyl-GPC (16:0/18:1)	1-palmitoyl-2-oleoyl-GPC (16:0/18:1)	26853-31-6,26853-31-6	4940699	HMDB0007972	C13875	6436017	Pos Late	-3.2599	-2.65175	0.194174	0.997172	-0.608144
1-palmitoyl-2-oleoyl-GPE (16:0/18:1)	1526	402	19263	164198	Lipid	Phosphatidylethanolamine (PE)	2426	NAMED	FHQVHHIBKUMWTI-OTMQOFQLSA-N	CCCCCCCC\C=C/CCCCCCCC(O[C@](COC(CCCCCCCCCCCCCCC)=O)(COP([O-])(OCC[N+]([H])([H])[H])=O)[H])=O	1-palmitoyl-2-oleoyl-GPE (16:0/18:1)	1-palmitoyl-2-oleoyl-GPE (16:0/18:1)	26662-94-2	4446615	HMDB0005320		5283496	Pos Late	-3.36121	-2.54724	0.107129	0.997172	-0.813962
1-palmitoyl-2-oleoyl-GPG (16:0/18:1)	100000641	402	52448	208095	Lipid	Phosphatidylglycerol (PG)	2537	NAMED	PAZGBAOHGQRCBP-DDDNOICHSA-N	OCC(COP(O)(OC[C@@]([H])(COC(CCCCCCCCCCCCCCC)=O)OC(CCCCCCC/C=C\CCCCCCCC)=O)=O)O	1-palmitoyl-2-oleoyl-GPG (16:0/18:1)	1-palmitoyl-2-oleoyl-GPG (16:0/18:1)		4446626			70789105	Pos Late	-3.26734	-3.10669	0.671043	0.997172	-0.160656
1-palmitoyl-2-oleoyl-GPI (16:0/18:1)*	100009066	305	52669	165429	Lipid	Phosphatidylinositol (PI)	2552	NAMED	PDLAMJKMOKWLAJ-KTBSNPQYSA-N	O=C(CCCCCCCCCCCCCCC)OC[C@@]([H])(OC(CCCCCCC/C=C\CCCCCCCC)=O)COP(O[C@H]1[C@H](O)[C@@H](O)[C@H](O)[C@@H](O)[C@H]1O)(O)=O	1-palmitoyl-2-oleoyl-GPI (16:0/18:1)*	1-palmitoyl-2-oleoyl-GPI (16:0/18:1)*		24767668	HMDB0009783		71296232	Polar	-3.35666	-3.27881	0.871377	0.997172	-0.0778526
1-palmitoyl-2-palmitoleoyl-GPC (16:0/16:1)*	100008984	402	52470	165143	Lipid	Phosphatidylcholine (PC)	2297	NAMED	QIBZFHLFHCIUOT-HTXNQAPBSA-N	CCCCCCCCCCCCCCCC(OCC(OC(CCCCCCC/C=C/CCCCCC)=O)COP([O-])(OCC[N+](C)(C)C)=O)=O	1-palmitoyl-2-palmitoleoyl-GPC (16:0/16:1)*	1-palmitoyl-2-palmitoleoyl-GPC (16:0/16:1)*			HMDB0007969		6443788	Pos Late	-3.17757	-2.29585	0.115021	0.997172	-0.881719
1-palmitoyl-2-palmitoleoyl-GPE (16:0/16:1)*	100008996	402	52471	165147	Lipid	Phosphatidylethanolamine (PE)	2423	NAMED	CZOSTDZGCCEZTJ-WMHOIYFHSA-N	O=C(CCCCCCCCCCCCCCC)OC[C@]([H])(COP(OCCN)(O)=O)OC(CCCCCCC/C=C\CCCCCC)=O	1-palmitoyl-2-palmitoleoyl-GPE (16:0/16:1)*	1-palmitoyl-2-palmitoleoyl-GPE (16:0/16:1)*		24768424	HMDB0008924		52924925	Pos Late	-3.45233	-2.23546	0.21944	0.997172	-1.21687
1-palmitoyl-2-pentadecanoyl-GPC (16:0/15:0)*	100016019	402	57757	213377	Lipid	Phosphatidylcholine (PC)	2295	NAMED	NPGWXTIWUUFYAB-DIPNUNPCSA-N	O=C(CCCCCCCCCCCCCCC)OC[C@]([H])(COP(OCC[N+](C)(C)C)([O-])=O)OC(CCCCCCCCCCCCCC)=O	1-palmitoyl-2-pentadecanoyl-GPC (16:0/15:0)*	1-palmitoyl-2-pentadecanoyl-GPC (16:0/15:0)*		24766642	HMDB0007967		24778680	Pos Late	-3.27137	-3.16823	0.831947	0.997172	-0.103141
1-palmitoyl-2-stearoyl-GPC (16:0/18:0)	100008921	402	52616	165348	Lipid	Phosphatidylcholine (PC)	2299	NAMED	PZNPLUBHRSSFHT-RRHRGVEJSA-N	O=C(CCCCCCCCCCCCCCC)OC[C@]([H])(COP(OCC[N+](C)(C)C)([O-])=O)OC(CCCCCCCCCCCCCCCCC)=O	1-palmitoyl-2-stearoyl-GPC (16:0/18:0)	1-palmitoyl-2-stearoyl-GPC (16:0/18:0)	59403-51-9	24766643	HMDB0007970	C03889	24778686	Pos Late	-3.46336	-2.76166	0.21287	0.997172	-0.701703
1-palmitoyl-2-stearoyl-GPE (16:0/18:0)*	100009205	402	57388	210931	Lipid	Phosphatidylethanolamine (PE)	2425	NAMED	RPJZYOHZALDGKI-DIPNUNPCSA-N	O=C(CCCCCCCCCCCCCCC)OC[C@]([H])(COP(OCCN)(O)=O)OC(CCCCCCCCCCCCCCCCC)=O	1-palmitoyl-2-stearoyl-GPE (16:0/18:0)*	1-palmitoyl-2-stearoyl-GPE (16:0/18:0)*		4484107	HMDB08925		5326793	Pos Late	-3.4521	-2.72614	0.286102	0.997172	-0.725965
1-palmitoyl-GPC (16:0)	100001263	402	33955	158599	Lipid	Lysophospholipid	2618	NAMED	ASWBNKHCZGQVJV-UHFFFAOYSA-N	O=P(OCC[N+](C)(C)C)([O-])OCC(O)COC(CCCCCCCCCCCCCCC)=O	1-palmitoyl-GPC (16:0)	1-palmitoyl-GPC (16:0)	17364-16-8	78064	HMDB0010382	C04102	86554	Pos Late	-2.97902	-2.70492	0.433571	0.997172	-0.2741
1-palmitoyl-GPE (16:0)	100001567	402	35631	158748	Lipid	Lysophospholipid	2680	NAMED	YVYMBNSKXOXSKW-HXUWFJFHSA-N	O=P(OCC[NH3+])([O-])OC[C@H](O)COC(CCCCCCCCCCCCCCC)=O	1-palmitoyl-GPE (16:0)	1-palmitoyl-GPE (16:0)	53862-35-4	7826019	HMDB0011503		9547069	Pos Late	-2.91887	-2.80609	0.826872	0.997172	-0.11278
1-palmitoyl-GPG (16:0)*	100005717	209	45970	144193	Lipid	Lysophospholipid	2726	NAMED	BVJSKAUUFXBDOB-UHFFFAOYSA-N	O=P(OCC(O)CO)(O)OCC(O)COC(CCCCCCCCCCCCCCC)=O	1-palmitoyl-GPG (16:0)*	1-palmitoyl-GPG (16:0)*		2548639	HMDB0240601		3300276	Neg	-2.58791	-2.61869	0.973735	0.997172	0.0307751
1-palmitoyl-GPI (16:0)	100001655	209	35305	146820	Lipid	Lysophospholipid	2735	NAMED	UOXRPRZMAROFPH-AQFLIPHUSA-N	[H]C(C(O)(C(O)([C@](O)1[H])[H])[H])([C@@](OP(O)(OC[C@@]([H])(COC(CCCCCCCCCCCCCCC)=O)O)=O)([C@]1(O)[H])[H])O	1-palmitoyl-GPI (16:0)	1-palmitoyl-GPI (16:0)			HMDB0061695		71296207	Neg	-2.84245	-2.75889	0.92526	0.997172	-0.0835678
1-palmitoylglycerol (16:0)	100000827	209	21127	126053	Lipid	Monoacylglycerol	2870	NAMED	QHZLMUACJMDIAE-UHFFFAOYSA-N	O=C(CCCCCCCCCCCCCCC)OCC(O)CO	1-palmitoylglycerol (16:0)	1-palmitoylglycerol (16:0)	542-44-9	14201	HMDB0011564		14900	Neg	-3.38375	-2.81464	0.467151	0.997172	-0.569112
1-palmityl-2-linoleoyl-GPC (O-16:0/18:2)*	100009134	402	53175	166600	Lipid	Plasmalogen	2810	NAMED	IQACMFWAGALEAQ-WESJWMGVSA-N	[H][C@](OC(CCCCCCC/C=C\C/C=C\CCCCC)=O)(COP(OCC[N+](C)(C)C)([O-])=O)COCCCCCCCCCCCCCCCC	1-palmityl-2-linoleoyl-GPC (O-16:0/18:2)*	1-palmityl-2-linoleoyl-GPC (O-16:0/18:2)*		4947190	HMDB0011151		6443157	Pos Late	-2.96335	-2.66423	0.566216	0.997172	-0.299117
1-palmityl-2-palmitoyl-GPC (O-16:0/16:0)*	100015586	402	57332	210830	Lipid	Plasmalogen	2807	NAMED	WOTHHEHCEYHCFE-LDLOPFEMSA-N	[H][C@](OC(CCCCCCCCCCCCCCC)=O)(COP(OCC[N+](C)(C)C)([O-])=O)COCCCCCCCCCCCCCCCC	1-palmityl-2-palmitoyl-GPC (O-16:0/16:0)*	1-palmityl-2-palmitoyl-GPC (O-16:0/16:0)*		128719			145911	Pos Late	-3.53564	-3.04927	0.350033	0.997172	-0.486371
1-palmityl-2-stearoyl-GPC (O-16:0/18:0)*	100010966	402	55040	208150	Lipid	Plasmalogen	2808	NAMED	PXPSGTINXJQLBR-VQJSHJPSSA-N	[H][C@](OC(CCCCCCCCCCCCCCCCC)=O)(COP(OCC[N+](C)(C)C)([O-])=O)COCCCCCCCCCCCCCCCC	1-palmityl-2-stearoyl-GPC (O-16:0/18:0)*	1-palmityl-2-stearoyl-GPC (O-16:0/18:0)*		9977836	HMDB0013405		11803170	Pos Late	-2.96574	-2.834	0.850153	0.997172	-0.131745
1-palmityl-GPC (O-16:0)	100000611	402	20458	164193	Lipid	Lysoplasmalogen	2849	NAMED	VLBPIWYTPAXCFJ-XMMPIXPASA-N	CCCCCCCCCCCCCCCCOC[C@]([H])(COP([O-])(OCC[N+](C)(C)C)=O)O	1-palmityl-GPC (O-16:0)	1-palmityl-GPC (O-16:0)	52691-62-0	3845			3983	Pos Late	-2.81988	-2.90978	0.86616	0.997172	0.0898986
1-pentadecanoyl-2-arachidonoyl-GPC (15:0/20:4)*	100009122	402	53194	166624	Lipid	Phosphatidylcholine (PC)	2290	NAMED	ZSWHHKKYMMYPPD-MSZSINMWSA-N	O=C(CCCCCCCCCCCCCC)OC[C@]([H])(COP(OCC[N+](C)(C)C)([O-])=O)OC(CCC/C=C\C/C=C\C/C=C\C/C=C\CCCCC)=O	1-pentadecanoyl-2-arachidonoyl-GPC (15:0/20:4)*	1-pentadecanoyl-2-arachidonoyl-GPC (15:0/20:4)*		24766624	HMDB0007949		52922330	Pos Late	-3.23059	-3.16055	0.894361	0.997172	-0.0700376
1-pentadecanoyl-2-docosahexaenoyl-GPC (15:0/22:6)*	100009123	402	53197	166627	Lipid	Phosphatidylcholine (PC)	2291	NAMED	GEINPYKZLFHHIL-HEXXMCQTSA-N	O=C(CCCCCCCCCCCCCC)OC[C@]([H])(COP(OCC[N+](C)(C)C)([O-])=O)OC(CC/C=C\C/C=C\C/C=C\C/C=C\C/C=C\C/C=C\CC)=O	1-pentadecanoyl-2-docosahexaenoyl-GPC (15:0/22:6)*	1-pentadecanoyl-2-docosahexaenoyl-GPC (15:0/22:6)*		24766633	HMDB0007958		52922342	Pos Late	-2.79935	-3.39858	0.478684	0.997172	0.599226
1-pentadecanoyl-2-linoleoyl-GPC (15:0/18:2)*	100009035	402	52497	165189	Lipid	Phosphatidylcholine (PC)	2289	NAMED	DGBYUHHIADYUMU-UESLNCBNSA-N	O=C(CCCCCCCCCCCCCC)OC[C@]([H])(COP(OCC[N+](C)(C)C)([O-])=O)OC(CCCCCCC/C=C\C/C=C\CCCCC)=O	1-pentadecanoyl-2-linoleoyl-GPC (15:0/18:2)*	1-pentadecanoyl-2-linoleoyl-GPC (15:0/18:2)*		24766615	HMDB0007940		24778664	Pos Late	-2.80717	-3.01147	0.781259	0.997172	0.204295
1-pentadecanoyl-GPC (15:0)*	100002173	402	37418	158898	Lipid	Lysophospholipid	2617	NAMED	RJZVWDTYEWCUAR-QFIPXVFZSA-N	O=P(OCC[N+](C)(C)C)([O-])OC[C@@H](O)COC(CCCCCCCCCCCCCC)=O	1-pentadecanoyl-GPC (15:0)*	1-pentadecanoyl-GPC (15:0)*			HMDB0010381		24779458	Pos Late	-3.03672	-3.36621	0.637904	0.997172	0.32949
1-pentadecanoylglycerol (15:0)	100001431	209	47898	151551	Lipid	Monoacylglycerol	2869	NAMED	QSKPZDMBULYMDQ-UHFFFAOYSA-N	O=C(CCCCCCCCCCCCCC)OCC(O)CO	1-pentadecanoylglycerol (15:0)	1-pentadecanoylglycerol (15:0)	104140-07-0	165667			190750	Neg	-2.42396	-3.41688	0.139891	0.997172	0.992916
1-stearoyl-2-adrenoyl-GPC (18:0/22:4)*	100009146	402	55061	208175	Lipid	Phosphatidylcholine (PC)	2354	NAMED	AXZGUCXCTZMPTR-UVGACIQRSA-N	O=C(CCCCCCCCCCCCCCCCC)OC[C@]([H])(COP(OCC[N+](C)(C)C)([O-])=O)OC(CCCCC/C=C\C/C=C\C/C=C\C/C=C\CCCCC)=O	1-stearoyl-2-adrenoyl-GPC (18:0/22:4)*	1-stearoyl-2-adrenoyl-GPC (18:0/22:4)*		24766718	HMDB0008054		24778868	Pos Late	-3.1798	-2.92003	0.522356	0.997172	-0.259773
1-stearoyl-2-arachidonoyl-GPC (18:0/20:4)	100001869	402	42450	164205	Lipid	Phosphatidylcholine (PC)	2351	NAMED	PSVRFUPOQYJOOZ-QNPWAGBNSA-N	C[N+](C)(CCOP([O-])(OC[C@@]([H])(COC(CCCCCCCCCCCCCCCCC)=O)OC(CCC/C=C\C/C=C\C/C=C\C/C=C\CCCCC)=O)=O)C	1-stearoyl-2-arachidonoyl-GPC (18:0/20:4)	1-stearoyl-2-arachidonoyl-GPC (18:0/20:4)	35418-59-8	17347139	HMDB0008048		16219824	Pos Late	-3.04184	-2.84861	0.382566	0.997172	-0.193227
1-stearoyl-2-arachidonoyl-GPE (18:0/20:4)	100008977	402	52447	165110	Lipid	Phosphatidylethanolamine (PE)	2456	NAMED	ANRKEHNWXKCXDB-BHFWLYLHSA-N	O=C(CCCCCCCCCCCCCCCCC)OC[C@]([H])(COP(OCCN)(O)=O)OC(CCC/C=C\C/C=C\C/C=C\C/C=C\CCCCC)=O	1-stearoyl-2-arachidonoyl-GPE (18:0/20:4)	1-stearoyl-2-arachidonoyl-GPE (18:0/20:4)		4451158	HMDB0009003	C05210	5289133	Pos Late	-3.11783	-2.75532	0.359002	0.997172	-0.36251
1-stearoyl-2-arachidonoyl-GPI (18:0/20:4)	100000616	402	52449	208070	Lipid	Phosphatidylinositol (PI)	2574	NAMED	KRTOMQDUKGRFDJ-YKOKTLGVSA-N	CCCCCCCCCCCCCCCCCC(OC[C@]([H])(COP(O)(O[C@](C(O)(C(O)(C(O)([C@](O)1[H])[H])[H])[H])([C@]1(O)[H])[H])=O)OC(CCC/C=C\C/C=C\C/C=C\C/C=C\CCCCC)=O)=O	1-stearoyl-2-arachidonoyl-GPI (18:0/20:4)	1-stearoyl-2-arachidonoyl-GPI (18:0/20:4)	383907-33-3	21403055	HMDB0009815			Pos Late	-3.29058	-2.95757	0.377615	0.997172	-0.333011
1-stearoyl-2-arachidonoyl-GPS (18:0/20:4)	100001872	402	52235	164206	Lipid	Phosphatidylserine (PS)	2526	NAMED	SVOUGFFDROZBJI-DNALCEECSA-N	O=C(CCCCCCCCCCCCCCCCC)OC[C@]([H])(COP(O)(OC[C@]([NH3+])(C([O-])=O)[H])=O)OC(CCC/C=C\C/C=C\C/C=C\C/C=C\CCCCC)=O	1-stearoyl-2-arachidonoyl-GPS (18:0/20:4)	1-stearoyl-2-arachidonoyl-GPS (18:0/20:4)			HMDB0012383		24779545	Pos Late	-3.17824	-3.33515	0.753052	0.997172	0.156906
1-stearoyl-2-dihomo-linolenoyl-GPC (18:0/20:3n3 or 6)*	100009051	402	52629	165382	Lipid	Phosphatidylcholine (PC)	2347	NAMED	VGSUMLIRUGDCTF-NSMRCOLJSA-N	O=C(CCCCCCCCCCCCCCCCC)OC[C@]([H])(COP(OCC[N+](C)(C)C)([O-])=O)OC(CCCCCC/C=C\C/C=C\C/C=C\CCCCC)=O	1-stearoyl-2-dihomo-linolenoyl-GPC (18:0/20:3n3 or 6)*	1-stearoyl-2-dihomo-linolenoyl-GPC (18:0/20:3n3 or 6)*		24766712	HMDB0008047			Pos Late	-3.22211	-2.85733	0.673404	0.997172	-0.364781
1-stearoyl-2-dihomo-linolenoyl-GPE (18:0/20:3n3 or 6)*	100009215	402	57336	210835	Lipid	Phosphatidylethanolamine (PE)	2452	NAMED	XJPVAWWHABLYPE-KPRICRNFSA-N	O=C(CCCCCCCCCCCCCCCCC)OC[C@]([H])(COP(OCCN)(O)=O)OC(CCCCCC/C=C\C/C=C\C/C=C\CCCCC)=O	1-stearoyl-2-dihomo-linolenoyl-GPE (18:0/20:3n3 or 6)*	1-stearoyl-2-dihomo-linolenoyl-GPE (18:0/20:3n3 or 6)*		24768480	HMDB0009002		52924903	Pos Late	-2.08181	-2.72486	0.438991	0.997172	0.64305
1-stearoyl-2-dihomo-linolenoyl-GPI (18:0/20:3n3 or 6)*	100009184	402	54984	208073	Lipid	Phosphatidylinositol (PI)	2576	NAMED	ZUGLBBVIAIBIKG-KXPCXWIZSA-N	O=C(CCCCCCCCCCCCCCCCC)OC[C@@]([H])(OC(CCCCCC/C=C\C/C=C\C/C=C\CCCCC)=O)COP(O[C@H]1[C@H](O)[C@@H](O)[C@H](O)[C@@H](O)[C@H]1O)(O)=O	1-stearoyl-2-dihomo-linolenoyl-GPI (18:0/20:3n3 or 6)*	1-stearoyl-2-dihomo-linolenoyl-GPI (18:0/20:3n3 or 6)*		24767699	HMDB0009814			Pos Late	-3.8992	-2.23697	0.0911571	0.997172	-1.66223
1-stearoyl-2-dihomo-linolenoyl-GPS (18:0/20:3n3 or 6)*	100010964	402	55010	208115	Lipid	Phosphatidylserine (PS)	2525	NAMED	LIBQKAKFGGIIDU-NVSSCHKGSA-N	O=C(CCCCCCCCCCCCCCCCC)OC[C@]([H])(COP(OC[C@](C(O)=O)([H])N)(O)=O)OC(CCCCCC/C=C\C/C=C\C/C=C\CCCCC)=O	1-stearoyl-2-dihomo-linolenoyl-GPS (18:0/20:3n3 or 6)*	1-stearoyl-2-dihomo-linolenoyl-GPS (18:0/20:3n3 or 6)*		34449015	HMDB12382			Pos Late	-3.52758	-2.93986	0.249282	0.997172	-0.587717
1-stearoyl-2-docosahexaenoyl-GPC (18:0/22:6)	100008916	402	52611	165343	Lipid	Phosphatidylcholine (PC)	2357	NAMED	FAUYAENFVCNTAL-PFFNLMTBSA-N	O=C(CC/C=C\C/C=C\C/C=C\C/C=C\C/C=C\C/C=C\CC)O[C@H](COC(CCCCCCCCCCCCCCCCC)=O)CO[P](OCC[N+](C)(C)C)([O-])=O	1-stearoyl-2-docosahexaenoyl-GPC (18:0/22:6)	1-stearoyl-2-docosahexaenoyl-GPC (18:0/22:6)	59403-52-0		HMDB0008057		24778876	Pos Late	-2.77493	-2.84698	0.832541	0.997172	0.072048
1-stearoyl-2-docosahexaenoyl-GPE (18:0/22:6)*	100008992	402	52466	165134	Lipid	Phosphatidylethanolamine (PE)	2460	NAMED	XYYHNDVKALDFHQ-OXHZBIAZSA-N	O=C(CCCCCCCCCCCCCCCCC)OC[C@]([H])(COP(OCCN)(O)=O)OC(CC/C=C\C/C=C\C/C=C\C/C=C\C/C=C\C/C=C\CC)=O	1-stearoyl-2-docosahexaenoyl-GPE (18:0/22:6)*	1-stearoyl-2-docosahexaenoyl-GPE (18:0/22:6)*		7825748	HMDB0009012		9546798	Pos Late	-2.7229	-3.18543	0.344059	0.997172	0.462532
1-stearoyl-2-docosahexaenoyl-GPI (18:0/22:6)*	100009067	402	52668	208072	Lipid	Phosphatidylinositol (PI)	2580	NAMED	DJVOKHFQPGWUPK-SWXQTFNJSA-N	O=C(CCCCCCCCCCCCCCCCC)OC[C@@]([H])(OC(CC/C=C\C/C=C\C/C=C\C/C=C\C/C=C\C/C=C\CC)=O)COP(O[C@H]1[C@H](O)[C@@H](O)[C@H](O)[C@@H](O)[C@H]1O)(O)=O	1-stearoyl-2-docosahexaenoyl-GPI (18:0/22:6)*	1-stearoyl-2-docosahexaenoyl-GPI (18:0/22:6)*		24767706	HMDB0009821		52927465	Pos Late	-3.00394	-3.16837	0.844819	0.997172	0.164434
1-stearoyl-2-docosahexaenoyl-GPS (18:0/22:6)*	100001873	402	52696	208077	Lipid	Phosphatidylserine (PS)	2529	NAMED	XDVCLLIJRCKNQN-DYXVXJCOSA-N	O=C(CCCCCCCCCCCCCCCCC)OC[C@]([H])(COP(O)(OC[C@]([NH3+])(C([O-])=O)[H])=O)OC(CCC/C=C\C/C=C\C/C=C\C/C=C\C/C=C\C/C=C\C)=O	1-stearoyl-2-docosahexaenoyl-GPS (18:0/22:6)*	1-stearoyl-2-docosahexaenoyl-GPS (18:0/22:6)*	474943-18-5		HMDB0010167		24779546	Pos Late	-3.32106	-3.17044	0.7195	0.997172	-0.150617
1-stearoyl-2-docosapentaenoyl-GPC (18:0/22:5n3)*	100009141	402	52699	165472	Lipid	Phosphatidylcholine (PC)	2355	NAMED	MAAMGQXOTCBPFS-JPGWWKBXSA-N	O=C(CCCCCCCCCCCCCCCCC)OC[C@]([H])(COP(OCC[N+](C)(C)C)([O-])=O)OC(CCCCC/C=C\C/C=C\C/C=C\C/C=C\C/C=C\CC)=O	1-stearoyl-2-docosapentaenoyl-GPC (18:0/22:5n3)*	1-stearoyl-2-docosapentaenoyl-GPC (18:0/22:5n3)*		24766720	HMDB0008056		24778873	Pos Late	-3.27881	-2.92123	0.467027	0.997172	-0.357576
1-stearoyl-2-docosapentaenoyl-GPC (18:0/22:5n6)*	100009142	402	52700	165473	Lipid	Phosphatidylcholine (PC)	2356	NAMED	GLPAGCOJQYNMCC-NEEAVLKMSA-N	O=C(CCCCCCCCCCCCCCCCC)OC[C@]([H])(COP(OCC[N+](C)(C)C)([O-])=O)OC(CC/C=C\C/C=C\C/C=C\C/C=C\C/C=C\CCCCC)=O	1-stearoyl-2-docosapentaenoyl-GPC (18:0/22:5n6)*	1-stearoyl-2-docosapentaenoyl-GPC (18:0/22:5n6)*		24766719	HMDB0008055		24778871	Pos Late	-2.47719	-3.06118	0.306275	0.997172	0.583984
1-stearoyl-2-linoleoyl-GPC (18:0/18:2)*	100008980	402	52452	165115	Lipid	Phosphatidylcholine (PC)	2343	NAMED	FORFDCPQKJHEBF-JEFUZMEDSA-N	CCCCCCCCCCCCCCCCCC(OCC(OC(CCCCCCC/C=C/C/C=C/CCCCC)=O)COP([O-])(OCC[N+](C)(C)C)=O)=O	1-stearoyl-2-linoleoyl-GPC (18:0/18:2)*	1-stearoyl-2-linoleoyl-GPC (18:0/18:2)*			HMDB0008039		6441487	Pos Late	-3.28774	-3.18268	0.86469	0.997172	-0.105056
1-stearoyl-2-linoleoyl-GPE (18:0/18:2)*	100008976	402	52446	165108	Lipid	Phosphatidylethanolamine (PE)	2447	NAMED	YDTWOEYVDRKKCR-KNERPIHHSA-N	O=C(CCCCCCCCCCCCCCCCC)OC[C@]([H])(COP(OCCN)(O)=O)OC(CCCCCCC/C=C\C/C=C\CCCCC)=O	1-stearoyl-2-linoleoyl-GPE (18:0/18:2)*	1-stearoyl-2-linoleoyl-GPE (18:0/18:2)*		7825699	HMDB0008994		9546749	Pos Late	-3.13232	-2.92113	0.706112	0.997172	-0.211184
1-stearoyl-2-linoleoyl-GPG (18:0/18:2)*	100009110	402	57399	210976	Lipid	Phosphatidylglycerol (PG)	2546	NAMED	JPRWHUSRRGNLOV-KKUBIFFLSA-N	[H][C@@](CO)(O)COP(OC[C@]([H])(OC(CCCCCCC/C=C\C/C=C\CCCCC)=O)COC(CCCCCCCCCCCCCCCCC)=O)(O)=O	1-stearoyl-2-linoleoyl-GPG (18:0/18:2)*	1-stearoyl-2-linoleoyl-GPG (18:0/18:2)*		24768104				Pos Late	-3.2958	-3.1161	0.720505	0.997172	-0.179697
1-stearoyl-2-linoleoyl-GPI (18:0/18:2)	100008994	402	52468	208084	Lipid	Phosphatidylinositol (PI)	2561	NAMED	KZVRAFHIKMDULK-HAVSRZFESA-N	O=C(CCCCCCCCCCCCCCCCC)OC[C@@]([H])(OC(CCCCCCC/C=C\C/C=C\CCCCC)=O)COP(O[C@H]1[C@H](O)[C@@H](O)[C@H](O)[C@@H](O)[C@H]1O)(O)=O	1-stearoyl-2-linoleoyl-GPI (18:0/18:2)	1-stearoyl-2-linoleoyl-GPI (18:0/18:2)		24767694	HMDB0009809			Pos Late	-3.20434	-2.87614	0.594278	0.997172	-0.328199
1-stearoyl-2-oleoyl-GPC (18:0/18:1)	100008904	402	52438	164562	Lipid	Phosphatidylcholine (PC)	2340	NAMED	ATHVAWFAEPLPPQ-VRDBWYNSSA-N	O=C(CCCCCCCCCCCCCCCCC)OC[C@]([H])(COP(OCC[N+](C)(C)C)([O-])=O)OC(CCCCCCC/C=C\CCCCCCCC)=O	1-stearoyl-2-oleoyl-GPC (18:0/18:1)	1-stearoyl-2-oleoyl-GPC (18:0/18:1)	56421-10-4	24766704	HMDB0008038		24778825	Pos Late	-3.9346	-2.6405	0.0800719	0.997172	-1.2941
1-stearoyl-2-oleoyl-GPE (18:0/18:1)	100001856	402	42448	164202	Lipid	Phosphatidylethanolamine (PE)	2443	NAMED	JQKOHRZNEOQNJE-AYBNWLFXSA-N	O=C(CCCCCCC/C=C/CCCCCCCC)O[C@@H](COP(OCCN)(O)=O)COC(CCCCCCCCCCCCCCCCC)=O	1-stearoyl-2-oleoyl-GPE (18:0/18:1)	1-stearoyl-2-oleoyl-GPE (18:0/18:1)			HMDB0008993		9546742	Pos Late	-3.44955	-2.57658	0.332913	0.997172	-0.872972
1-stearoyl-2-oleoyl-GPG (18:0/18:1)	100001866	305	52623	165367	Lipid	Phosphatidylglycerol (PG)	2545	NAMED	ZEFGRNLJASLRBZ-GXFQOPFSSA-N	O=P(OCC(O)CO)(O)OC[C@H](OC(CCCCCCC/C=C\CCCCCCCC)=O)COC(CCCCCCCCCCCCCCCCC)=O	1-stearoyl-2-oleoyl-GPG (18:0/18:1)	1-stearoyl-2-oleoyl-GPG (18:0/18:1)	322647-48-3		HMDB0010604		24779551	Polar	-3.11905	-3.08288	0.932866	0.997172	-0.0361682
1-stearoyl-2-oleoyl-GPS (18:0/18:1)	100000639	402	19265	180966	Lipid	Phosphatidylserine (PS)	2523	NAMED	AJFWREUFUPEYII-PAHWMLEVSA-N	CCCCCCCCCCCCCCCCCC(OC[C@]([H])(COP(O)(OC[C@]([NH3+])(C([O-])=O)[H])=O)OC(CCCCCCC/C=C\CCCCCCCC)=O)=O	1-stearoyl-2-oleoyl-GPS (18:0/18:1)	1-stearoyl-2-oleoyl-GPS (18:0/18:1)		7826037	HMDB0010163		9547087	Pos Late	-3.50922	-3.29785	0.77622	0.997172	-0.211369
1-stearoyl-GPC (18:0)	100001271	402	33961	158603	Lipid	Lysophospholipid	2629	NAMED	IHNKQIMGVNPMTC-RUZDIDTESA-N	O[C@H](COC(CCCCCCCCCCCCCCCCC)=O)COP(OCC[N+](C)(C)C)([O-])=O	1-stearoyl-GPC (18:0)	1-stearoyl-GPC (18:0)	19420-57-6	435389	HMDB0010384		497300	Pos Late	-3.08262	-2.8487	0.589771	0.997172	-0.233924
1-stearoyl-GPE (18:0)	100001461	402	42398	159466	Lipid	Lysophospholipid	2687	NAMED	BBYWOYAFBUOUFP-JOCHJYFZSA-N	O=P(OCC[NH3+])([O-])OC[C@H](O)COC(CCCCCCCCCCCCCCCCC)=O	1-stearoyl-GPE (18:0)	1-stearoyl-GPE (18:0)	69747-55-3	7826018	HMDB0011130		9547068	Pos Late	-2.90512	-2.74325	0.819218	0.997172	-0.161861
1-stearoyl-GPG (18:0)	100001462	209	34437	126952	Lipid	Lysophospholipid	2729	NAMED	HFJVKBVEKQHVTO-OZAIVSQSSA-N	O=P(OCC(O)CO)(O)OC[C@H](O)COC(CCCCCCCCCCCCCCCCC)=O	1-stearoyl-GPG (18:0)	1-stearoyl-GPG (18:0)		21403138				Neg	-2.90902	-3.39771	0.585514	0.997172	0.48869
1-stearoyl-GPI (18:0)	100000656	305	19324	147174	Lipid	Lysophospholipid	2739	NAMED	MXAFDFDAIFZFET-CLBYPKMISA-N	[H]C(C(O)(C(O)([C@](O)1[H])[H])[H])([C@@](OP(O)(OC[C@@]([H])(COC(CCCCCCCCCCCCCCCCC)=O)O)=O)([C@]1(O)[H])[H])O	1-stearoyl-GPI (18:0)	1-stearoyl-GPI (18:0)	796963-93-4	21403067	HMDB0240261		71581135,42607495	Polar	-3.42842	-2.6098	0.244175	0.997172	-0.818621
1-stearoyl-GPS (18:0)*	100004327	402	45966	163989	Lipid	Lysophospholipid	2720	NAMED	ZPDQFUYPBVXUKS-KEKNWZKVSA-N	O=P(O)(OCC(O)COC(CCCCCCCCCCCCCCCCC)=O)OC[C@@H](C(O)=O)N	1-stearoyl-GPS (18:0)*	1-stearoyl-GPS (18:0)*		7826051	HMDB0061698		74819135	Pos Late	-3.19223	-3.20039	0.991442	0.997172	0.00816029
1-stearyl-2-arachidonoyl-GPC (O-18:0/20:4)*	100009019	402	57333	210831	Lipid	Plasmalogen	2813	NAMED	GBNPCIWXLWZJGA-ADTCAWDJSA-N	CCCCCCCCCCCCCCCCCCOCC(OC(CCC/C=C/C/C=C/C/C=C/C/C=C/CCCCC)=O)COP([O-])(OCC[N+](C)(C)C)=O	1-stearyl-2-arachidonoyl-GPC (O-18:0/20:4)*	1-stearyl-2-arachidonoyl-GPC (O-18:0/20:4)*						Pos Late	-2.31626	-3.0028	0.419436	0.997172	0.686535
1,2-dilinoleoyl-GPC (18:2/18:2)	100008903	402	52603	165331	Lipid	Phosphatidylcholine (PC)	2377	NAMED	FVXDQWZBHIXIEJ-LNDKUQBDSA-N	CCCCC/C=C\C/C=C\CCCCCCCC(OC[C@@H](OC(CCCCCCC/C=C\C/C=C\CCCCC)=O)COP([O-])(OCC[N+](C)(C)C)=O)=O	1,2-dilinoleoyl-GPC (18:2/18:2)	1,2-dilinoleoyl-GPC (18:2/18:2)	998-06-1	4450312	HMDB0008138		5288075	Pos Late	-2.77324	-2.90846	0.870178	0.997172	0.135219
1,2-dilinoleoyl-GPE (18:2/18:2)*	100009217	402	53174	166599	Lipid	Phosphatidylethanolamine (PE)	2470	NAMED	SSCDRSKJTAQNNB-DWEQTYCFSA-N	O=C(CCCCCCC/C=C\C/C=C\CCCCC)OC[C@]([H])(COP(OCCN)(O)=O)OC(CCCCCCC/C=C\C/C=C\CCCCC)=O	1,2-dilinoleoyl-GPE (18:2/18:2)*	1,2-dilinoleoyl-GPE (18:2/18:2)*		7825762	HMDB0009093		9546812	Pos Late	-2.72331	-2.6332	0.913921	0.997172	-0.0901106
1,2-dipalmitoyl-GPC (16:0/16:0)	100000657	402	19130	164201	Lipid	Phosphatidylcholine (PC)	2296	NAMED	KILNVBDSWZSGLL-KXQOOQHDSA-N	CCCCCCCCCCCCCCCC(OC[C@]([H])(COP([O-])(OCC[N+](C)(C)C)=O)OC(CCCCCCCCCCCCCCC)=O)=O	1,2-dipalmitoyl-GPC (16:0/16:0)	1,2-dipalmitoyl-GPC (16:0/16:0)	63-89-8	398235	HMDB0000564	D03585	452110	Pos Late	-3.05753	-2.93824	0.770609	0.997172	-0.11929
1,2-dipalmitoyl-GPE (16:0/16:0)*	100009204	402	57341	210842	Lipid	Phosphatidylethanolamine (PE)	2422	NAMED	SLKDGVPOSSLUAI-PGUFJCEWSA-N	O=C(CCCCCCCCCCCCCCC)OC[C@]([H])(COP(OCCN)(O)=O)OC(CCCCCCCCCCCCCCC)=O	1,2-dipalmitoyl-GPE (16:0/16:0)*	1,2-dipalmitoyl-GPE (16:0/16:0)*		393103	HMDB0008923		445468	Pos Late	-3.71407	-2.99421	0.213383	0.997172	-0.719866
1,2-distearoyl-GPC (18:0/18:0)	100000660	402	19132	164204	Lipid	Phosphatidylcholine (PC)	2339	NAMED	NRJAVPSFFCBXDT-HUESYALOSA-N	CCCCCCCCCCCCCCCCCC(OC[C@]([H])(COP([O-])(OCC[N+](C)(C)C)=O)OC(CCCCCCCCCCCCCCCCC)=O)=O	1,2-distearoyl-GPC (18:0/18:0)	1,2-distearoyl-GPC (18:0/18:0)	816-94-4	85004	HMDB0008036		94190	Pos Late	-3.6853	-2.62858	0.113471	0.997172	-1.05672
1,5-anhydroglucitol (1,5-AG)	100000580	209	20675	123293	Carbohydrate	Glycolysis, Gluconeogenesis, and Pyruvate Metabolism	1237	NAMED	MPCAJMNYNOGXPB-SLPGGIOYSA-N	O[C@@H]1[C@@H](CO)OC[C@H](O)[C@H]1O	1,5-anhydroglucitol (1,5-AG)	1,5-anhydroglucitol (1,5-AG)	154-58-5		HMDB0002712	C07326	64960	Neg	-3.10221	-2.90311	0.791831	0.997172	-0.1991
10-heptadecenoate (17:1n7)	100001278	209	33971	126129	Lipid	Long Chain Monounsaturated Fatty Acid	1549	NAMED	GDTXICBNEOEPAZ-FPLPWBNLSA-N	O=C(O)CCCCCCCC/C=C\CCCCCC	10-heptadecenoate (17:1n7)	10-heptadecenoate (17:1n7)	29743-97-3	4471860	HMDB0060038		5312435	Neg	-2.94181	-3.32721	0.652828	0.997172	0.385397
10-nonadecenoate (19:1n9)	100001277	209	33972	126131	Lipid	Long Chain Monounsaturated Fatty Acid	1558	NAMED	BBOWBNGUEWHNQZ-KTKRTIGZSA-N	O=C(O)CCCCCCCC/C=C\CCCCCCCC	10-nonadecenoate (19:1n9)	10-nonadecenoate (19:1n9)	73033-09-7	4471938	HMDB0013622		5312513	Neg	-3.01797	-3.23907	0.719935	0.997172	0.221098
12-HEPE	100002165	209	46293	144526	Lipid	Eicosanoid	2150	NAMED	MCRJLMXYVFDXLS-QGQBRVLBSA-N	OC(CCC/C=C\C\C=C/C=C/C(C/C=C\C/C=C\CC)O)=O	12-HEPE	12-HEPE	81187-21-5	8217157	HMDB0010202		10041593	Neg	-2.16654	-3.8212	0.156167	0.997172	1.65466
12-HETE	100002167	209	37536	143754	Lipid	Eicosanoid	2159	NAMED	ZNHVWPKMFKADKW-VXBMJZGYSA-N	OC(CCC/C=C\C\C=C/C=C/C(C/C=C\CCCCC)O)=O	12-HETE	12-HETE	73837-14-6,71030-37-0	21509475	HMDB0006111	C14777	5283155	Neg	-2.33608	-2.71452	0.765908	0.997172	0.378446
12-HHTrE	1261	209	57393	210941	Lipid	Eicosanoid	2166	NAMED	KUKJHGXXZWHSBG-WBGSEQOASA-N	O[C@@H](CCCCC)/C=C/C=C/C/C=C\CCCC(O)=O	12-HHTrE	12-HHTrE	54397-84-1	4446265	HMDB0012535	C20388	5283141	Neg	-3.50485	-2.18661	0.356756	0.997172	-1.31824
12,13-DiHOME	62	209	38395	143675	Lipid	Fatty Acid, Dihydroxy	2048	NAMED	CQSLTKIXAJTQGA-FLIBITNWSA-N	CCCCCC(C(C/C=C\CCCCCCCC(O)=O)O)O	12,13-DiHOME	12,13-DiHOME	263399-35-5	8412123	HMDB0004705	C14829	10236635	Neg	-3.37357	-2.18448	0.197178	0.997172	-1.18909
13-HODE + 9-HODE	100002196	209	37752	145686	Lipid	Fatty Acid, Monohydroxy	2032	NAMED	HNICUWMFWZBIFP-IRQZEAMPSA-N	OC(CCCCCCC/C=C\C=C\[C@H](CCCCC)O)=O	13-HODE + 9-HODE	13-HODE + 9-HODE			HMDB0004670,HMDB0004667	C14767,C14762	5312830,5282945,1424,5282947,5282944	Neg	-2.76492	-3.07947	0.685642	0.997172	0.314553
16-hydroxypalmitate	100002953	209	39609	141922	Lipid	Fatty Acid, Monohydroxy	2028	NAMED	UGAGPNKCDRTDHP-UHFFFAOYSA-N	OC(CCCCCCCCCCCCCCCO)=O	16-hydroxypalmitate	16-hydroxypalmitate	506-13-8	10034	HMDB0006294	C18218	10466	Neg	-3.35039	-2.20048	0.0587572	0.997172	-1.14991
18-methylnonadecanoate (i20:0)	100019953	209	62781	220394	Lipid	Fatty Acid, Branched	1671	NAMED	UCDAVJCKGYOYNI-UHFFFAOYSA-N	OC(CCCCCCCCCCCCCCCCC(C)C)=O	18-methylnonadecanoate (i20:0)	18-methylnonadecanoate (i20:0)		3584985			4383090	Neg	-2.53165	-3.08535	0.533126	0.997172	0.553695
2'-AMP	100001694	209	36815	128305	Nucleotide	Purine Metabolism, Adenine containing	4161	NAMED	QDFHPFSBQFLLSW-KQYNXXCUSA-N	NC1=NC=NC2=C1N=CN2[C@@]3([H])[C@@](OP(O)(O)=O)([H])[C@@](O)([H])[C@](CO)([H])O3	adenosine 2'-monophosphate (2'-AMP)	2'-AMP	130-49-4		HMDB0011617	C00946	94136	Neg	-3.40148	-3.0227	0.698744	0.997172	-0.37878
2'-deoxyadenosine	211	400	1553	155395	Nucleotide	Purine Metabolism, Adenine containing	4189	NAMED	OLXZPDWKRNYJJZ-UHFFFAOYSA-N	NC1=C(N=CN2C(CC3O)OC3CO)C2=NC=N1	2'-deoxyadenosine	2'-deoxyadenosine	16373-93-6	13135	HMDB0000101	C00559	13730	Pos Early	-2.73334	-3.81346	0.0908744	0.997172	1.08011
2'-deoxyadenosine 5'-monophosphate	100000485	209	46333	144843	Nucleotide	Purine Metabolism, Adenine containing	4187	NAMED	KHWCHTKSEGGWEX-UHFFFAOYSA-N	NC1=C2C(N(C3C([H])C(O)C(COP(O)(O)=O)O3)C=N2)=NC=N1	2'-deoxyadenosine 5'-monophosphate	2'-deoxyadenosine 5'-monophosphate	653-63-4	601	HMDB0000905	C00360	12599	Neg	-3.53165	-2.7231	0.228315	0.997172	-0.808546
2'-deoxycytidine	100000125	400	15949	155608	Nucleotide	Pyrimidine Metabolism, Cytidine containing	4282	NAMED	CKTSBUTUHBMZGZ-SHYZEUOFSA-N	[H][C@]1([H])[C@@](O)([H])[C@](CO)([H])O[C@]1(N2C(N=C(N)C=C2)=O)[H]	2'-deoxycytidine	2'-deoxycytidine	951-77-9	13117	HMDB0000014	C00881	13711	Pos Early	-2.5631	-3.67542	0.187653	0.997172	1.11232
2'-deoxyguanosine	348	209	1411	124547	Nucleotide	Purine Metabolism, Guanine containing	4220	NAMED	YKBGVTZYEHREMT-UHFFFAOYSA-N	OC1=C(N=CN2C(CC3O)OC3CO)C2=NC(N)=N1	2'-deoxyguanosine	2'-deoxyguanosine	961-07-9	163230	HMDB0000085	C00330	135398592	Neg	-2.33018	-3.34477	0.183434	0.997172	1.0146
2'-deoxyinosine	100000135	209	15076	124625	Nucleotide	Purine Metabolism, (Hypo)Xanthine/Inosine containing	4147	NAMED	VGONTNSXDCQUGY-RRKCRQDMSA-N	OC[C@@H]1[C@H](C[C@H](N2C=NC3=C2N=CN=C3O)O1)O	2'-deoxyinosine	2'-deoxyinosine	890-38-0	58569	HMDB0000071	C05512	135398593	Neg	-2.36341	-3.58293	0.0165278	0.997172	1.21952
2'-O-methyluridine	100010896	209	57655	212709	Nucleotide	Pyrimidine Metabolism, Uracil containing	4243	NAMED	SXUXMRMBWZCMEN-ZOQUXTDFSA-N	CO[C@@H]1[C@@H]([C@H](O[C@H]1N2C=CC(NC2=O)=O)CO)O	2'-O-methyluridine	2'-O-methyluridine	2140-76-3	92343	HMDB0240328		102212	Neg	-2.29376	-3.8055	0.0203949	0.997172	1.51174
2-aminooctanoate	100004227	402	43343	159548	Lipid	Fatty Acid, Amino	1773	NAMED	AKVBCGQVQXPRLD-UHFFFAOYSA-N	CCCCCCC(C(O)=O)N	2-aminooctanoate	2-aminooctanoate	644-90-6	62727	HMDB0000991		69522	Pos Late	-2.60124	-3.24231	0.621661	0.997172	0.64107
2-aminophenol sulfate	100004322	209	43266	143737	Xenobiotics	Food Component/Plant	5273	NAMED	VSTZVCJQGSLNLL-UHFFFAOYSA-N	NC1=CC=CC=C1OS(O)(=O)=O	2-aminophenol sulfate	2-aminophenol sulfate		158022	HMDB0061116		181670	Neg	-2.82209	-2.91189	0.913088	0.997172	0.0898035
2-arachidonoyl-GPI (20:4)*	100002470	209	38077	149698	Lipid	Lysophospholipid	2750	NAMED	OJFNCVWSQAZLNM-WQHTYANMSA-N	[H]C(C(O)(C(O)([C@](O)1[H])[H])[H])([C@@](OP(O)(O[C@](COC(CCC/C=C\C/C=C\C/C=C\C/C=C\CCCCC)=O)(CO)[H])=O)([C@]1(O)[H])[H])O	2-arachidonoyl-GPI (20:4)*	2-arachidonoyl-GPI (20:4)*						Neg	-2.59562	-3.21028	0.410665	0.997172	0.614657
2-arachidonoylglycerol (20:4)	100000584	209	19266	125764	Lipid	Monoacylglycerol	2892	NAMED	RCRCTBLIHCHWDZ-DOFZRALJSA-N	CCCCC\C=C/C\C=C/C\C=C/C/C=C\CCCC(OC(CO)CO)=O	2-arachidonoylglycerol (20:4)	2-arachidonoylglycerol (20:4)	53847-30-6	4445451	HMDB0004666	C13856	5282280	Neg	-3.01413	-3.46114	0.651	0.997172	0.447009
2-dihomo-linoleoylglycerol (20:2)*	100020771	209	62450	219681	Lipid	Monoacylglycerol	2879	NAMED	HOQOTDYOQAHFNL-MURFETPASA-N	OCC(OC(CCCCCCC/C=C\C/C=C\CCCCCCC)=O)CO	2-dihomo-linoleoylglycerol (20:2)*	2-dihomo-linoleoylglycerol (20:2)*						Neg	-2.15481	-3.24523	0.154196	0.997172	1.09042
2-docosahexaenoylglycerol (22:6)*	100006352	209	48675	154658	Lipid	Monoacylglycerol	2894	NAMED	NHNGEAQTTQPSCX-KUBAVDMBSA-N	O=C(OC(CO)CO)CC/C=C\C/C=C\C/C=C\C/C=C\C/C=C\C/C=C\CC	2-docosahexaenoylglycerol (22:6)*	2-docosahexaenoylglycerol (22:6)*		24765781	HMDB0011557		46896303	Neg	-2.46178	-3.74588	0.173551	0.997172	1.2841
2-hydroxy-3-methylvalerate	100001541	209	36746	128281	Amino Acid	Leucine, Isoleucine and Valine Metabolism	400	NAMED	RILPIWOPNGRASR-UHFFFAOYSA-N	O=C(C(C(CC)C)O)O	2-hydroxy-3-methylvalerate	2-hydroxy-3-methylvalerate	488-15-3	144317	HMDB0000317		164623	Neg	-3.4679	-3.48452	0.985546	0.997172	0.0166158
2-hydroxyadipate	100001153	305	31934	145806	Lipid	Fatty Acid, Dicarboxylate	1685	NAMED	OTTXIFWBPRRYOG-UHFFFAOYSA-N	O=C(O)C(O)CCCC(O)=O	2-hydroxyadipate	2-hydroxyadipate	18294-85-4	167943	HMDB0000321	C02360	193530	Polar	-2.66539	-3.13685	0.470081	0.997172	0.471454
2-hydroxybutyrate/2-hydroxyisobutyrate	100008928	305	52281	164309	Amino Acid	Glutathione Metabolism	590	NAMED	AFENDNXGAFYKQO-UHFFFAOYSA-N	CCC(O)C(O)=O	2-hydroxybutyrate/2-hydroxyisobutyrate	2-hydroxybutyrate/2-hydroxyisobutyrate			HMDB0000729,HMDB00008	C21297,C05984	440864,4277439	Polar	-2.93011	-3.62252	0.269557	0.997172	0.692414
2-hydroxydecanoate	100004089	209	42489	144357	Lipid	Fatty Acid, Monohydroxy	1980	NAMED	GHPVDCPCKSNJDR-UHFFFAOYSA-N	OC(C(O)=O)CCCCCCCC	2-hydroxydecanoate	2-hydroxydecanoate	5393-81-7	20195	HMDB0094656		21488	Neg	-2.7074	-3.14311	0.581893	0.997172	0.43571
2-hydroxyglutarate	100002070	305	37253	147606	Lipid	Fatty Acid, Dicarboxylate	1681	NAMED	HWXBTNAVRSUOJR-UHFFFAOYSA-N	O=C(O)CCC(O)C(O)=O	2-hydroxyglutarate	2-hydroxyglutarate	40951-21-1	42	HMDB0059655	C02630	43	Polar	-3.20108	-4.40721	0.278606	0.997172	1.20613
2-hydroxyheptanoate*	100019960	305	61827	218249	Lipid	Fatty Acid, Monohydroxy	1977	NAMED	RGMMREBHCYXQMA-UHFFFAOYSA-N	OC(C(O)CCCCC)=O	2-hydroxyheptanoate*	2-hydroxyheptanoate*		2032206			2750949	Polar	-2.91835	-3.01123	0.893949	0.997172	0.0928844
2-hydroxyoctanoate	100000743	209	22036	126061	Lipid	Fatty Acid, Monohydroxy	1978	NAMED	JKRDADVRIYVCCY-UHFFFAOYSA-N	O=C(C(CCCCCC)O)O	2-hydroxyoctanoate	2-hydroxyoctanoate	617-73-2	84994	HMDB0002264		94180,6995013,5312860	Neg	-2.96809	-3.45018	0.534763	0.997172	0.482092
2-hydroxystearate	1239	209	17945	126830	Lipid	Fatty Acid, Monohydroxy	1989	NAMED	KIHBGTRZFAVZRV-QGZVFWFLSA-N	OC([C@H](O)CCCCCCCCCCCCCCCC)=O	2-hydroxystearate	2-hydroxystearate	629-22-1	62625	HMDB0062549	C03042,C03045	439887,439885,69417	Neg	-2.97132	-3.25416	0.775892	0.997172	0.282838
2-linoleoylglycerol (18:2)	100000987	209	32506	125864	Lipid	Monoacylglycerol	2891	NAMED	IEPGNWMPIFDNSD-HZJYTTRNSA-N	O=C(OC(CO)CO)CCCCCCC/C=C\C/C=C\CCCCC	2-linoleoylglycerol (18:2)	2-linoleoylglycerol (18:2)	3443-82-1	4517636	HMDB0011538		5365676	Neg	-2.83944	-3.27502	0.300153	0.997172	0.435588
2-methylbutyrylcarnitine (C5)	100001509	400	45095	157090	Amino Acid	Leucine, Isoleucine and Valine Metabolism	402	NAMED	IHCPDBBYTYJYIL-UHFFFAOYSA-N	CCC(C)C(OC(CC([O-])=O)C[N+](C)(C)C)=O	2-methylbutyrylcarnitine (C5)	2-methylbutyrylcarnitine (C5)	31023-25-3	4932320	HMDB0000378		6426901	Pos Early	-3.44902	-3.49436	0.959488	0.997172	0.0453419
2-methylcitrate/homocitrate	100008929	209	52282	164310	Energy	TCA Cycle	1478	NAMED	YNOXCRMFGMSKIJ-UHFFFAOYSA-N	CC(C(O)=O)C(C(O)=O)(O)CC(O)=O	2-methylcitrate/homocitrate	2-methylcitrate/homocitrate			HMDB0003518,HMDB0000379	C01251	439459,515	Neg	-2.85777	-2.94964	0.89475	0.997172	0.0918633
2-methylmalonylcarnitine (C4-DC)	100001596	400	35482	156193	Lipid	Fatty Acid Metabolism (also BCAA Metabolism)	1793	NAMED	XROYFEWIXXCPAW-UHFFFAOYSA-N	[O-]C(CC(C[N+](C)(C)C)OC(C(C)C(O)=O)=O)=O	2-methylmalonylcarnitine (C4-DC)	2-methylmalonylcarnitine (C4-DC)	149181-64-6	21403178	HMDB0013133		53481628	Pos Early	-2.99307	-2.67924	0.402475	0.997172	-0.313829
2-myristoylglycerol (14:0)	100001408	209	34383	126898	Lipid	Monoacylglycerol	2886	NAMED	TVIMZSOUQXNWHO-UHFFFAOYSA-N	O=C(CCCCCCCCCCCCC)OC(CO)CO	2-myristoylglycerol (14:0)	2-myristoylglycerol (14:0)	27214-38-6	121585	HMDB0011530		137938	Neg	-3.11612	-2.83776	0.706651	0.997172	-0.27836
2-O-methylascorbic acid	100003258	305	63990	232912	Cofactors and Vitamins	Ascorbate and Aldarate Metabolism	4373	NAMED	RMHBODZVODTFAH-UHFFFAOYSA-N	OC1=C(OC)C(C(C(CO)O)O1)=O	2-O-methylascorbic acid	2-O-methylascorbic acid	17860-87-6	90149	HMDB0240294		54726398	Polar	-2.87264	-3.05462	0.679024	0.997172	0.181984
2-oleoylglycerol (18:1)	100000943	209	21232	126858	Lipid	Monoacylglycerol	2890	NAMED	UPWGQKDVAURUGE-KTKRTIGZSA-N	O=C(OC(CO)CO)CCCCCCC/C=C\CCCCCCCC	2-oleoylglycerol (18:1)	2-oleoylglycerol (18:1)	3443-84-3	4478086	HMDB0011537		5319879	Neg	-3.15563	-2.58789	0.526606	0.997172	-0.567739
2-palmitoleoyl-GPC (16:1)*	100001561	402	35819	158780	Lipid	Lysophospholipid	2621	NAMED	GKXPPJQBVCKAGD-DJYGDJEFSA-N	OC[C@](OC(CCCCCCCC/C=C\CCCCC)=O)([H])COP(OCC[N+](C)(C)C)([O-])=O	2-palmitoleoyl-GPC (16:1)*	2-palmitoleoyl-GPC (16:1)*		21403164	HMDB10383		122164832	Pos Late	-3.11702	-2.24695	0.428152	0.997172	-0.870063
2-palmitoleoylglycerol (16:1)*	100008953	209	52432	164556	Lipid	Monoacylglycerol	2888	NAMED	CXUXMSACCLYMBI-BQYQJAHWSA-N	CCCCCC/C=C/CCCCCCCC(OC(CO)CO)=O	2-palmitoleoylglycerol (16:1)*	2-palmitoleoylglycerol (16:1)*			HMDB0011534		53480960	Neg	-3.51128	-2.58058	0.346309	0.997172	-0.930706
2-palmitoyl-GPC (16:0)*	100001562	209	35253	126137	Lipid	Lysophospholipid	2619	NAMED	NEGQHKSYEYVFTD-HSZRJFAPSA-N	OC[C@](OC(CCCCCCCCCCCCCCC)=O)([H])COP(OCC[N+](C)(C)C)([O-])=O	2-palmitoyl-GPC (16:0)*	2-palmitoyl-GPC (16:0)*		21403165	HMDB0061702		15061532	Neg	-2.70542	-3.03313	0.670003	0.997172	0.327711
2-palmitoylglycerol (16:0)	100001048	209	33419	125868	Lipid	Monoacylglycerol	2887	NAMED	BBNYCLAREVXOSG-UHFFFAOYSA-N	OCC(CO)OC(CCCCCCCCCCCCCCC)=O	2-palmitoylglycerol (16:0)	2-palmitoylglycerol (16:0)	23470-00-0	110006	HMDB0011533		123409	Neg	-3.01158	-2.88893	0.883081	0.997172	-0.12265
2-phosphoglycerate	100000093	305	35629	145840	Carbohydrate	Glycolysis, Gluconeogenesis, and Pyruvate Metabolism	1253	NAMED	GXIURPTVHJPJLF-UHFFFAOYSA-N	OCC(OP(O)(O)=O)C(O)=O	2-phosphoglycerate	2-phosphoglycerate	70195-25-4	13766841	HMDB0000362	C00631	59	Polar	-2.99641	-3.34173	0.79575	0.997172	0.345324
2-stearoyl-GPE (18:0)*	100003901	209	41220	142786	Lipid	Lysophospholipid	2688	NAMED	KIHAGWUUUHJRMS-JOCHJYFZSA-N	OC[C@@H](OC(CCCCCCCCCCCCCCCCC)=O)COP(OCC[NH3+])([O-])=O	2-stearoyl-GPE (18:0)*	2-stearoyl-GPE (18:0)*		24769218	HMDB0011129		90658453,53480667	Neg	-2.60383	-3.13243	0.666756	0.997172	0.528597
2-stearoyl-GPI (18:0)*	100003008	209	39223	149867	Lipid	Lysophospholipid	2740	NAMED	GRWOGFDNIAYTPK-DTNGDMSLSA-N	[H]C(C(O)(C(O)([C@](O)1[H])[H])[H])([C@@](OP(O)(O[C@](COC(CCCCCCCCCCCCCCCCC)=O)(CO)[H])=O)([C@]1(O)[H])[H])O	2-stearoyl-GPI (18:0)*	2-stearoyl-GPI (18:0)*			HMDB0061704		131770413	Neg	-2.79039	-3.16168	0.75103	0.997172	0.371298
2,3-dihydroxy-5-methylthio-4-pentenoate (DMTPA)*	100020893	209	62805	220431	Amino Acid	Methionine, Cysteine, SAM and Taurine Metabolism	454	NAMED	XMZBEAXQGSBWLG-NSCUHMNNSA-N	OC(C(O)=O)C(O)/C=C/SC	2,3-dihydroxy-5-methylthio-4-pentenoate (DMTPA)*	2,3-dihydroxy-5-methylthio-4-pentenoate (DMTPA)*			HMDB0240388			Neg	-3.3492	-2.40836	0.261792	0.997172	-0.940836
2,4-di-tert-butylphenol	100021918	209	64328	237314	Xenobiotics	Chemical	6201	NAMED	ICKWICRCANNIBI-UHFFFAOYSA-N	CC(C)(c1cc(C(C)(C)C)c(O)cc1)C	2,4-di-tert-butylphenol	2,4-di-tert-butylphenol	96-76-4					Neg	-2.72188	-3.24998	0.371491	0.997172	0.528102
2,4-dihydroxybutyrate	100002285	305	62951	220826	Lipid	Fatty Acid, Dihydroxy	2054	NAMED	UFYGCFHQAXXBCF-UHFFFAOYSA-N	OCCC(O)C(O)=O	2,4-dihydroxybutyrate	2,4-dihydroxybutyrate	1518-62-3	167259	HMDB0000360		192742	Polar	-2.69749	-3.29742	0.478537	0.997172	0.59993
2,6-dihydroxybenzoic acid	100020837	305	63042	221622	Xenobiotics	Drug - Topical Agents	5984	NAMED	AKEUNCKRJATALU-UHFFFAOYSA-N	OC(C1=C(O)C=CC=C1O)=O	2,6-dihydroxybenzoic acid	2,6-dihydroxybenzoic acid	303-07-1	8974	HMDB0013676		9338	Polar	-2.92732	-2.64129	0.778145	0.997172	-0.286025
2R,3R-dihydroxybutyrate	100002367	305	63109	221751	Lipid	Fatty Acid, Dihydroxy	2052	NAMED	LOUGYXZSURQALL-PWNYCUMCSA-N	OC([C@H](O)[C@H](O)C)=O	2R,3R-dihydroxybutyrate	2R,3R-dihydroxybutyrate	759-06-8	17215960	HMDB0000498		13120901	Polar	-2.14469	-3.28044	0.140591	0.997172	1.13575
2S,3R-dihydroxybutyrate	100002284	305	62950	220825	Lipid	Fatty Acid, Dihydroxy	2051	NAMED	LOUGYXZSURQALL-GBXIJSLDSA-N	C[C@@H](O)[C@H](O)C(O)=O	2S,3R-dihydroxybutyrate	2S,3R-dihydroxybutyrate	5057-93-2	9139682	HMDB0002453		10964471	Polar	-2.99049	-3.48492	0.476689	0.997172	0.494423
3'-AMP	100001449	209	35142	126972	Nucleotide	Purine Metabolism, Adenine containing	4160	NAMED	LNQVTSROQXJCDD-KQYNXXCUSA-N	NC1=NC=NC2=C1N=CN2[C@@]([C@@]([C@@]3(OP(O)(O)=O)[H])(O)[H])(O[C@](CO)3[H])[H]	adenosine 3'-monophosphate (3'-AMP)	3'-AMP	84-21-9	10463793	HMDB0003540	C01267	41211	Neg	-3.22849	-2.79386	0.590819	0.997172	-0.434634
3'-dephospho-acetyl-CoA	100010805	209	54675	180873	Cofactors and Vitamins	Pantothenate and CoA Metabolism	4362	NAMED	XEFUABMMGJVHSD-ZSJPKINUSA-N	O[C@@H]([C@H](N1C2=NC=NC(N([H])[H])=C2N=C1)O[C@@H]3COP(OP(OCC(C)(C)[C@H](C(N([H])CCC(N([H])CCSC(C)=O)=O)=O)O)(O)=O)(O)=O)[C@@H]3O	3'-dephospho-acetyl-CoA	3'-dephospho-acetyl-CoA		168079			193680	Neg	-2.9864	-2.86781	0.916367	0.997172	-0.118581
3'-dephospho-CoA-glutathione*	100020899	209	62807	220434	Amino Acid	Glutathione Metabolism	600	NAMED	SIGOFWMLBZTMPI-JHKACSFWSA-N	CC(COP(O)(OP(O)(OC[C@]1([H])[C@](O)([H])[C@@H](O)[C@@](N2C=NC3=C2N=CN=C3N)([H])O1)=O)=O)(C(O)C(NCCC(NCCSSC[C@@](NC(CC[C@H](N)C(O)=O)=O)([H])C(NCC(O)=O)=O)=O)=O)C	3'-dephospho-CoA-glutathione*	3'-dephospho-CoA-glutathione*						Neg	-2.76766	-3.01634	0.63037	0.997172	0.248676
3'-dephosphocoenzyme A	100000138	209	18289	126832	Cofactors and Vitamins	Pantothenate and CoA Metabolism	4361	NAMED	KDTSHFARGAKYJN-IBOSZNHHSA-N	SCCNC(CCNC([C@H](O)C(C)(C)COP(OP(OC[C@H]([C@H]1O)O[C@H]([C@@H]1O)N2C=NC3=C2N=CN=C3N)(O)=O)(O)=O)=O)=O	3'-dephosphocoenzyme A	3'-dephosphocoenzyme A	3633-59-8	392407	HMDB0001373	C00882	444485	Neg	-2.90237	-2.77159	0.919415	0.997172	-0.130775
3-(3-hydroxyphenyl)propionate sulfate	100005391	209	45415	153117	Xenobiotics	Benzoate Metabolism	4590	NAMED	IQWLPDPKVFZEOK-UHFFFAOYSA-N	OS(OC1=CC=CC(CCC(O)=O)=C1)(=O)=O	3-(3-hydroxyphenyl)propionate sulfate	3-(3-hydroxyphenyl)propionate sulfate	86321-32-6	162993	HMDB0094710		187488	Neg	-3.2524	-0.894561	0.134763	0.997172	-2.35784
3-(4-hydroxyphenyl)lactate (HPLA)	240	209	32197	123321	Amino Acid	Tyrosine Metabolism	186	NAMED	JVGVDSSUAVXRDY-UHFFFAOYSA-N	OC(C(O)=O)CC1=CC=C(O)C=C1	3-(4-hydroxyphenyl)lactate	3-(4-hydroxyphenyl)lactate (HPLA)	6482-98-0	9010	HMDB0000755	C03672	9378	Neg	-3.14277	-2.83295	0.569925	0.997172	-0.309821
3-aminoisobutyrate	1114	400	1566	155405	Nucleotide	Pyrimidine Metabolism, Thymine containing	4303	NAMED	QCHPKSFMDHPSNR-UHFFFAOYSA-N	O=C(O)C(C)CN	3-aminoisobutyrate	3-aminoisobutyrate	214139-20-5,10569-72-9	58481	HMDB0002166	C05145	64956	Pos Early	-2.98661	-3.27208	0.686163	0.997172	0.285465
3-formylindole	100020219	400	62863	220648	Xenobiotics	Food Component/Plant	4807	NAMED	OLNJUISKUQQNIM-UHFFFAOYSA-N	O=CC1=CNC2=CC=CC=C12	3-formylindole	3-formylindole	487-89-8	9838	HMDB29737	C08493	10256	Pos Early	-2.85694	-3.40051	0.0449646	0.997172	0.543576
3-hydroxybutyrate (BHBA)	254	305	542	145710	Lipid	Ketone Bodies	1956	NAMED	WHBMMWSBFZVSSR-UHFFFAOYSA-N	CC(O)CC(O)=O	3-hydroxybutyrate (BHBA)	3-hydroxybutyrate (BHBA)	625-72-9	428	HMDB0000442,HMDB0000357,HMDB0000011	C03197,C01089	94318,441,92135	Polar	-2.46149	-3.67773	0.154767	0.997172	1.21624
3-hydroxybutyryl CoA	1237	209	43842	125884	Lipid	Fatty Acid Metabolism	1493	NAMED	QHHKKMYHDBRONY-UHFFFAOYSA-N	OC(C1OP(O)(O)=O)C(OC1COP(OP(OCC(C)(C)C(O)C(NCCC(NCCSC(CC(O)C)=O)=O)=O)(O)=O)(O)=O)N2C(N=CN=C3N)=C3N=C2	3-hydroxybutyryl CoA	3-hydroxybutyryl CoA	103404-51-9	506	HMDB0001166	C03561	440045,11966146	Neg	-2.8405	-3.22093	0.661632	0.997172	0.380426
3-hydroxydecanoate	100000997	209	22053	123301	Lipid	Fatty Acid, Monohydroxy	2000	NAMED	FYSSBMZUBSBFJL-UHFFFAOYSA-N	OC(CC(O)=O)CCCCCCC	3-hydroxydecanoate	3-hydroxydecanoate	5561-87-5	24790	HMDB0002203		26612	Neg	-3.80905	-2.56371	0.329213	0.997172	-1.24534
3-hydroxydecanoylcarnitine	100021141	402	63358	222426	Lipid	Fatty Acid Metabolism (Acyl Carnitine, Hydroxy)	1945	NAMED	VCRSQDIROUELAR-UHFFFAOYSA-N	OC(CCCCCCC)CC(OC(CC([O-])=O)C[N+](C)(C)C)=O	3-hydroxydecanoylcarnitine	3-hydroxydecanoylcarnitine		59664325	HMDB0061636		121454166	Pos Late	-1.94027	-2.41678	0.707493	0.997172	0.476515
3-hydroxyhexanoate	100006367	209	53230	179135	Lipid	Fatty Acid, Monohydroxy	1997	NAMED	HPMGFDVTYHWBAG-UHFFFAOYSA-N	CCCC(O)CC(O)=O	3-hydroxyhexanoate	3-hydroxyhexanoate	10191-24-9	133518	HMDB0061652,HMDB0010718		151492	Neg	-3.61698	-2.96512	0.55458	0.997172	-0.651852
3-hydroxyhexanoylcarnitine (1)	100020825	400	62557	219908	Lipid	Fatty Acid Metabolism (Acyl Carnitine, Hydroxy)	1939	NAMED	VYEONLJQPYRKAN-UHFFFAOYSA-N	C[N+](C)(C)CC(OC(CC(O)CCC)=O)CC([O-])=O	3-hydroxyhexanoylcarnitine (1)	3-hydroxyhexanoylcarnitine (1)						Pos Early	-2.37963	-2.88309	0.516867	0.997172	0.503458
3-hydroxyhexanoylcarnitine (2)	100020826	400	62556	219907	Lipid	Fatty Acid Metabolism (Acyl Carnitine, Hydroxy)	1940	NAMED	VYEONLJQPYRKAN-UHFFFAOYSA-N	C[N+](C)(C)CC(OC(CC(O)CCC)=O)CC([O-])=O	3-hydroxyhexanoylcarnitine (2)	3-hydroxyhexanoylcarnitine (2)						Pos Early	-2.68115	-3.02485	0.556306	0.997172	0.343701
3-hydroxyisobutyrate	111	305	1549	147711	Amino Acid	Leucine, Isoleucine and Valine Metabolism	433	NAMED	DBXBTMSZEOQQDU-UHFFFAOYSA-N	CC(C(O)=O)CO	3-hydroxyisobutyrate	3-hydroxyisobutyrate	2068-83-9	10140307	HMDB0000023,HMDB0000336	C01188,C06001	11966314	Polar	-2.63475	-3.37812	0.526811	0.997172	0.743371
3-hydroxylaurate	100001112	209	32457	151499	Lipid	Fatty Acid, Monohydroxy	2003	NAMED	MUCMKTPAZLSKTL-UHFFFAOYSA-N	OC(CC(CCCCCCCCC)O)=O	3-hydroxylaurate	3-hydroxylaurate	53941-38-1	85026	HMDB0000387		94216	Neg	-3.7038	-2.42516	0.333724	0.997172	-1.27864
3-hydroxymyristate	100000882	209	21158	152464	Lipid	Fatty Acid, Monohydroxy	2004	NAMED	ATRNZOYKSNPPBF-UHFFFAOYSA-N	CCCCCCCCCCCC(O)CC(O)=O	3-hydroxymyristate	3-hydroxymyristate	3422-31-9	15252	HMDB0061656		16064	Neg	-3.72061	-2.91678	0.437181	0.997172	-0.803831
3-hydroxyoctanoate	100000773	209	22001	126860	Lipid	Fatty Acid, Monohydroxy	1998	NAMED	NDPLAKGOSZHTPH-UHFFFAOYSA-N	OC(CC(O)=O)CCCCC	3-hydroxyoctanoate	3-hydroxyoctanoate	88930-08-9	24791	HMDB0001954	C20793	26613	Neg	-3.93704	-2.9771	0.442225	0.997172	-0.959943
3-hydroxyoctanoylcarnitine (1)	100021990	400	64393	237477	Lipid	Fatty Acid Metabolism (Acyl Carnitine, Hydroxy)	1942	NAMED	RCXSFDNDEVSQNG-UHFFFAOYSA-N	[O-]C(CC(OC(C(O)CCCCCC)=O)C[N+](C)(C)C)=O	3-hydroxyoctanoylcarnitine (1)	3-hydroxyoctanoylcarnitine (1)						Pos Early	-2.43235	-2.6054	0.897919	0.997172	0.17305
3-hydroxyoctanoylcarnitine (2)	100021991	400	64394	237478	Lipid	Fatty Acid Metabolism (Acyl Carnitine, Hydroxy)	1943	NAMED	RCXSFDNDEVSQNG-UHFFFAOYSA-N	[O-]C(CC(OC(C(O)CCCCCC)=O)C[N+](C)(C)C)=O	3-hydroxyoctanoylcarnitine (2)	3-hydroxyoctanoylcarnitine (2)						Pos Early	-2.23584	-2.91187	0.562068	0.997172	0.676033
3-hydroxyoleate*	100019966	209	61843	218451	Lipid	Fatty Acid, Monohydroxy	2008	NAMED	MFBDGGFIQVOLTJ-MDZDMXLPSA-N	CCCCCCCC/C=C/CCCCCC(O)CC(O)=O	3-hydroxyoleate*	3-hydroxyoleate*						Neg	-3.62173	-3.14997	0.694791	0.997172	-0.471765
3-hydroxyoleoylcarnitine	100019801	402	61840	218539	Lipid	Fatty Acid Metabolism (Acyl Carnitine, Hydroxy)	1947	NAMED	YBCVTTMMURGSEY-LMLDZDDJSA-N	CCCCCCCC/C=C\CCCCCC(O)CC(O[C@@H](C[N+](C)(C)C)CC([O-])=O)=O	3-hydroxyoleoylcarnitine	3-hydroxyoleoylcarnitine		48061587			129637446	Pos Late	-2.67248	-2.01168	0.698427	0.997172	-0.660792
3-hydroxypalmitate	100000983	209	27503	127569	Lipid	Fatty Acid, Monohydroxy	2005	NAMED	CBWALJHXHCJYTE-UHFFFAOYSA-N	OC(CC(O)=O)CCCCCCCCCCCCC	3-hydroxypalmitate	3-hydroxypalmitate	928-17-6	266538	HMDB0010734		15569776	Neg	-3.62567	-2.81586	0.549585	0.997172	-0.809812
3-hydroxypalmitoylcarnitine	100019800	402	61839	218537	Lipid	Fatty Acid Metabolism (Acyl Carnitine, Hydroxy)	1946	NAMED	MHJOYNGEDDXLLU-UHFFFAOYSA-N	CCCCCCCCCCCCCC(O)CC(OC([N+](C)(C)C)CCC([O-])=O)=O	3-hydroxypalmitoylcarnitine	3-hydroxypalmitoylcarnitine			HMDB0013336		126456228	Pos Late	-2.68711	-1.84839	0.615599	0.997172	-0.838724
3-hydroxystearate	100008933	209	52938	166054	Lipid	Fatty Acid, Monohydroxy	2007	NAMED	POMQYTSPMKEQNB-UHFFFAOYSA-N	OC(CC(O)CCCCCCCCCCCCCCC)=O	3-hydroxystearate	3-hydroxystearate	45261-96-9	4446034	HMDB10737		5282907	Neg	-3.47431	-2.92983	0.649262	0.997172	-0.54448
3-hydroxytridecanoate	100021388	209	63858	223474	Lipid	Fatty Acid, Monohydroxy	2001	NAMED	CWSNHZHHWHLJIM-UHFFFAOYSA-N	CCCCCCCCCCC(O)CC(O)=O	3-hydroxytridecanoate	3-hydroxytridecanoate	32602-69-0	4472174	HMDB0061655		5312749	Neg	-2.85882	-3.69014	0.504195	0.997172	0.831317
3-indoxyl sulfate	100000467	209	27672	123315	Amino Acid	Tryptophan Metabolism	327	NAMED	BXFFHSIDQOFMLE-UHFFFAOYSA-N	O=S(OC2=CNC1=CC=CC=C12)(O)=O	3-indoxyl sulfate	3-indoxyl sulfate	2642-37-7	9840	HMDB0000682		10258	Neg	-3.11613	-3.43921	0.748383	0.997172	0.323086
3-methylglutaconate	100002458	305	57747	213342	Amino Acid	Leucine, Isoleucine and Valine Metabolism	372	NAMED	WKRBKYFIJPGYQC-DUXPYHPUSA-N	OC(C/C(C)=C/C(O)=O)=O	3-methylglutaconate	3-methylglutaconate	5746-90-7	1267861	HMDB0000522		1551553	Polar	-3.27001	-3.3084	0.948547	0.997172	0.0383928
3-methylhistidine	100000042	209	15677	123265	Amino Acid	Histidine Metabolism	74	NAMED	JDHILDINMRGULE-LURJTMIESA-N	N[C@H](C(O)=O)CC1=CN=CN1C	3-methylhistidine	3-methylhistidine	368-16-1	58494	HMDB0000479	C01152	64969	Neg	-2.95145	-2.78455	0.813395	0.997172	-0.166906
3-phosphoglycerate	132	209	1414	124549	Carbohydrate	Glycolysis, Gluconeogenesis, and Pyruvate Metabolism	1254	NAMED	OSJPPGNTCRNQQC-UHFFFAOYSA-N	OC(C(O)=O)COP(O)(O)=O	3-phosphoglycerate	3-phosphoglycerate	80731-10-8	10669764	HMDB0000807	C00597	724	Neg	-2.51007	-2.93647	0.646082	0.997172	0.426404
3-ureidopropionate	1053	400	3155	155489	Nucleotide	Pyrimidine Metabolism, Uracil containing	4258	NAMED	JSJWCHRYRHKBBW-UHFFFAOYSA-N	OC(CCNC(N)=O)=O	3-ureidopropionate	3-ureidopropionate	462-88-4	109	HMDB0000026	C02642	111	Pos Early	-3.1311	-3.06506	0.93895	0.997172	-0.0660403
4-ethylphenyl sulfate	100001756	209	36099	144224	Xenobiotics	Benzoate Metabolism	4545	NAMED	DWZGLEPNCRFCEP-UHFFFAOYSA-N	O=S(OC1=CC=C(CC)C=C1)(O)=O	4-ethylphenylsulfate	4-ethylphenyl sulfate	123-07-9		HMDB0062551	C13637	20822574	Neg	-3.27755	-3.82652	0.657136	0.997172	0.548967
4-guanidinobutanoate	100000096	400	15681	155572	Amino Acid	Guanidino and Acetamido Metabolism	571	NAMED	TUHVEAJXIMEOSA-UHFFFAOYSA-N	N=C(N)NCCCC(O)=O	4-guanidinobutanoate	4-guanidinobutanoate	463-003,463-00-3	486	HMDB0003464	C01035	500	Pos Early	-3.30285	-3.05814	0.716017	0.997172	-0.244711
4-hydroxy-nonenal-glutathione	100006240	209	48487	154439	Amino Acid	Glutathione Metabolism	599	NAMED	ICRIFHIWWXQBPY-MAJRPQAMSA-N	O=C([C@@](CSC1CC(OC1CCCCC)O)(NC(CC[C@](N)(C(O)=O)[H])=O)[H])NCC(O)=O	4-hydroxy-nonenal-glutathione	4-hydroxy-nonenal-glutathione	99927-70-5		HMDB0240578		92970719	Neg	-2.99256	-3.61153	0.27094	0.997172	0.618973
4-hydroxybutyrate (GHB)	100001507	305	34585	152174	Lipid	Fatty Acid, Monohydroxy	1975	NAMED	SJZRECIVHVDYJC-UHFFFAOYSA-N	OC(CCCO)=O	4-hydroxybutyrate (GHB)	4-hydroxybutyrate (GHB)	502-85-2	9984	HMDB0000710	C00989	10413	Polar	-3.67882	-3.05521	0.508951	0.997172	-0.623613
4-hydroxyglutamate	100002544	400	40499	156749	Amino Acid	Glutamate Metabolism	53	NAMED	HBDWQSHEVMSFGY-SCQFTWEKSA-N	OC(C(O)=O)C[C@@H](C(O)=O)N	4-hydroxyglutamate	4-hydroxyglutamate	2485-33-8	388936	HMDB0001344	C03079	439902	Pos Early	-2.66679	-2.96039	0.834128	0.997172	0.293601
4-hydroxynonenal	143	209	38309	143797	Lipid	Fatty Acid, Oxidized	2071	NAMED	JVJFIQYAHPMBBX-FNORWQNLSA-N	CCCCCC(/C=C/C=O)O	4-hydroxynonenal	4-hydroxynonenal	128946-65-6,75899-68-2	1630	HMDB0004362	C21642	5283344	Neg	-3.1518	-3.46236	0.732918	0.997172	0.310567
4-methylhexanoylglycine	100020632	209	62736	220263	Lipid	Fatty Acid Metabolism (Acyl Glycine)	1827	NAMED	HIJVCBKKIBVNPO-UHFFFAOYSA-N	CCC(C)CCC(NCC(O)=O)=O	4-methylhexanoylglycine	4-methylhexanoylglycine						Neg	-3.11178	-3.23125	0.914341	0.997172	0.11947
5'- GMP	347	400	2849	155481	Nucleotide	Purine Metabolism, Guanine containing	4197	NAMED	RQFCJASXJCIDSX-UHFFFAOYSA-N	NC1=NC2=C(C(N1)=O)N=CN2C3OC(C(C3O)O)COP(O)(O)=O	guanosine 5'-monophosphate (5'-GMP)	5'- GMP	5550-12-9	741	HMDB0001397	C00144	6804	Pos Early	-3.22895	-2.93463	0.382722	0.997172	-0.294318
5-(galactosylhydroxy)-lysine	100002462	400	43582	208402	Amino Acid	Lysine Metabolism	122	NAMED	OWGKYELXGFKIHH-MYLOADSESA-N	O[C@@H]1[C@@H](O)[C@@H](O)[C@@H](CO)OC1OC(CCC(N)C(O)=O)CN	5-(galactosylhydroxy)-lysine	5-(galactosylhydroxy)-lysine	32448-36-5				66995551	Pos Early	-3.16909	-2.73248	0.258121	0.997172	-0.436611
5-dodecenoate (12:1n7)	100001232	209	33968	126127	Lipid	Medium Chain Fatty Acid	1522	NAMED	IJBFSOLHRKELLR-FPLPWBNLSA-N	CCCCCC\C=C/CCCC(O)=O	5-dodecenoate (12:1n7)	5-dodecenoate (12:1n7)	2430-94-6	4471803	HMDB0000529		5312378	Neg	-3.06478	-3.14138	0.932594	0.997172	0.0766049
5-dodecenoylcarnitine (C12:1)	100016069	402	61769	218137	Lipid	Fatty Acid Metabolism (Acyl Carnitine, Monounsaturated)	1900	NAMED	PETYOUXDCHQKTQ-QXPKXGMISA-N	CCCCCC/C=C\CCCC(O[C@@H](C[N+](C)(C)C)CC([O-])=O)=O	5-dodecenoylcarnitine (C12:1)	5-dodecenoylcarnitine (C12:1)			HMDB13326		91825571	Pos Late	-2.59498	-2.58614	0.994609	0.997172	-0.0088379
5-KETE	1080	209	48465	154416	Lipid	Eicosanoid	2167	NAMED	MEASLHGILYBXFO-XTDASVJISA-N	CCCCC\C=C/C\C=C/C\C=C/C=C/C(CCCC(O)=O)=O	5-KETE	5-KETE	106154-18-1	1765	HMDB0010217	C14732	5353355	Neg	-3.01164	-3.5552	0.597311	0.997172	0.543567
5-methyltetrahydrofolate (5MeTHF)	1244	209	18330	124657	Cofactors and Vitamins	Folate Metabolism	4410	NAMED	ZNOVTXRBGFNYRX-UHFFFAOYSA-N	CN1C(C2=O)=C(NC(N)=N2)NCC1CNC3=CC=C(C(NC(C(O)=O)CCC(O)=O)=O)C=C3	5-methyltetrahydrofolate (5MeTHF)	5-methyltetrahydrofolate (5MeTHF)	68792-52-9,68703-91-3	143	HMDB0001396	C00440	3729	Neg	-3.62434	-2.81622	0.122498	0.997172	-0.808121
5-methylthioadenosine (MTA)	212	400	1419	155365	Amino Acid	Polyamine Metabolism	564	NAMED	WUUGFSXJNOTRMR-IOSLPCCCSA-N	NC1=NC=NC2=C1N=CN2[C@H]3[C@H](O)[C@H](O)[C@@H](CSC)O3	5-methylthioadenosine (MTA)	5-methylthioadenosine (MTA)	2457-80-9	388321	HMDB0001173	C00170	439176	Pos Early	-2.90652	-2.9355	0.940894	0.997172	0.0289844
5-methyluridine (ribothymidine)	100001446	209	35136	128207	Nucleotide	Pyrimidine Metabolism, Uracil containing	4244	NAMED	DWRXFEITVBNRMK-JXOAFFINSA-N	O[C@@H]1[C@H](O)[C@@H](CO)O[C@H]1N(C=C2C)C(NC2=O)=O	5-methyluridine (ribothymidine)	5-methyluridine (ribothymidine)	1463-10-1	393058	HMDB0000884		445408	Neg	-2.41335	-3.48519	0.249171	0.997172	1.07184
5-oxoproline	1021	209	1494	123209	Amino Acid	Glutathione Metabolism	587	NAMED	ODHCTXKNWHHXJC-VKHMYHEASA-N	O=C1CC[C@@H]([C@@](O)=O)N1	5-oxoproline	5-oxoproline	98-79-3	7127	HMDB0000267	C02237,C01879	439685,7405	Neg	-2.95523	-2.97867	0.955513	0.997172	0.0234408
5,6-dihydrouridine	100001425	209	61833	218435	Nucleotide	Pyrimidine Metabolism, Uracil containing	4242	NAMED	ZPTBLXKRQACLCR-XVFCMESISA-N	OC[C@H]1O[C@@H](N2CCC(NC2=O)=O)[C@@H]([C@@H]1O)O	5,6-dihydrouridine	5,6-dihydrouridine	5627-05-4	85115	HMDB0000497		94312	Neg	-3.41437	-3.42888	0.982222	0.997172	0.0145084
6-keto prostaglandin F1alpha	100000571	209	20476	141818	Lipid	Eicosanoid	2119	NAMED	KFGOFTHODYBSGM-ZUNNJUQCSA-N	CCCCC[C@H](O)/C=C/[C@H]1[C@H](O)C[C@H](O)[C@@H]1CC(CCCCC(O)=O)=O	6-keto prostaglandin F1alpha	6-keto prostaglandin F1alpha	58961-34-8,58962-34-8	4444411	HMDB0002886	C05961	5280888	Neg	-3.52186	-1.9484	0.368268	0.997172	-1.57346
6-phosphogluconate	100000341	209	15442	123253	Carbohydrate	Pentose Phosphate Pathway	1263	NAMED	BIRSGZKFKXLSJQ-SQOUGZDYSA-N	O=P(OC[C@H]([C@@H](O)[C@H](O)[C@@H](O)C(O)=O)O)(O)O	6-phosphogluconate	6-phosphogluconate	921-62-0,53411-70-4	82615	HMDB0001316	C00345	91493	Neg	-3.81451	-2.67212	0.174864	0.997172	-1.14238
7-methylguanine	100001456	209	35114	126958	Nucleotide	Purine Metabolism, Guanine containing	4206	NAMED	FZWGECJQACGGTI-UHFFFAOYSA-N	O=C1C(N2C)=C(N=C2)N=C(N)N1	7-methylguanine	7-methylguanine	578-76-7	10883	HMDB0000897	C02242	135398679	Neg	-2.29819	-3.22735	0.0864479	0.997172	0.929156
9,10-DiHOME	179	209	38399	143740	Lipid	Fatty Acid, Dihydroxy	2049	NAMED	XEBKSQSGNGRGDW-YFHOEESVSA-N	CCCCC/C=C\CC(C(CCCCCCCC(O)=O)O)O	9,10-DiHOME	9,10-DiHOME	263399-34-4	8142232	HMDB0004704	C14828	9966640	Neg	-3.33829	-2.5328	0.51148	0.997172	-0.805489
acetyl-CoA	1830	209	43840	145261	Lipid	Fatty Acid Metabolism	1491	NAMED	ZSLZBFCDCINBPY-AQMUXDAGSA-N	NC1=NC=NC2=C1N=CN2[C@H]3[C@H](O)[C@H](OP(O)(O)=O)[C@@H](COP(OP(OCC(C)(C)[C@H](O)C(NCCC(NCCSC(C)=O)=O)=O)(O)=O)(O)=O)O3	acetyl CoA	acetyl-CoA	102029-73-2	392413	HMDB0001206	C00024	444493	Neg	-2.4999	-3.18859	0.541814	0.997172	0.688689
acetylcarnitine (C2)	100000802	400	32198	155890	Lipid	Fatty Acid Metabolism (Acyl Carnitine, Short Chain)	1858	NAMED	RDHQFKQIGNGIED-MRVPVSSYSA-N	C[N+](C)(C)C[C@H](OC(C)=O)CC([O-])=O	acetylcarnitine (C2)	acetylcarnitine (C2)	5080-50-2	5406074	HMDB0000201	C02571	7045767	Pos Early	-3.16164	-3.12071	0.952422	0.997172	-0.040931
acetylcholine	1749	400	18790	155679	Lipid	Neurotransmitter	1957	NAMED	YTUKLXFAWCWPPJ-UHFFFAOYSA-N	C[N+](C)(C)[CH-]COC(C)=O	acetylcholine	acetylcholine	60-32-1		HMDB0000895	C01996	187	Pos Early	-2.98765	-2.22766	0.537342	0.997172	-0.759985
acetylphosphate	1211	305	15488	146480	Energy	Oxidative Phosphorylation	1484	NAMED	LIPOUNRJVLNBCD-UHFFFAOYSA-N	O=P(O)(O)OC(C)=O	acetylphosphate	acetylphosphate	94249-01-1	181	HMDB0001494	C00227	186	Polar	-3.08711	-2.87881	0.796446	0.997172	-0.2083
aconitate [cis or trans]	100001359	209	46173	144239	Energy	TCA Cycle	1459	NAMED			aconitate [cis or trans]	aconitate [cis or trans]			HMDB0000958,HMDB000072	C004174,C02341	444212,643757	Neg	-2.33767	-2.91654	0.60204	0.997172	0.578877
adenine	880	400	554	155319	Nucleotide	Purine Metabolism, Adenine containing	4167	NAMED	GFFGJBXGBJISGV-UHFFFAOYSA-N	NC1=NC=NC2=C1N=CN2	adenine	adenine	73-24-5	185	HMDB0000034	C00147	190	Pos Early	-2.80047	-3.19107	0.599991	0.997172	0.390596
adenosine	798	400	555	155320	Nucleotide	Purine Metabolism, Adenine containing	4166	NAMED	OIRDTQYFTABQOQ-KQYNXXCUSA-N	NC1=NC=NC2=C1N=CN2[C@@]3([H])[C@@](O)([H])[C@@](O)([H])[C@](CO)([H])O3	adenosine	adenosine	58-61-7	54923	HMDB0000050	C00212	60961	Pos Early	-2.97019	-3.92592	0.272786	0.997172	0.95573
adenosine 3',5'-cyclic monophosphate (cAMP)	207	209	2831	123233	Nucleotide	Purine Metabolism, Adenine containing	4162	NAMED	IVOMOUWHDPKRLL-UHFFFAOYSA-N	NC1=NC=NC2=C1N=CN2C3OC(CO4)C(OP4(O)=O)C3O	adenosine 3',5'-cyclic monophosphate (cAMP)	adenosine 3',5'-cyclic monophosphate (cAMP)	60-92-4	268	HMDB0000058	C00575	6076	Neg	-3.09602	-2.93751	0.719741	0.997172	-0.158511
adenosine 3',5'-diphosphate	1214	209	15691	126027	Nucleotide	Purine Metabolism, Adenine containing	4164	NAMED	WHTCPDAXWFLDIH-UHFFFAOYSA-N	OC(C1OP(O)(O)=O)C(OC1COP(O)(O)=O)N2C(N=CN=C3N)=C3N=C2	adenosine 3',5'-diphosphate	adenosine 3',5'-diphosphate	75431-54-8	19951095	HMDB0000061	C00054	159296	Neg	-3.31676	-2.93009	0.474252	0.997172	-0.386674
adenosine 5'-diphosphoribose (ADP-ribose)	215	400	558	155321	Cofactors and Vitamins	Nicotinate and Nicotinamide Metabolism	4346	NAMED	SDMADEZQMYCSNO-UHFFFAOYSA-N	NC1=NC=NC2=C1N=CN2C3OC(C(C3O)O)COP(O)(OP(O)(OC4OC(C(C4O)O)CO)=O)=O	adenosine 5'-diphosphoribose (ADP-ribose)	adenosine 5'-diphosphoribose (ADP-ribose)	68414-18-6	3674071	HMDB0001178	C00301	192	Pos Early	-2.98277	-2.79975	0.822546	0.997172	-0.183023
adenylosuccinate	1303	209	18360	126834	Nucleotide	Purine Metabolism, Adenine containing	4165	NAMED	OFBHPPMPBOJXRT-UHFFFAOYSA-N	OC(C1O)C(OC1COP(O)(O)=O)N2C(N=CN=C3NC(C(O)=O)CC(O)=O)=C3N=C2	adenylosuccinate	adenylosuccinate	19046-78-7	190	HMDB0000536	C03794	440122	Neg	-3.27274	-2.87111	0.707747	0.997172	-0.401631
ADP	208	209	3108	126001	Nucleotide	Purine Metabolism, Adenine containing	4158	NAMED	XTWYTFMLZFPYCI-KQYNXXCUSA-N	NC1=NC=NC2=C1N=CN2[C@@]3([H])[C@@](O)([H])[C@@](O)([H])[C@](COP(OP(O)(O)=O)(O)=O)([H])O3	adenosine 5'-diphosphate (ADP)	ADP	20398-34-9	5800	HMDB0001341	C00008	6022	Neg	-2.78058	-3.49462	0.19486	0.997172	0.714035
adrenate (22:4n6)	100001193	209	32980	125866	Lipid	Long Chain Polyunsaturated Fatty Acid (n3 and n6)	1593	NAMED	TWSWSIQAPQLDBP-CGRWFSSPSA-N	O=C(CCCCC/C=C/C/C=C/C/C=C/C/C=C/CCCCC)O	adrenate (22:4n6)	adrenate (22:4n6)	2091-25-0	4445971	HMDB0002226	C16527	5282844,5497181	Neg	-2.16959	-3.69342	0.0813906	0.997172	1.52383
adrenoylcarnitine (C22:4)*	100015850	402	57528	211229	Lipid	Fatty Acid Metabolism (Acyl Carnitine, Polyunsaturated)	1917	NAMED	OLORTLVEDIELGC-SNPVRQPZSA-N	O=C(OC(CC([O-])=O)C[N+](C)(C)C)CCCCC/C=C\C/C=C\C/C=C\C/C=C\CCCCC	adrenoylcarnitine (C22:4)*	adrenoylcarnitine (C22:4)*						Pos Late	-2.48017	-3.16715	0.587142	0.997172	0.686979
AICA ribonucleotide	216	400	38325	156507	Nucleotide	Purine Metabolism, (Hypo)Xanthine/Inosine containing	4134	NAMED	NOTGFIUVDGNKRI-UHFFFAOYSA-N	NC(C1=C(N(C2OC(C(C2O)O)COP(O)(O)=O)C=N1)N)=O	AICA ribonucleotide	AICA ribonucleotide	3031-94-5	195	HMDB0001517	C04677	65110	Pos Early	-2.46778	-2.59293	0.8863	0.997172	0.125148
alanine	811	400	1126	155351	Amino Acid	Alanine and Aspartate Metabolism	29	NAMED	QNAYBMKLOCPYGJ-REOHCLBHSA-N	O=C(O)[C@@H](N)C	alanine	alanine	56-41-7	5735	HMDB0000161	C00041	5950	Pos Early	-2.99121	-3.00887	0.966505	0.997172	0.017662
allantoin	1002	305	1107	146424	Nucleotide	Purine Metabolism, (Hypo)Xanthine/Inosine containing	4153	NAMED	POJWUDADGALRAB-UHFFFAOYSA-N	O=C(N1)C(NC(N)=O)NC1=O	allantoin	allantoin	97-59-6	199	HMDB0000462	C02348,C01551,C02350	439714,204,439713	Polar	-2.87736	-2.86227	0.980826	0.997172	-0.0150915
alpha-hydroxyisovalerate	100001300	209	33937	126093	Amino Acid	Leucine, Isoleucine and Valine Metabolism	429	NAMED	NGEWQZIDQIYUNV-UHFFFAOYSA-N	OC(C(O)=O)C(C)C	alpha-hydroxyisovalerate	alpha-hydroxyisovalerate	600-37-3	90190	HMDB0000407		99823	Neg	-2.72265	-3.51128	0.357509	0.997172	0.788624
alpha-ketoglutarate	93	305	528	146398	Energy	TCA Cycle	1463	NAMED	KPGXRSRHYNQIFN-UHFFFAOYSA-N	O=C(C(O)=O)CCC(O)=O	alpha-ketoglutarate	alpha-ketoglutarate	328-50-7,22202-68-2,305-72-6	50	HMDB0000208	C00026	51	Polar	-2.69136	-3.1436	0.245906	0.997172	0.452235
alpha-tocopherol	1105	402	1561	164189	Cofactors and Vitamins	Tocopherol Metabolism	4381	NAMED	GVJHHUAWPYXKBD-IEOSBIPESA-N	CC1=C2C(O[C@@](CCC[C@H](C)CCC[C@H](C)CCC[C@H](C)C)(C)CC2)=C(C)C(C)=C1O	alpha-tocopherol	alpha-tocopherol	10191-41-0,59-02-9	14265	HMDB0001893	C02477	86472	Pos Late	-3.22449	-2.86271	0.324854	0.997172	-0.361781
AMP	209	400	32342	155907	Nucleotide	Purine Metabolism, Adenine containing	4159	NAMED	UDMBCSSLTHHNCD-UHFFFAOYSA-N	NC1=NC=NC2=C1N=CN2C3OC(C(C3O)O)COP(O)(O)=O	adenosine 5'-monophosphate (AMP)	AMP	149022-20-8	10239183	HMDB0000045	C00020	6083	Pos Early	-2.61175	-2.40323	0.850611	0.997172	-0.208516
anserine	100000044	400	15747	155593	Amino Acid	Histidine Metabolism	89	NAMED	MYYIAHXIVFADCU-QMMMGPOBSA-N	CN1C=NC=C1C[C@@H]([C@@](O)=O)NC(CCN)=O	anserine	anserine	10030-52-1	100482	HMDB0000194	C01262	112072	Pos Early	-2.90534	-3.08473	0.812508	0.997172	0.179391
arabitol/xylitol	100006430	305	48885	160479	Carbohydrate	Pentose Metabolism	1294	NAMED	HEBKCHPVOIAQTA-IMJSIDKUSA-N	OC[C@@H](C([C@H](CO)O)O)O	arabitol/xylitol	arabitol/xylitol			HMDB0001851,HMDB0000568,HMDB0002917	C00379,C00542,C01904	94154,6912	Polar	-3.48508	-3.26186	0.840326	0.997172	-0.223215
arabonate/xylonate	100006115	305	48255	153226	Carbohydrate	Pentose Metabolism	1300	NAMED	QXKAIJAYHKCRRA-JJYYJPOSSA-N	OC([C@H]([C@@H]([C@@H](CO)O)O)O)=O	arabonate/xylonate	arabonate/xylonate			HMDB0000539	C00502,C05411	122045,6602431	Polar	-3.17428	-2.7919	0.468847	0.997172	-0.382385
arachidate (20:0)	893	209	1118	125716	Lipid	Long Chain Saturated Fatty Acid	1535	NAMED	VKOBVWXKNCXXDE-UHFFFAOYSA-N	CCCCCCCCCCCCCCCCCCCC(O)=O	arachidate (20:0)	arachidate (20:0)	506-30-9	10035	HMDB0002212	C06425	10467	Neg	-3.05448	-3.6677	0.455853	0.997172	0.613218
arachidonate (20:4n6)	229	209	1110	125971	Lipid	Long Chain Polyunsaturated Fatty Acid (n3 and n6)	1591	NAMED	YZXBAPSDXZZRGB-DOFZRALJSA-N	CCCCC/C=C\C/C=C\C/C=C\C/C=C\CCCC(O)=O	arachidonate (20:4n6)	arachidonate (20:4n6)	506-32-1	392692	HMDB0001043	C00219	444899	Neg	-2.78506	-3.18917	0.589321	0.997172	0.404104
arachidonoylcarnitine (C20:4)	100015837	402	57518	211219	Lipid	Fatty Acid Metabolism (Acyl Carnitine, Polyunsaturated)	1912	NAMED	RBFQHRALHSUPIA-SNPVRQPZSA-N	CCCCC/C=C\C/C=C\C/C=C\C/C=C\CCCC(OC(C[N+](C)(C)C)CC([O-])=O)=O	arachidonoylcarnitine (C20:4)	arachidonoylcarnitine (C20:4)			HMDB0006455		136212424	Pos Late	-2.75215	-2.89204	0.763508	0.997172	0.139894
arachidoylcarnitine (C20)*	100015833	402	57513	211214	Lipid	Fatty Acid Metabolism (Acyl Carnitine, Long Chain Saturated)	1885	NAMED	SVJLJQBGUITFLI-UHFFFAOYSA-N	O=C(OC(C[N+](C)(C)C)CC([O-])=O)CCCCCCCCCCCCCCCCCCC	arachidoylcarnitine (C20)*	arachidoylcarnitine (C20)*		28639199	HMDB0006460		53477833	Pos Late	-3.01342	-3.06796	0.970791	0.997172	0.0545444
arginine	231	400	1638	155435	Amino Acid	Urea cycle; Arginine and Proline Metabolism	490	NAMED	ODKSFYDXXFIFQN-UHFFFAOYSA-N	N=C(N)NCCCC(N)C(O)=O	arginine	arginine	1119-34-2	227	HMDB0000517	C00062	6322	Pos Early	-2.90304	-3.18721	0.585337	0.997172	0.284165
argininosuccinate	232	400	15497	155552	Amino Acid	Urea cycle; Arginine and Proline Metabolism	491	NAMED	KDZOASGQNOPSCU-UHFFFAOYSA-N	NC(C(O)=O)CCCNC(NC(C(O)=O)CC(O)=O)=N	argininosuccinate	argininosuccinate	156637-58-0	805	HMDB0000052	C03406	60150382	Pos Early	-2.83382	-3.44628	0.26223	0.997172	0.612461
ascorbate (vitamin C)	233	400	32354	155914	Cofactors and Vitamins	Ascorbate and Aldarate Metabolism	4368	NAMED	CIWBSHSKHKDKBQ-UHFFFAOYSA-N	OCC(O)C1OC(C(O)=C1O)=O	ascorbate (vitamin C)	ascorbate (vitamin C)	134-03-2,50-81-7	10189562	HMDB0000044	D00018,C00072	54670067	Pos Early	-3.46586	-2.49277	0.17783	0.997172	-0.973082
ascorbic acid 3-sulfate*	100020409	305	63687	223113	Cofactors and Vitamins	Ascorbate and Aldarate Metabolism	4370	NAMED	FBFZPSQPKNIVMT-ZAFYKAAXSA-N	O=C1O[C@@]([C@@H](O)CO)([H])C(OS(=O)(O)=O)=C1O	ascorbic acid 3-sulfate*	ascorbic acid 3-sulfate*		9600241			11425365	Polar	-3.53418	-2.48567	0.0641416	0.997172	-1.04851
asparagine	917	400	512	155306	Amino Acid	Alanine and Aspartate Metabolism	40	NAMED	DCXYFEDJOCDNAF-REOHCLBHSA-N	NC(C[C@H](N)C(O)=O)=O	asparagine	asparagine	70-47-3	6031	HMDB0000168	C00152	6267	Pos Early	-3.23352	-3.07628	0.806754	0.997172	-0.157242
aspartate	234	400	443	155304	Amino Acid	Alanine and Aspartate Metabolism	36	NAMED	CKLJMWTZIZZHCS-UHFFFAOYSA-N	NC(C(O)=O)CC(O)=O	aspartate	aspartate	56-84-8	5745	HMDB0000191	C00049	5960	Pos Early	-2.39269	-2.83183	0.433538	0.997172	0.439145
aspartylaspartate	100003627	400	40671	156768	Peptide	Dipeptide	733	NAMED	FRYULLIZUDQONW-UHFFFAOYSA-N	O=C(C(CC(O)=O)N)NC(CC(O)=O)C(O)=O	aspartylaspartate	aspartylaspartate	58471-53-7	295009	HMDB0028749		332965	Pos Early	-2.45986	-3.10278	0.290945	0.997172	0.642913
azelate (C9-DC)	2029	209	18362	124661	Lipid	Fatty Acid, Dicarboxylate	1697	NAMED	BDJRBEYXGGNYIS-UHFFFAOYSA-N	O=C(O)CCCCCCCC(O)=O	azelate (C9-DC)	azelate (C9-DC)	123-99-9	2179	HMDB0000784	C08261	2266	Neg	-3.06512	-1.93517	0.32856	0.997172	-1.12995
behenoyl dihydrosphingomyelin (d18:0/22:0)*	100009026	402	57331	210829	Lipid	Dihydrosphingomyelins	3120	NAMED	FONAXCRWZQFJHY-JCGOJSMZSA-N	[H][C@](NC(CCCCCCCCCCCCCCCCCCCCC)=O)(COP(OCC[N+](C)(C)C)([O-])=O)[C@@](O)([H])CCCCCCCCCCCCCCC	behenoyl dihydrosphingomyelin (d18:0/22:0)*	behenoyl dihydrosphingomyelin (d18:0/22:0)*		24846880	HMDB0012091		44260132	Pos Late	-2.92129	-3.41261	0.500675	0.997172	0.491325
behenoyl sphingomyelin (d18:1/22:0)*	100006294	402	48492	164533	Lipid	Sphingomyelins	3126	NAMED	FJJANLYCZUNFSE-TWKUQIQBSA-N	CCCCCCCCCCCCC/C=C/[C@@H](O)[C@@H](NC(CCCCCCCCCCCCCCCCCCCCC)=O)COP([O-])(OCC[N+](C)(C)C)=O	behenoyl sphingomyelin (d18:1/22:0)*	behenoyl sphingomyelin (d18:1/22:0)*		24846873	HMDB0012103		44260125	Pos Late	-3.22853	-2.90395	0.183828	0.997172	-0.324579
behenoylcarnitine (C22)*	100015832	402	57514	211215	Lipid	Fatty Acid Metabolism (Acyl Carnitine, Long Chain Saturated)	1886	NAMED	IUMXSSOVGPXXJL-UHFFFAOYSA-N	O=C(OC(C[N+](C)(C)C)CC([O-])=O)CCCCCCCCCCCCCCCCCCCCC	behenoylcarnitine (C22)*	behenoylcarnitine (C22)*		28639204	HMDB0062468		71464577	Pos Late	-2.79395	-2.8426	0.971588	0.997172	0.0486449
benzoate	100000008	209	15778	124867	Xenobiotics	Benzoate Metabolism	4498	NAMED	WPYMKLBDIGXBTP-UHFFFAOYSA-N	OC(C1=CC=CC=C1)=O	benzoate	benzoate	65-85-0	238	HMDB0001870	C00180	243	Neg	-2.54443	-2.98482	0.705346	0.997172	0.440386
beta-alanine	244	400	55	155295	Nucleotide	Pyrimidine Metabolism, Uracil containing	4259	NAMED	UCMIRNVEIXFBKS-UHFFFAOYSA-N	NCCC(O)=O	beta-alanine	beta-alanine	107-95-9,56-41-7	234	HMDB0000056	C00099	239	Pos Early	-3.17923	-2.49046	0.160133	0.997172	-0.688773
beta-hydroxyisovalerate	1442	305	12129	147727	Amino Acid	Leucine, Isoleucine and Valine Metabolism	368	NAMED	AXFYFNCPONWUHW-UHFFFAOYSA-N	CC(C)(O)CC(O)=O	beta-hydroxyisovalerate	beta-hydroxyisovalerate	625-08-1	62571	HMDB0000754		69362	Polar	-2.44065	-3.09751	0.285902	0.997172	0.656857
beta-hydroxyisovaleroylcarnitine	100001594	400	35433	156184	Amino Acid	Leucine, Isoleucine and Valine Metabolism	369	NAMED	IGLHHSKNBDXCEY-UHFFFAOYSA-N	[O-]C(CC(C[N+](C)(C)C)OC(CC(O)(C)C)=O)=O	beta-hydroxyisovaleroylcarnitine	beta-hydroxyisovaleroylcarnitine	99159-87-2	21403176				Pos Early	-2.80597	-3.16796	0.37632	0.997172	0.361984
beta-muricholate	100001066	209	31885	126874	Lipid	Primary Bile Acid Metabolism	3483	NAMED	DKPMWHFRUGMUKF-CWNVCPLQSA-N	CC(C1CCC2C3[C@H]([C@H]([C@@]4(C[C@@H](CC[C@@]4(C3CC[C@]12C)C)O)[H])O)O)CCC(O)=O	beta-muricholate	beta-muricholate	2393-59-1	2340919	HMDB0000415	C17726	5283853	Neg	-3.56305	-2.03198	0.35071	0.997172	-1.53107
betaine	799	400	3141	155487	Amino Acid	Glycine, Serine and Threonine Metabolism	7	NAMED	KWIUHFFTVRNATP-UHFFFAOYSA-N	O=C(C[N+](C)(C)C)[O-]	betaine	betaine	107-43-7	19951173,242	HMDB0000043	C00719	247	Pos Early	-2.45905	-2.83682	0.380245	0.997172	0.37777
butenoylcarnitine (C4:1)	100016058	400	61778	218150	Lipid	Fatty Acid Metabolism (Acyl Carnitine, Monounsaturated)	1889	NAMED	HQDBMDGXEZLSNK-AATRIKPKSA-N	C/C=C/C(OC(CC([O-])=O)C[N+](C)(C)C)=O	butenoylcarnitine (C4:1)	butenoylcarnitine (C4:1)						Pos Early	-2.64054	-3.06883	0.602764	0.997172	0.428289
butyrylcarnitine (C4)	100001054	400	32412	155935	Lipid	Fatty Acid Metabolism (also BCAA Metabolism)	1786	NAMED	QWYFHHGCZUCMBN-SECBINFHSA-N	CCCC(O[C@H](CC([O-])=O)C[N+](C)(C)C)=O	butyrylcarnitine (C4)	butyrylcarnitine (C4)	25576-40-3	184820	HMDB0002013	C02862	439829	Pos Early	-2.72792	-2.89914	0.847557	0.997172	0.171222
butyrylglycine (C4)	100001151	209	31850	125782	Lipid	Fatty Acid Metabolism (also BCAA Metabolism)	1787	NAMED	WPSSBBPLVMTKRN-UHFFFAOYSA-N	O=C(CNC(CCC)=O)O	butyrylglycine	butyrylglycine (C4)	20208-73-5	79766	HMDB0000808		88412	Neg	-2.76989	-3.0932	0.733266	0.997172	0.323307
C-glycosyltryptophan	100006379	400	48782	157831	Amino Acid	Tryptophan Metabolism	266	NAMED	CPXSBHKDEPPWIX-RAYCSJGISA-N	N[C@H](C(O)=O)CC1=C([C@H]([C@H]([C@@H](O)[C@@H]2O)O)O[C@@H]2CO)NC3=CC=CC=C13	C-glycosyltryptophan	C-glycosyltryptophan	180509-18-6	9157171	HMDB0240296		10981970	Pos Early	-3.26753	-2.97282	0.633834	0.997172	-0.294713
caprate (10:0)	888	209	1642	125736	Lipid	Medium Chain Fatty Acid	1512	NAMED	GHVNFZFCNZKVNT-UHFFFAOYSA-N	CCCCCCCCCC(O)=O	caprate (10:0)	caprate (10:0)	334-48-5	2863	HMDB0000511	C01571	2969	Neg	-2.41215	-3.21788	0.253573	0.997172	0.80573
caproate (6:0)	926	209	32489	125850	Lipid	Medium Chain Fatty Acid	1507	NAMED	FUZZWVXGSFPDMH-UHFFFAOYSA-N	CCCCCC(O)=O	caproate (6:0)	caproate (6:0)	142-62-1	8552	HMDB0000535	C01585	8892	Neg	-2.76304	-3.16403	0.658423	0.997172	0.40099
carnitine	100000007	400	15500	155554	Lipid	Carnitine Metabolism	1950	NAMED	PHIQHXFUZVPYII-ZCFIWIBFSA-N	[O-]C(C[C@@H](O)C[N+](C)(C)C)=O	carnitine	carnitine	461-05-2	10455	HMDB0000062	C00487,C00308	288	Pos Early	-2.96388	-2.79577	0.47613	0.997172	-0.168112
carnosine	249	400	1768	155446	Amino Acid	Histidine Metabolism	86	NAMED	CQOVPNPJLQNMDC-ZETCQYMHSA-N	OC([C@H](CC1=CNC=N1)NC(CCN)=O)=O	carnosine	carnosine	305-84-0	388363	HMDB0000033	C00386	439224	Pos Early	-3.15787	-3.22561	0.934427	0.997172	0.0677478
catechol sulfate	100001605	209	35320	143730	Xenobiotics	Benzoate Metabolism	4520	NAMED	MZPWKJZDOCIALD-UHFFFAOYSA-N	O=S(OC1=C(O)C=CC=C1)(O)=O	catechol sulfate	catechol sulfate	4918-96-1	2341024	HMDB0059724		3083879	Neg	-2.67605	-3.16889	0.669686	0.997172	0.492836
CDP-choline	1220	305	34418	147574	Lipid	Phospholipid Metabolism	2252	NAMED	RZZPDXZPRHQOCG-OJAKKHQRSA-N	O[C@]([C@@]1(O)[H])([C@](O[C@](COP(OP(OCC[N+](C)(C)C)(O)=O)([O-])=O)1[H])([H])N2C=CC(N)=NC2=O)[H]	cytidine 5'-diphosphocholine	CDP-choline	33818-15-4	21531769	HMDB0001413	C00307	13804	Polar	-2.81006	-3.03567	0.705669	0.997172	0.225604
CDP-ethanolamine	100001407	305	34410	146954	Lipid	Phospholipid Metabolism	2257	NAMED	WVIMUEUQJFPNDK-UHFFFAOYSA-N	OC1C(N(C=CC(N)=N2)C2=O)OC(COP(OP(OCCN)(O)=O)(O)=O)C1O	cytidine-5'-diphosphoethanolamine	CDP-ethanolamine	72842-05-8	287	HMDB0001564	C00570	123727	Polar	-3.10037	-2.95948	0.762109	0.997172	-0.140894
ceramide (d18:1/20:0, d16:1/22:0, d20:1/18:0)*	100015755	402	57440	211094	Lipid	Ceramides	3069	NAMED	XWBWIAOWSABHFI-QOSDPKFLSA-N	OC(/C=C/CCCCCCCCCCCCC)C(CO)NC(CCCCCCCCCCCCCCCCCCC)=O	ceramide (d18:1/20:0, d16:1/22:0, d20:1/18:0)*	ceramide (d18:1/20:0, d16:1/22:0, d20:1/18:0)*			HMDB0240684,HMDB0240682,HMDB0004951			Pos Late	-3.48355	-2.95406	0.432348	0.997172	-0.529496
ceramide (d18:2/24:1, d18:1/24:2)*	100015744	402	57443	211097	Lipid	Ceramides	3071	NAMED	QMVWGDBKESWTON-OQKRWUNJSA-N	CCCCCCCCCCCCC/C=C/C(O)C(NC(CCC/C=C/CC/C=C/CCCCCCCCCCCCCC)=O)CO	ceramide (d18:2/24:1, d18:1/24:2)*	ceramide (d18:2/24:1, d18:1/24:2)*			HMDB0240679,HMDB0240680			Pos Late	-3.31108	-2.60793	0.275917	0.997172	-0.703155
chiro-inositol	100001859	305	37112	145854	Lipid	Inositol Metabolism	2220	NAMED	CDAISMWEOUEBRE-LKPKBOIGSA-N	O[C@@H]1[C@@H](O)[C@H](O)[C@@H](O)[C@@H](O)[C@@H]1O	chiro-inositol	chiro-inositol	643-12-9	10254647	HMDB0240209	C19891		Polar	-3.41542	-2.78877	0.0572384	0.997172	-0.62665
cholesterol	266	402	63	164177	Lipid	Sterol	3212	NAMED	HVYWMOMLDIMFJA-LBHVWCRMSA-N	CC1(C2C(C)CCCC(C)C)C(CC2)C(CC=C3C4(CC[C@H](O)C3)C)C4CC1	cholesterol	cholesterol	57-88-5	4937803	HMDB0000067	C00187	5997,6432564,11025495	Pos Late	-2.89538	-2.84511	0.868082	0.997172	-0.0502668
cholesterol sulfate	100001606	305	35324	238705	Lipid	Sterol	3213	NAMED	BHYOQNUELFTYRT-UHFFFAOYSA-N	CC1(C2C(C)CCCC(C)C)C(CC2)C(CC=C3C4(CCC(OS(=O)(O)=O)C3)C)C4CC1	cholesterol sulfate	cholesterol sulfate	2864-50-8	4371550	HMDB00653	C18043	65076	Polar	-2.82489	-2.50044	0.41307	0.997172	-0.324454
choline	1256	400	15506	155556	Lipid	Phospholipid Metabolism	2250	NAMED	CRBHXDCYXIISFC-UHFFFAOYSA-N	[O-]CC[N+](C)(C)C	choline	choline	67-48-1	149278	HMDB0000097	C00114	305	Pos Early	-2.98141	-2.9618	0.963694	0.997172	-0.019604
citrate	1124	209	1564	124575	Energy	TCA Cycle	1457	NAMED	KRKNYBCHXYNGOX-UHFFFAOYSA-N	OC(CC(CC(O)=O)(O)C(O)=O)=O	citrate	citrate	77-92-9	305	HMDB0000094	C00158	311	Neg	-2.3904	-3.08497	0.43531	0.997172	0.694571
citrulline	391	400	2132	155460	Amino Acid	Urea cycle; Arginine and Proline Metabolism	499	NAMED	RHGKLRLOHDJJDR-UHFFFAOYSA-N	NC(C(O)=O)CCCNC(N)=O	citrulline	citrulline	372-75-8	810	HMDB0000904	C00327	9750	Pos Early	-3.49115	-2.85992	0.351233	0.997172	-0.631235
CMP	282	400	2372	155469	Nucleotide	Pyrimidine Metabolism, Cytidine containing	4267	NAMED	IERHLVCPSMICTF-UHFFFAOYSA-N	NC1=NC(N(C2OC(C(C2O)O)COP(O)(O)=O)C=C1)=O	cytidine 5'-monophosphate (5'-CMP)	CMP	63-37-6	5414497	HMDB0000095	C00055	6131	Pos Early	-3.16811	-2.64742	0.0924611	0.997172	-0.520688
CoA	270	209	46322	145265	Cofactors and Vitamins	Pantothenate and CoA Metabolism	4363	NAMED	RGJOEKWQDUBAIZ-UHFFFAOYSA-N	CC(COP(O)(OP(O)(OCC1OC(N2C=NC3=C2N=CN=C3N)C(C1OP(O)(O)=O)O)=O)=O)(C(C(NCCC(NCCS)=O)=O)O)C	coenzyme A	CoA	85-61-0,18439-24-2	311	HMDB0001423	C00010	87642	Neg	-2.61906	-3.13466	0.687638	0.997172	0.515608
CoA-glutathione*	269	209	62804	220430	Amino Acid	Glutathione Metabolism	601	NAMED	JYKWMJBUIXNJOG-JHKACSFWSA-N	O[C@H]1[C@H](N2C(N=CN=C3N)=C3N=C2)O[C@H](COP(OP(OCC(C)(C)C(C(NCCC(NCCSSC[C@@H](C(NCC(O)=O)=O)NC(CC[C@@H](C(O)=O)N)=O)=O)=O)O)(O)=O)(O)=O)[C@H]1OP(O)(O)=O	CoA-glutathione*	CoA-glutathione*	6477-52-7	10128089		C00920	46873828	Neg	-2.72489	-3.41097	0.480714	0.997172	0.686079
corticosterone	272	209	5983	126005	Lipid	Corticosteroids	3317	NAMED	OMFXVFTZEKFJBZ-UHFFFAOYSA-N	CC(C(CC1)=CC2=O)(CC2)C3C1C(CCC4C(CO)=O)C4(C)CC3O	corticosterone	corticosterone	50-22-6	5550	HMDB0001547	C02140	5753	Neg	-2.15789	-3.58891	0.339406	0.997172	1.43102
creatine	1221	400	27718	155838	Amino Acid	Creatine Metabolism	536	NAMED	CVSVTCORWBXHQV-UHFFFAOYSA-N	CN(C(N)=N)CC(O)=O	creatine	creatine	57-00-1	566	HMDB0000064	C00300	586	Pos Early	-3.12181	-2.92644	0.45994	0.997172	-0.195378
creatine phosphate	100000112	305	33951	147990	Amino Acid	Creatine Metabolism	538	NAMED	DRBBFCLWYRJSJZ-UHFFFAOYSA-N	N=C(N(C)CC(O)=O)NP(O)(O)=O	creatine phosphate	creatine phosphate	922-32-7,67-07-2	567	HMDB0001511	C02305	9548602,587	Polar	-2.72757	-3.18593	0.648818	0.997172	0.458356
creatinine	275	400	513	155307	Amino Acid	Creatine Metabolism	537	NAMED	DDRJAANPRJIHGJ-UHFFFAOYSA-N	CN(C(N1)=N)CC1=O	creatinine	creatinine	60-27-5	568	HMDB0000562	C00791	588	Pos Early	-2.88329	-2.94742	0.861107	0.997172	0.06413
cystathionine	310	400	15705	155581	Amino Acid	Methionine, Cysteine, SAM and Taurine Metabolism	459	NAMED	ILRYLPWNYFXEMH-UHFFFAOYSA-N	OC(C(CCSCC(N)C(O)=O)N)=O	cystathionine	cystathionine	535-34-2	811	HMDB0000099	C02291	439258	Pos Early	-3.65862	-3.30115	0.664683	0.997172	-0.357476
cysteine	800	400	1868	155454	Amino Acid	Methionine, Cysteine, SAM and Taurine Metabolism	461	NAMED	XUJNEKJLAYXESH-REOHCLBHSA-N	SC[C@H](N)C(O)=O	cysteine	cysteine	56-89-3,52-90-4	5653	HMDB0000574	C00097	5862	Pos Early	-2.91271	-2.78674	0.812359	0.997172	-0.125977
cysteine-glutathione disulfide	100001437	400	35159	161190	Amino Acid	Glutathione Metabolism	581	NAMED	BNRXZEPOHPEEAS-UHFFFAOYSA-N	NC(C(O)=O)CCC(NC(CSSCC(N)C(O)=O)C(NCC(O)=O)=O)=O	cysteine-glutathione disulfide	cysteine-glutathione disulfide	13081-14-6	3455404	HMDB0000656	R00900	3080690	Pos Early	-2.72071	-3.0346	0.53669	0.997172	0.313895
cysteine sulfinic acid	100002113	400	37443	156369	Amino Acid	Methionine, Cysteine, SAM and Taurine Metabolism	474	NAMED	ADVPTQAUNPRNPO-UHFFFAOYSA-N	O=C(C(CS(O)=O)N)O	cysteine sulfinic acid	cysteine sulfinic acid	207121-48-0	107	HMDB0000996	C00606	109	Pos Early	-2.45063	-3.06616	0.301272	0.997172	0.615525
cytidine	827	400	514	155308	Nucleotide	Pyrimidine Metabolism, Cytidine containing	4271	NAMED	UHDGCWIWMRVCDJ-XVFCMESISA-N	OC[C@@H]1[C@H]([C@H]([C@H](N2C(N=C(C=C2)N)=O)O1)O)O	cytidine	cytidine	65-46-3	5940	HMDB0000089	C00475	6175	Pos Early	-3.18463	-3.23096	0.882747	0.997172	0.0463338
cytidine 5'-monophospho-N-acetylneuraminic acid	1223	305	36831	152276	Carbohydrate	Nucleotide Sugar	1410	NAMED	TXCIAUNLDRJGJZ-GDBHBTNTSA-N	O[C@@]([C@]1(OP(OC[C@H]2O[C@@H](N(C=CC(N)=N3)C3=O)[C@H](O)[C@@H]2O)(O)=O)O[C@H]([C@@H](O)[C@@H](O)CO)[C@@H](NC(C)=O)[C@H](O)C1)=O	cytidine 5'-monophospho-N-acetylneuraminic acid	cytidine 5'-monophospho-N-acetylneuraminic acid	3063-71-6		HMDB0001176	C00128	448209	Polar	-2.88271	-2.82934	0.908837	0.997172	-0.0533618
cytosine	881	400	573	155326	Nucleotide	Pyrimidine Metabolism, Cytidine containing	4272	NAMED	OPTASPLRGRRNAP-UHFFFAOYSA-N	NC1=NC(NC=C1)=O	cytosine	cytosine	71-30-7	577	HMDB0000630	C00380	597	Pos Early	-3.11558	-3.06661	0.891301	0.997172	-0.048968
daidzein	100001219	209	32453	125842	Xenobiotics	Food Component/Plant	4893	NAMED	ZQSIJRDFPHDXIC-UHFFFAOYSA-N	OC1=CC2=C(C(C(C3=CC=C(O)C=C3)=CO2)=O)C=C1	daidzein	daidzein	486-66-8	4445025	HMDB0003312	C10208	5281708	Neg	-2.95958	-2.9075	0.969017	0.997172	-0.0520812
daidzein sulfate (2)	100006363	209	48728	155111	Xenobiotics	Food Component/Plant	5143	NAMED	CQRHJEVIKOKQMO-UHFFFAOYSA-N	OC1=CC2=C(C(C(C3=CC=C(OS(=O)(O)=O)C=C3)=CO2)=O)C=C1	daidzein sulfate (2)	daidzein sulfate (2)					12114465	Neg	-2.97723	-3.44335	0.671601	0.997172	0.466121
decanoylcarnitine (C10)	100001251	402	33941	158585	Lipid	Fatty Acid Metabolism (Acyl Carnitine, Medium Chain)	1878	NAMED	LZOSYCMHQXPBFU-UHFFFAOYSA-N	[O-]C(CC(C[N+](C)(C)C)OC(CCCCCCCCC)=O)=O	decanoylcarnitine (C10)	decanoylcarnitine (C10)	1492-27-9	8420677	HMDB0000651		10245190	Pos Late	-3.31934	-2.34431	0.449589	0.997172	-0.975022
dehydroascorbate	301	209	34302	126135	Cofactors and Vitamins	Ascorbate and Aldarate Metabolism	4372	NAMED	SBJKKFFYIZUCET-UHFFFAOYSA-N	OCC(C1OC(C(C1=O)=O)=O)O	dehydroascorbate	dehydroascorbate	490-83-5	812	HMDB0001264	C05422	440667	Neg	-2.68029	-3.14871	0.524772	0.997172	0.46842
deoxycarnitine	100001662	400	36747	156251	Lipid	Carnitine Metabolism	1949	NAMED	JHPNVNIEXXLNTR-UHFFFAOYSA-N	C[N+](C)(C)CCCC([O-])=O	deoxycarnitine	deoxycarnitine	6249-56-5	705	HMDB0001161	C01181	22620	Pos Early	-2.94698	-3.1281	0.685602	0.997172	0.181119
deoxycholate	302	209	1114	125714	Lipid	Secondary Bile Acid Metabolism	3499	NAMED	KXGVEGMKQFWNSR-OHAQSFBXSA-N	CC12[C@@]([C@]3([H])CC[C@]4([H])C[C@H](O)CC[C@]4(C)[C@@]3([H])C[C@@H]2O)([H])CC[C@]1([H])[C@]([H])(C)CCC(O)=O	deoxycholate	deoxycholate	83-44-3	389318	HMDB0000626	C04483	222528,440355	Neg	-3.17527	-2.80364	0.744766	0.997172	-0.371633
diacylglycerol (16:1/18:2 [2], 16:0/18:3 [1])*	100010940	402	54966	208051	Lipid	Diacylglycerol	2908	NAMED	BHGPPCIWDXQOMA-HZFIRFLSSA-N	CCCCCC/C=C/CCCCCCCC(OCC(OC(CCCCCCC/C=C/C/C=C/CCCCC)=O)CO)=O	diacylglycerol (16:1/18:2 [2], 16:0/18:3 [1])*	diacylglycerol (16:1/18:2 [2], 16:0/18:3 [1])*						Pos Late	-3.25152	-3.37597	0.907027	0.997172	0.124442
dihomo-linolenoylcarnitine (C20:3n3 or 6)*	100015840	402	57521	211222	Lipid	Fatty Acid Metabolism (Acyl Carnitine, Polyunsaturated)	1913	NAMED	RDIZZXFTCZPSRY-WYTUUNCASA-N	O=C(CCCCCC/C=C/C/C=C/C/C=C/CCCCC)OC(CC([O-])=O)C[N+](C)(C)C	dihomo-linolenoylcarnitine (C20:3n3 or 6)*	dihomo-linolenoylcarnitine (C20:3n3 or 6)*						Pos Late	-2.99883	-2.9162	0.949468	0.997172	-0.0826291
dihomo-linoleoylcarnitine (C20:2)*	100015839	402	57520	211221	Lipid	Fatty Acid Metabolism (Acyl Carnitine, Polyunsaturated)	1911	NAMED	OLZWDVKTOGTVLC-UTJQPWESSA-N	O=C(CCCCCCCCC/C=C\C/C=C\CCCCC)OC(C[N+](C)(C)C)CC([O-])=O	dihomo-linoleoylcarnitine (C20:2)*	dihomo-linoleoylcarnitine (C20:2)*						Pos Late	-2.43696	-2.7757	0.822343	0.997172	0.338739
dihomolinoleate (20:2n6)	1231	209	17805	126039	Lipid	Long Chain Polyunsaturated Fatty Acid (n3 and n6)	1588	NAMED	XSXIVVZCUAHUJO-HZJYTTRNSA-N	O=C(O)CCCCCCCCC/C=C\C/C=C\CCCCC	dihomo-linoleate (20:2n6)	dihomolinoleate (20:2n6)	2091-39-6	4944228	HMDB0005060	C16525	6439848	Neg	-2.57208	-3.5779	0.172044	0.997172	1.00582
dihomolinolenate (20:3n3 or 3n6)	100001739	209	35718	143707	Lipid	Long Chain Polyunsaturated Fatty Acid (n3 and n6)	1590	NAMED	AHANXAKGNAKFSK-PDBXOOCHSA-N	CC\C=C/C\C=C/C\C=C/CCCCCCCCCC(O)=O	dihomo-linolenate (20:3n3 or n6)	dihomolinolenate (20:3n3 or 3n6)	17046-59-2	4471954	HMDB0002925	C03242	5280581	Neg	-2.42274	-3.3406	0.112719	0.997172	0.917856
dihydroxyacetone phosphate (DHAP)	309	209	15522	145093	Carbohydrate	Glycolysis, Gluconeogenesis, and Pyruvate Metabolism	1249	NAMED	GNGACRATGGDKBX-UHFFFAOYSA-N	OCC(COP(O)(O)=O)=O	dihydroxyacetone phosphate (DHAP)	dihydroxyacetone phosphate (DHAP)	102783-56-2	3833110	HMDB0001473	C00111	668	Neg	-2.65996	-3.45319	0.358866	0.997172	0.793229
dimethylarginine (ADMA + SDMA)	100001810	400	36808	156271	Amino Acid	Urea cycle; Arginine and Proline Metabolism	505	NAMED	YDGMGEXADBMOMJ-LURJTMIESA-N	N[C@@H](CCCNC(N(C)C)=N)C(O)=O	dimethylarginine (SDMA + ADMA)	dimethylarginine (ADMA + SDMA)	102783-24-4	110375	HMDB0003334,HMDB0001539	C21189,C03626	123831,169148	Pos Early	-3.05498	-3.17847	0.758014	0.997172	0.123491
dimethylglycine	806	400	5086	155492	Amino Acid	Glycine, Serine and Threonine Metabolism	6	NAMED	FFDGPVCHZBVARC-UHFFFAOYSA-N	CN(C)CC(O)=O	dimethylglycine	dimethylglycine	1118-68-9	653	HMDB0000092	C03626	673	Pos Early	-3.35356	-2.80821	0.25916	0.997172	-0.545345
dimethylmalonic acid	100004251	305	42978	147238	Lipid	Fatty Acid, Dicarboxylate	1675	NAMED	OREAFAJWWJHCOT-UHFFFAOYSA-N	CC(C(O)=O)(C(O)=O)C	dimethylmalonic acid	dimethylmalonic acid	595-46-0	11195	HMDB0002001		11686	Polar	-2.82279	-3.11394	0.601628	0.997172	0.291147
docosadienoate (22:2n6)	100001182	209	32415	125824	Lipid	Long Chain Polyunsaturated Fatty Acid (n3 and n6)	1595	NAMED	HVGRZDASOHMCSK-AVQMFFATSA-N	CCCCC/C=C/C/C=C/CCCCCCCCCCCC(O)=O	docosadienoate (22:2n6)	docosadienoate (22:2n6)	7370-49-2	4445934	HMDB0061714	C16533	5282807	Neg	-2.21819	-3.05816	0.405302	0.997172	0.839971
docosadienoylcarnitine (C22:2)*	100015848	402	57526	211227	Lipid	Fatty Acid Metabolism (Acyl Carnitine, Polyunsaturated)	1915	NAMED	LDIMXAXYWUCEAM-UTJQPWESSA-N	CCCCC/C=C\C/C=C\CCCCCCCCCCCC(OC(C[N+](C)(C)C)CC([O-])=O)=O	docosadienoylcarnitine (C22:2)*	docosadienoylcarnitine (C22:2)*					71464511	Pos Late	-2.61269	-3.46753	0.543202	0.997172	0.854847
docosahexaenoate (DHA; 22:6n3)	100000665	209	44675	126139	Lipid	Long Chain Polyunsaturated Fatty Acid (n3 and n6)	1581	NAMED	MBMBGCFOFBJSGT-KUBAVDMBSA-N	CC\C=C/C\C=C/C\C=C/C/C=C\C/C=C\C/C=C\CCC(O)=O	docosahexaenoate (DHA; 22:6n3)	docosahexaenoate (DHA; 22:6n3)	6217-54-5	393183	HMDB0002183	C06429	445580	Neg	-2.74207	-3.89974	0.0777425	0.997172	1.15767
docosahexaenoyl ethanolamide	100004612	209	43768	218978	Lipid	Endocannabinoid	2182	NAMED	GEEHOLRSGZPBSM-KUBAVDMBSA-N	CC/C=C\C/C=C\C/C=C\C/C=C\C/C=C\C/C=C\CCC(NCCO)=O	docosahexaenoyl ethanolamide	docosahexaenoyl ethanolamide	162758-94-3	4446571	HMDB0013658		5283451	Neg	-2.65917	-2.99497	0.553832	0.997172	0.335802
docosahexaenoylcarnitine (C22:6)*	100015845	402	57523	211224	Lipid	Fatty Acid Metabolism (Acyl Carnitine, Polyunsaturated)	1920	NAMED	WLLMYDQRCSWAST-WSDBEMKQSA-N	O=C(CC/C=C\C/C=C\C/C=C\C/C=C\C/C=C\C/C=C\CC)OC(C[N+](C)(C)C)CC([O-])=O	docosahexaenoylcarnitine (C22:6)*	docosahexaenoylcarnitine (C22:6)*						Pos Late	-3.30317	-3.68567	0.705829	0.997172	0.382497
docosapentaenoate (DPA; 22:5n3)	100001181	209	32504	125862	Lipid	Long Chain Polyunsaturated Fatty Acid (n3 and n6)	1580	NAMED	YUFFSWGQGVEMMI-JLNKQSITSA-N	O=C(O)CCCCC/C=C\C/C=C\C/C=C\C/C=C\C/C=C\CC	docosapentaenoate (n3 DPA; 22:5n3)	docosapentaenoate (DPA; 22:5n3)	2234-74-4		HMDB0006528,HMDB0001976	C16513	6441454	Neg	-2.41265	-3.22733	0.257659	0.997172	0.814687
docosapentaenoate (n6 DPA; 22:5n6)	100001580	209	37478	127695	Lipid	Long Chain Polyunsaturated Fatty Acid (n3 and n6)	1594	NAMED	AVKOENOBFIYBSA-WMPRHZDHSA-N	OC(CC/C=C\C/C=C\C/C=C\C/C=C\C/C=C\CCCCC)=O	docosapentaenoate (n6 DPA; 22:5n6)	docosapentaenoate (n6 DPA; 22:5n6)	25182-74-5	4945614	HMDB0001976	C16513	6441454	Neg	-2.21489	-3.85605	0.0226627	0.997172	1.64116
docosatrienoate (22:3n6)*	100015762	209	57467	211123	Lipid	Long Chain Polyunsaturated Fatty Acid (n3 and n6)	1592	NAMED	RILVNGKQIULBOQ-YHTMAJSVSA-N	CCCCC/C=C/C/C=C/C/C=C/CCCCCCCCC(O)=O	docosatrienoate (22:3n6)*	docosatrienoate (22:3n6)*					75955220	Neg	-3.72719	-2.56167	0.36899	0.997172	-1.16552
docosatrienoylcarnitine (C22:3)*	100015849	402	57527	211228	Lipid	Fatty Acid Metabolism (Acyl Carnitine, Polyunsaturated)	1916	NAMED	OCGDLIUNELUBCT-YHTMAJSVSA-N	O=C(OC(CC([O-])=O)C[N+](C)(C)C)CCCCCCCCCCC/C=C/C/C=C/C/C=C/CC	docosatrienoylcarnitine (C22:3)*	docosatrienoylcarnitine (C22:3)*						Pos Late	-2.52085	-2.7805	0.885011	0.997172	0.259652
dodecadienoate (12:2)*	100020478	209	62276	219247	Lipid	Fatty Acid, Dicarboxylate	1707	NAMED	QHRHXXRXWDTFLI-HZJYTTRNSA-N	CCCCC/C=C\C/C=C\CC(O)=O	dodecadienoate (12:2)*	dodecadienoate (12:2)*					25480	Neg	-4.02803	-2.01239	0.0976828	0.997172	-2.01564
eicosapentaenoate (EPA; 20:5n3)	2050	209	18467	126840	Lipid	Long Chain Polyunsaturated Fatty Acid (n3 and n6)	1578	NAMED	JAZBEHYOTPTENJ-JLNKQSITSA-N	O=C(O)CCC\C=C/C/C=C\C/C=C\C/C=C\C/C=C\CC	eicosapentaenoate (EPA; 20:5n3)	eicosapentaenoate (EPA; 20:5n3)	10-2005-9,10417-94-4	393682	HMDB0001999	C06428	446284	Neg	-2.43619	-3.06624	0.49081	0.997172	0.630052
eicosenoate (20:1n9 or 1n11)	100001335	209	33587	143715	Lipid	Long Chain Monounsaturated Fatty Acid	1561	NAMED	BITHHVVYSMSWAG-KTKRTIGZSA-N	O=C(O)CCCCCCCCC/C=C\CCCCCCCC	eicosenoate (20:1)	eicosenoate (20:1n9 or 1n11)		4445895	HMDB0002231,HMDB0062436	C16526	5282768,5282769,94159	Neg	-2.78381	-3.20161	0.623784	0.997172	0.41781
eicosenoylcarnitine (C20:1)*	100015838	402	57519	211220	Lipid	Fatty Acid Metabolism (Acyl Carnitine, Monounsaturated)	1905	NAMED	PVOQPLSKYNZHOT-OUKQBFOZSA-N	O=C(OC(CC([O-])=O)C[N+](C)(C)C)CCCCCCCCC/C=C/CCCCCCCC	eicosenoylcarnitine (C20:1)*	eicosenoylcarnitine (C20:1)*						Pos Late	-3.05958	-2.78305	0.865031	0.997172	-0.276537
equol sulfate	100003429	209	40478	143877	Xenobiotics	Food Component/Plant	4914	NAMED	UXOJWGSGKUYMIA-UHFFFAOYSA-N	OC1=CC(OC2)=C(C=C1)CC2C3=CC=C(OS(=O)(O)=O)C=C3	equol sulfate	equol sulfate		23936050				Neg	-2.81153	-3.36363	0.560846	0.997172	0.552099
ergothioneine	100002154	400	37459	156384	Xenobiotics	Food Component/Plant	4915	NAMED	SSISHJJTAXXQAX-UHFFFAOYSA-N	S=C1NC(CC(C([O-])=O)[N+](C)(C)C)=CN1	ergothioneine	ergothioneine	58511-63-0	2297320	HMDB0003045	C05570	5351619	Pos Early	-3.00742	-2.9324	0.862359	0.997172	-0.0750232
erucate (22:1n9)	1087	209	1552	125983	Lipid	Long Chain Monounsaturated Fatty Acid	1565	NAMED	DPUOLQHDNGRHBS-KTKRTIGZSA-N	OC(CCCCCCCCCCC\C=C/CCCCCCCC)=O	erucate (22:1n9)	erucate (22:1n9)	112-86-7	7924	HMDB0002068	C08316	8216,5281116	Neg	-2.92087	-3.73548	0.433671	0.997172	0.814609
erucoylcarnitine (C22:1)*	100015841	402	57525	211226	Lipid	Fatty Acid Metabolism (Acyl Carnitine, Monounsaturated)	1906	NAMED	WDWXOVLPQSTGNY-SEYXRHQNSA-N	O=C(CCCCCCCCCCC/C=C\CCCCCCCC)OC(CC([O-])=O)C[N+](C)(C)C	erucoylcarnitine (C22:1)*	erucoylcarnitine (C22:1)*						Pos Late	-3.13026	-3.14566	0.992065	0.997172	0.0154081
erythronate*	100001320	305	42420	148204	Carbohydrate	Aminosugar Metabolism	1449	NAMED	JPIJQSOTBSSVTP-PWNYCUMCSA-N	OC[C@@H](O)[C@@H](O)C(O)=O	erythronate*	erythronate*	88759-55-1	2061231	HMDB0000613		2781043	Polar	-3.39071	-3.06035	0.381385	0.997172	-0.33036
ethyl beta-glucopyranoside	100020377	209	64131	233912	Xenobiotics	Food Component/Plant	5247	NAMED	WYUFTYLVLQZQNH-JAJWTYFOSA-N	O[C@H]([C@H]1O)[C@@H]([C@@H](CO)O[C@H]1OCC)O	ethyl beta-glucopyranoside	ethyl beta-glucopyranoside		108559	HMDB0029968		121667	Neg	-3.15209	-2.53963	0.451969	0.997172	-0.612463
ethylmalonate	2054	305	15765	147158	Amino Acid	Leucine, Isoleucine and Valine Metabolism	412	NAMED	UKFXDFUAPNAMPJ-UHFFFAOYSA-N	CCC(C(O)=O)C(O)=O	ethylmalonate	ethylmalonate	601-75-2	11263	HMDB0000622		11756	Polar	-3.00704	-3.35608	0.569616	0.997172	0.349041
FAD	327	209	2134	124607	Cofactors and Vitamins	Riboflavin Metabolism	4353	NAMED	VWWQXMAJTJZDQX-KUIMXZBMSA-N	OC(C(O)C(O)COP(OP(OC[C@H]1O[C@@H](N(C=N2)C3=C2C(N)=NC=N3)[C@H](O)[C@@H]1O)(O)=O)(O)=O)CN(C(C=C(C)C(C)=C4)=C4N=C5C(N6)=O)C5=NC6=O	flavin adenine dinucleotide (FAD)	FAD	146-14-5,84366-81-4	559059	HMDB0001248	C00016	643975	Neg	-2.92663	-3.05909	0.721395	0.997172	0.132463
FMN	100000251	209	15797	127541	Cofactors and Vitamins	Riboflavin Metabolism	4354	NAMED	FVTCRASFADXXNN-UHFFFAOYSA-N	CC1=C(C)C=C(N(CC(O)C(C(COP(O)(O)=O)O)O)C(C2=N3)=NC(NC2=O)=O)C3=C1	flavin mononucleotide (FMN)	FMN	130-40-5	690	HMDB0001520	C00061	643976	Neg	-2.58937	-2.89933	0.494096	0.997172	0.309958
fructosyllysine	100005373	400	46227	221883	Amino Acid	Lysine Metabolism	123	NAMED	BFSYFTQDGRDJNV-QCNRFFRDSA-N	OC[C@@H](O)[C@@H](O)[C@H](O)C(CNCCCC[C@@H](N)C(O)=O)=O	fructosyllysine	fructosyllysine	21291-40-7	110281	HMDB0034879		9839580	Pos Early	-3.51499	-2.8594	0.129608	0.997172	-0.655585
fumarate	330	305	1643	146876	Energy	TCA Cycle	1467	NAMED	VZCYOOQTPOCHFL-OWOJBTEDSA-N	OC(/C=C/C(O)=O)=O	fumarate	fumarate	100-17-8	10197150	HMDB0000134	C00122	444972	Polar	-3.60297	-3.10799	0.451901	0.997172	-0.494977
galactonate	100001026	305	27719	152158	Carbohydrate	Fructose, Mannose and Galactose Metabolism	1390	NAMED	RGHNJXZEOKUKBD-MGCNEYSASA-N	O[C@H]([C@H]([C@H]([C@@H](CO)O)O)O)C(O)=O	galactonate	galactonate	299-28-5	114198	HMDB0000565	C00880,C15930	12310779,128869	Polar	-3.44378	-3.1393	0.569619	0.997172	-0.304485
galactose 1-phosphate	100000300	305	15706	146894	Carbohydrate	Fructose, Mannose and Galactose Metabolism	1381	NAMED	HXXFSFRBOHSIMQ-FPRJBGLDSA-N	O[C@H]([C@H]1O)[C@H]([C@@H](CO)O[C@@H]1OP(O)(O)=O)O	galactose 1-phosphate	galactose 1-phosphate	19046-60-7		HMDB0000645	C00446	123912	Polar	-3.724	-1.94432	0.277499	0.997172	-1.77968
gamma-aminobutyrate (GABA)	141	400	1416	155362	Amino Acid	Glutamate Metabolism	59	NAMED	BTCSSZJGUNDROE-UHFFFAOYSA-N	OC(CCCN)=O	gamma-aminobutyrate (GABA)	gamma-aminobutyrate (GABA)	56-12-2	116	HMDB0000112	C00334	119	Pos Early	-2.97461	-3.13979	0.71766	0.997172	0.165179
gamma-glutamyl-epsilon-lysine	100001262	400	33934	156033	Peptide	Gamma-glutamyl Amino Acid	657	NAMED	JPKNLFVGUZRHOB-YUMQZZPRSA-N	N[C@H](C(O)=O)CCCCNC(CC[C@@H](C(O)=O)N)=O	gamma-glutamyl-epsilon-lysine	gamma-glutamyl-epsilon-lysine	17105-15-6	5378717	HMDB0003869		7015685	Pos Early	-2.96716	-2.77084	0.862393	0.997172	-0.196318
gamma-glutamylglutamate	331	400	36738	156248	Peptide	Gamma-glutamyl Amino Acid	650	NAMED	OWQDWQKWSLFFFR-UHFFFAOYSA-N	O=C(O)C(N)CCC(NC(C(O)=O)CCC(O)=O)=O	gamma-glutamylglutamate	gamma-glutamylglutamate	1116-22-9	83831	HMDB0011737	C05282	92865	Pos Early	-3.50307	-2.86178	0.284998	0.997172	-0.641283
gamma-glutamylglutamine	1140	400	2730	155470	Peptide	Gamma-glutamyl Amino Acid	651	NAMED	JBFYFLXEJFQWMU-WDSKDSINSA-N	O=C(N)CC[C@@H](C(O)=O)NC(CC[C@@H](C(O)=O)N)=O	gamma-glutamylglutamine	gamma-glutamylglutamine	10148-81-9	133013	HMDB0011738	C05283	150914	Pos Early	-3.27465	-2.30837	0.296307	0.997172	-0.966283
gamma-glutamylleucine	1268	400	18369	155662	Peptide	Gamma-glutamyl Amino Acid	655	NAMED	MYFMARDICOWMQP-YUMQZZPRSA-N	CC(C)C[C@@H](C(O)=O)NC(CC[C@@H](C(O)=O)N)=O	gamma-glutamylleucine	gamma-glutamylleucine	2566-39-4	133115	HMDB0011171		151023	Pos Early	-2.45738	-3.86093	0.0477483	0.997172	1.40355
gamma-glutamylthreonine	100001314	400	33364	156009	Peptide	Gamma-glutamyl Amino Acid	660	NAMED	GWNXFCYUJXASDX-JUZNGCLZSA-N	CC(O)[C@@H](C(O)=O)NC(CC[C@@H](C(O)=O)N)=O	gamma-glutamylthreonine	gamma-glutamylthreonine	5652-48-2	21403107	HMDB0029159		76078708	Pos Early	-3.23737	-3.55455	0.746284	0.997172	0.317178
gamma-glutamylvaline	100001126	400	43829	157051	Peptide	Gamma-glutamyl Amino Acid	663	NAMED	AQAKHZVPOOGUCK-XPUUQOCRSA-N	O=C(N[C@H]([C@@](O)=O)C(C)C)CC[C@@H]([C@](O)=O)N	gamma-glutamylvaline	gamma-glutamylvaline	2746-34-1		HMDB0011172		7015683	Pos Early	-3.15703	-3.68798	0.415445	0.997172	0.530948
genistein sulfate*	100020207	209	62061	218865	Xenobiotics	Food Component/Plant	4896	NAMED	DKEIWIJUHWVGRC-UHFFFAOYSA-N	O=C1C(C(O)=C2)=C(C=C2OS(=O)(O)=O)OC=C1C(C=C3)=CC=C3O	genistein sulfate*	genistein sulfate*						Neg	-3.13151	-2.91615	0.856734	0.997172	-0.215361
gluconate	338	305	587	147098	Xenobiotics	Food Component/Plant	4827	NAMED	RGHNJXZEOKUKBD-SQOUGZDYSA-N	OC([C@H](O)[C@@H](O)[C@H](O)[C@H](O)CO)=O	gluconate	gluconate	527-07-1	10240	HMDB0000625	C00257	10690,3085666	Polar	-3.11742	-2.35827	0.305169	0.997172	-0.759156
glucosamine-6-phosphate	290	305	580	146412	Carbohydrate	Aminosugar Metabolism	1420	NAMED	XHMJOUIAFHJHBW-UHFFFAOYSA-N	NC1C(OC(C(C1O)O)COP(O)(O)=O)O	glucosamine-6-phosphate	glucosamine-6-phosphate	3616-42-0	8013767	HMDB0001254	C00352	440997	Polar	-3.66057	-1.63661	0.219662	0.997172	-2.02396
glucose	572	305	48152	151982	Carbohydrate	Glycolysis, Gluconeogenesis, and Pyruvate Metabolism	1240	NAMED	WQZGKKKJIJFFOK-DVKNGEFBSA-N	O[C@H]1O[C@H](CO)[C@@H](O)[C@H](O)[C@H]1O	glucose	glucose	50-99-7	71358	HMDB0000122	C00031	5793	Polar	-3.55601	-3.18103	0.806222	0.997172	-0.374976
glucose 6-phosphate	291	305	31260	147190	Carbohydrate	Glycolysis, Gluconeogenesis, and Pyruvate Metabolism	1241	NAMED	NBSCHQHZLSJFNQ-UHFFFAOYSA-N	OC1OC(C(C(C1O)O)O)COP(O)(O)=O	glucose 6-phosphate	glucose 6-phosphate	103192-55-8	19952394	HMDB0001401	C00092	5958	Polar	-3.64505	-1.72072	0.255182	0.997172	-1.92433
glucuronate	100000257	305	15443	146478	Carbohydrate	Aminosugar Metabolism	1424	NAMED	AEMOLEFTQBMNLQ-QIUUJYRFSA-N	O[C@@H]1O[C@H]([C@](O)=O)[C@@H](O)[C@H](O)[C@H]1O	glucuronate	glucuronate	207300-70-7	58552	HMDB0000127	C16245	441478,23677976,94715,65041,444791	Polar	-3.08085	-3.30387	0.749387	0.997172	0.223016
glutamate	561	400	57	155297	Amino Acid	Glutamate Metabolism	46	NAMED	WHUUTDBJXJRKMK-VKHMYHEASA-N	O=C(O)[C@@H](N)CCC(O)=O	glutamate	glutamate	56-86-0	591	HMDB0000148	C00025,C00217	33032	Pos Early	-3.28636	-3.24263	0.894588	0.997172	-0.0437275
glutamate, gamma-methyl ester	100001103	400	33487	156024	Amino Acid	Glutamate Metabolism	56	NAMED	ZGEYCCHDTIDZAE-UHFFFAOYSA-N	O=C(CCC(C(O)=O)N)OC	glutamate, gamma-methyl ester	glutamate, gamma-methyl ester	1499-55-4,1499-55-4	66546	HMDB0061715		68662	Pos Early	-2.98778	-3.10338	0.834408	0.997172	0.1156
glutamine	563	400	53	155293	Amino Acid	Glutamate Metabolism	47	NAMED	ZDXPYRJPNDTMRX-VKHMYHEASA-N	OC([C@@H](N)CCC(N)=O)=O	glutamine	glutamine	56-85-9	5746	HMDB0000641	C00064	5961	Pos Early	-2.97497	-2.90327	0.873894	0.997172	-0.0716953
glutarate (C5-DC)	339	305	396	146390	Lipid	Fatty Acid, Dicarboxylate	1677	NAMED	JFCQEDHGNNZCLN-UHFFFAOYSA-N	OC(CCCC(O)=O)=O	glutarate (C5-DC)	glutarate (C5-DC)	110-94-1	3618533	HMDB0000661	C00489	743,4418048	Polar	-2.99883	-3.92728	0.202467	0.997172	0.928451
glutathione, oxidized (GSSG)	448	400	27727	155840	Amino Acid	Glutathione Metabolism	575	NAMED	YPZRWBKMTBYPTK-BJDJZHNGSA-N	O=C([C@@H](NC(CC[C@@H](C(O)=O)N)=O)CSSC[C@@H](C(NCC(O)=O)=O)NC(CC[C@@H](C(O)=O)N)=O)NCC(O)=O	glutathione, oxidized (GSSG)	glutathione, oxidized (GSSG)	103239-24-3	58835	HMDB0003337	D00031,C00127	65359	Pos Early	-2.92388	-2.91575	0.979164	0.997172	-0.00813091
glutathione, reduced (GSH)	496	400	2127	155459	Amino Acid	Glutathione Metabolism	574	NAMED	RWSXRVCMGQZWBV-WDSKDSINSA-N	O=C(N[C@@H](CS)C(NCC(O)=O)=O)CC[C@@H]([C@@](O)=O)N	glutathione, reduced (GSH)	glutathione, reduced (GSH)	70-18-8	111188	HMDB0000125	D00014,C00051	124886	Pos Early	-2.70819	-2.37277	0.808462	0.997172	-0.335419
glycerate	1052	305	1572	146444	Carbohydrate	Glycolysis, Gluconeogenesis, and Pyruvate Metabolism	1260	NAMED	RBNPOMFGQQGHHO-UHFFFAOYSA-N	O=C(O)C(O)CO	glycerate	glycerate	600-19-1	732	HMDB0000139,HMDB0006372	C00258	439194,752	Polar	-3.09424	-2.94866	0.570569	0.997172	-0.14558
glycerol	1254	209	15122	126021	Lipid	Glycerolipid Metabolism	2860	NAMED	PEDCQBHIVMGVHV-UHFFFAOYSA-N	OC(CO)CO	glycerol	glycerol	56-81-5	733	HMDB0000131	C00116	753	Neg	-3.33316	-2.34857	0.0921879	0.997172	-0.984587
glycerol 3-phosphate	100000258	305	43847	146556	Lipid	Glycerolipid Metabolism	2861	NAMED	AWUCVROLDVIAJX-UHFFFAOYSA-N	O=P(O)(OCC(CO)O)O	glycerol 3-phosphate	glycerol 3-phosphate	29849-82-9	734	HMDB0000126	C0093	754	Polar	-3.09764	-2.95265	0.814575	0.997172	-0.144991
glycerophosphoethanolamine	100001620	305	37455	146982	Lipid	Phospholipid Metabolism	2258	NAMED	JZNWSCPGTDBMEW-UHFFFAOYSA-N	O=P(OCCN)(O)OCC(CO)O	glycerophosphoethanolamine	glycerophosphoethanolamine	33049-08-0	110410	HMDB0000114	C01233	123874	Polar	-2.74014	-3.07287	0.628582	0.997172	0.332731
glycerophosphoglycerol	100001619	305	48857	160476	Lipid	Glycerolipid Metabolism	2866	NAMED	LLCSXHMJULHSJN-UHFFFAOYSA-N	OC(CO)COP(O)(OCC(CO)O)=O	glycerophosphoglycerol	glycerophosphoglycerol		388990	HMDB0240316	C03274	54575349	Polar	-3.20652	-3.36846	0.795161	0.997172	0.16194
glycerophosphoinositol*	100001621	400	52307	164336	Lipid	Phospholipid Metabolism	2260	NAMED	BMVUIWJCUQSHLZ-GFSNQTMESA-N	[H]C(C(O)(C(O)([C@](O)1[H])[H])[H])([C@@](OP(O)(OC[C@@]([H])(CO)O)=O)([C@]1(O)[H])[H])O	glycerophosphoinositol*	glycerophosphoinositol*	16824-65-0				167572	Pos Early	-2.64791	-3.16591	0.22078	0.997172	0.518006
glycerophosphorylcholine (GPC)	100000269	400	15990	155613	Lipid	Phospholipid Metabolism	2254	NAMED	SUHOQUVVVLNYQR-MRVPVSSYSA-N	O=P(OCC[N+](C)(C)C)([O-])OC[C@H](O)CO	glycerophosphorylcholine (GPC)	glycerophosphorylcholine (GPC)	28319-77-9	571409	HMDB0000086	C00670	71920	Pos Early	-2.98087	-2.99112	0.989618	0.997172	0.0102536
glycerophosphoserine*	100015666	400	57404	211020	Lipid	Phospholipid Metabolism	2259	NAMED	ZWZWYGMENQVNFU-AKGZTFGVSA-N	OC([C@@H](N)COP(OCC(CO)O)(O)=O)=O	glycerophosphoserine*	glycerophosphoserine*		2339060			3081457	Pos Early	-2.87954	-3.48031	0.338382	0.997172	0.600775
glycine	340	400	58	160611	Amino Acid	Glycine, Serine and Threonine Metabolism	1	NAMED	DHMQDGOQFOQNFH-UHFFFAOYSA-N	NCC(O)=O	glycine	glycine	56-40-6	730	HMDB0000123	C00037	750	Pos Early	-2.54201	-3.24748	0.307632	0.997172	0.705464
glycylproline	100000976	400	22171	155801	Peptide	Dipeptide	839	NAMED	KZNQNBZMBZJQJO-YFKPBYRVSA-N	O=C(O)[C@H](CCC1)N1C(CN)=O	glycylproline	glycylproline	704-15-4	2282246	HMDB0000721		3013625	Pos Early	-3.12709	-3.11529	0.99274	0.997172	-0.0117909
glycylvaline	100000487	400	18357	155655	Peptide	Dipeptide	845	NAMED	STKYPAFSDFAEPH-LURJTMIESA-N	CC(C)[C@@H](C(O)=O)NC(CN)=O	glycylvaline	glycylvaline	1963-21-9	2006926	HMDB0028854		2724807	Pos Early	-3.15571	-2.99854	0.88954	0.997172	-0.157178
guanidinoacetate	344	400	43802	157048	Amino Acid	Creatine Metabolism	535	NAMED	BPMFZUMJYQTVII-UHFFFAOYSA-N	NC(NCC(O)=O)=N	guanidinoacetate	guanidinoacetate	352-97-6	743	HMDB0000128	C00581	763	Pos Early	-3.15115	-2.83337	0.601873	0.997172	-0.317789
guanine	172	400	32352	155912	Nucleotide	Purine Metabolism, Guanine containing	4203	NAMED	UYTPUPDQBNUYGX-UHFFFAOYSA-N	NC(N1)=NC2=C(NC=N2)C1=O	guanine	guanine	73-40-5	744	HMDB0000132	C00242	135398634	Pos Early	-2.18908	-3.31546	0.142338	0.997172	1.12638
guanosine	1099	400	1573	155411	Nucleotide	Purine Metabolism, Guanine containing	4202	NAMED	NYHBQMYGNKIUIF-UUOKFMHZSA-N	O=C1C(N=CN2[C@@]3([H])[C@@](O)([H])[C@@](O)([H])[C@](CO)([H])O3)=C2N=C(N)N1	guanosine	guanosine	118-00-3	6544	HMDB0000133	C00387	6802	Pos Early	-4.13529	-2.80241	0.0991174	0.997172	-1.33289
gulonate*	100001586	305	46957	148205	Cofactors and Vitamins	Ascorbate and Aldarate Metabolism	4378	NAMED	RGHNJXZEOKUKBD-NRXMZTRTSA-N	OC([C@H](O)[C@H](O)[C@H](O)[C@@H](O)CO)=O	gulonate*	gulonate*	20246-53-1	7969943	HMDB0003290	C00800	152304	Polar	-3.31086	-2.98691	0.500765	0.997172	-0.323957
heme	100001386	402	41754	159409	Cofactors and Vitamins	Hemoglobin and Porphyrin Metabolism	4428	NAMED	GGIDWJQWCUJYRY-UHFFFAOYSA-K	CC1=C(CCC(O)=O)C(/C=C(C(CCC([O-])=O)=C/2C)\[N-]C2=C/C3=N/C(C(C=C)=C3C)=C\4)=N/C1=C\C(N([Fe+2])C4=C5C)=C5C=C	heme	heme	14875-96-8		HMDB0003178	C00032	26945	Pos Late	-2.82967	-3.33358	0.729201	0.997172	0.503913
heneicosapentaenoate (21:5n3)	100015797	209	57658	212715	Lipid	Long Chain Polyunsaturated Fatty Acid (n3 and n6)	1579	NAMED	OQOCQFSPEWCSDO-JLNKQSITSA-N	OC(CCCC/C=C\C/C=C\C/C=C\C/C=C\C/C=C\CC)=O	heneicosapentaenoate (21:5n3)	heneicosapentaenoate (21:5n3)	24257-10-1	10171040			11998573	Neg	-2.6972	-3.96879	0.129464	0.997172	1.27158
heptanoate (7:0)	925	209	1644	125738	Lipid	Medium Chain Fatty Acid	1508	NAMED	MNWFXJYAOYHMED-UHFFFAOYSA-N	CCCCCCC(O)=O	heptanoate (7:0)	heptanoate (7:0)	111-14-8	7803	HMDB0000666	C17714	8094	Neg	-3.82981	-2.00222	0.115878	0.997172	-1.8276
hexadecadienoate (16:2n6)	100009394	209	57652	212703	Lipid	Long Chain Polyunsaturated Fatty Acid (n3 and n6)	1584	NAMED	WPJGPAAPSBVXNU-HZJYTTRNSA-N	CCCCC/C=C\C/C=C\CCCCCC(O)=O	hexadecadienoate (16:2n6)	hexadecadienoate (16:2n6)	28290-73-5	13628094	HMDB0000477		13932172	Neg	-3.09313	-3.59713	0.484543	0.997172	0.504001
hexadecatrienoate (16:3n3)	100009393	209	57651	212701	Lipid	Long Chain Polyunsaturated Fatty Acid (n3 and n6)	1569	NAMED	KBGYPXOSNDMZRV-PDBXOOCHSA-N	CC/C=C\C/C=C\C/C=C\CCCCCC(O)=O	hexadecatrienoate (16:3n3)	hexadecatrienoate (16:3n3)	7561-64-0	4471853			91820460	Neg	-3.46185	-3.2449	0.810105	0.997172	-0.216947
hexadecenedioate (C16:1-DC)*	100019975	209	61862	218579	Lipid	Fatty Acid, Dicarboxylate	1714	NAMED	IWTMSCUHCJHPPR-ACCUITESSA-N	O=C(O)CCCCCCCCCCCC/C=C/C(O)=O	hexadecenedioate (C16:1-DC)*	hexadecenedioate (C16:1-DC)*						Neg	-3.09005	-3.2952	0.832883	0.997172	0.205148
hexanoylcarnitine (C6)	100000781	402	32328	158452	Lipid	Fatty Acid Metabolism (Acyl Carnitine, Medium Chain)	1862	NAMED	VVPRQWTYSNDTEA-UHFFFAOYSA-N	O=C(CCCCC)OC(CC([O-])=O)C[N+](C)(C)C	hexanoylcarnitine (C6)	hexanoylcarnitine (C6)	6920-35-0	4932273	HMDB0000756		6426853	Pos Late	-2.66229	-3.04966	0.680964	0.997172	0.38737
hexanoylglycine (C6)	100001527	209	35436	128227	Lipid	Fatty Acid Metabolism (Acyl Glycine)	1823	NAMED	UPCKIPHSXMXJOX-UHFFFAOYSA-N	O=C(O)CNC(CCCCC)=O	hexanoylglycine	hexanoylglycine (C6)	24003-67-6	89859	HMDB0000701		99463	Neg	-2.87502	-2.82645	0.974346	0.997172	-0.0485786
hexanoyltaurine	100021223	209	63224	222081	Lipid	Endocannabinoid	2198	NAMED	ADFXUGRCALOSKU-UHFFFAOYSA-N	CCCCCC(NCCS(=O)(O)=O)=O	hexanoyltaurine	hexanoyltaurine		1680723			2245940	Neg	-3.29806	-3.46168	0.812052	0.997172	0.163624
hippurate	100000014	209	15753	124647	Xenobiotics	Benzoate Metabolism	4483	NAMED	QIAFMBKCNZACKA-UHFFFAOYSA-N	O=C(C1=CC=CC=C1)NCC(O)=O	hippurate	hippurate	495-69-2	451	HMDB0000714	C01586	464	Neg	-2.5137	-3.72454	0.385526	0.997172	1.21084
histamine	354	400	1574	155412	Amino Acid	Histidine Metabolism	90	NAMED	NTYJJOPFIAHURM-UHFFFAOYSA-N	NCCC1=CNC=N1	histamine	histamine	51-45-6	753	HMDB0000870	C00388	774	Pos Early	-2.84963	-3.07145	0.842269	0.997172	0.221824
histidine	355	209	59	123153	Amino Acid	Histidine Metabolism	72	NAMED	HNDVDQJCIGZPNO-UHFFFAOYSA-N	NC(C(O)=O)CC1=CN=CN1	histidine	histidine	5934-29-2	752	HMDB0000177	C00135	6274	Neg	-1.77285	-3.78347	0.134898	0.997172	2.01062
histidine betaine (hercynine)*	100004059	400	62278	219251	Xenobiotics	Food Component/Plant	4953	NAMED	GPPYTCRVKHULJH-UHFFFAOYSA-N	C[N+](C)(C(C([O-])=O)CC1=CN=CN1)C	histidine betaine (hercynine)*	histidine betaine (hercynine)*	534-30-5	2340795	HMDB0029422		3083620	Pos Early	-2.72929	-3.24853	0.401906	0.997172	0.519243
homoarginine	100000961	400	22137	155792	Amino Acid	Urea cycle; Arginine and Proline Metabolism	500	NAMED	QUOGESRFPZDMMT-YFKPBYRVSA-N	N[C@H](C(O)=O)CCCCNC(N)=N	homoarginine	homoarginine	156-86-5	8732	HMDB0000670	C01924	9085	Pos Early	-3.33325	-2.89133	0.542664	0.997172	-0.441924
homoserine	100000458	305	18351	146502	Amino Acid	Glycine, Serine and Threonine Metabolism	22	NAMED	UKAUYVFTDYCKQA-VKHMYHEASA-N	O=C(O)[C@@H](N)CCO	homoserine	homoserine	672-15-1	12126	HMDB0000719	C00263	12647	Polar	-3.04884	-3.45091	0.711336	0.997172	0.402078
homostachydrine*	100001550	400	33009	155996	Xenobiotics	Food Component/Plant	4955	NAMED	XULZWQRXYTVUTE-ZETCQYMHSA-N	C[N+]1(C)[C@@H](CCCC1)[C@]([O-])=O	homostachydrine*	homostachydrine*	1195-94-4	390180	HMDB0033433	C08283	441447	Pos Early	-2.81158	-3.5702	0.255684	0.997172	0.75863
hydroxy-N6,N6,N6-trimethyllysine*	100021123	400	62959	220848	Amino Acid	Lysine Metabolism	119	NAMED	ZRJHLGYVUCPZNH-MQWKRIRWSA-N	[O-]C([C@@H](N)C(O)CCC[N+](C)(C)C)=O	hydroxy-N6,N6,N6-trimethyllysine*	hydroxy-N6,N6,N6-trimethyllysine*						Pos Early	-3.51477	-3.16448	0.573626	0.997172	-0.35029
hydroxypalmitoyl sphingomyelin (d18:1/16:0(OH))**	100021000	402	62851	220620	Lipid	Sphingomyelins	3124	NAMED	FAVAZPKFPKOYCT-VTAPXIELSA-N	CCCCCCCCCCCCCCC(O)C(N[C@@H](COP([O-])(OCC[N+](C)(C)C)=O)[C@@H](/C=C/CCCCCCCCCCCCC)O)=O	hydroxypalmitoyl sphingomyelin (d18:1/16:0(OH))**	hydroxypalmitoyl sphingomyelin (d18:1/16:0(OH))**						Pos Late	-2.98742	-2.29246	0.587895	0.997172	-0.694953
hydroxyproline	1001	400	32306	155905	Amino Acid	Urea cycle; Arginine and Proline Metabolism	520	NAMED	PMMYEEVYMWASQN-DMTCNVIQSA-N	O[C@@H]1C[C@@H](C(O)=O)NC1	trans-4-hydroxyproline	hydroxyproline	51-35-4	5605	HMDB0000725	C01157	5810	Pos Early	-3.21284	-2.77956	0.397748	0.997172	-0.433283
hypotaurine	358	305	590	146416	Amino Acid	Methionine, Cysteine, SAM and Taurine Metabolism	476	NAMED	VVIUBCNYACGLLV-UHFFFAOYSA-N	NCCS(O)=O	hypotaurine	hypotaurine	300-84-5	96959	HMDB0000965	C00519	107812	Polar	-2.31293	-2.88877	0.327993	0.997172	0.575833
hypoxanthine	171	209	3127	124615	Nucleotide	Purine Metabolism, (Hypo)Xanthine/Inosine containing	4140	NAMED	FDGQSTZJBFJUBT-UHFFFAOYSA-N	O=C1C(N=CN2)=C2N=CN1	hypoxanthine	hypoxanthine	68-94-0	768	HMDB0000157	C00262	790,135398638	Neg	-2.78869	-2.81353	0.950151	0.997172	0.024843
imidazole lactate	100000263	400	15716	155583	Amino Acid	Histidine Metabolism	85	NAMED	ACZFBYCNAVEFLC-UHFFFAOYSA-N	OC(C(O)=O)CC1=CN=CN1	imidazole lactate	imidazole lactate	14403-45-3	389128	HMDB0002320	C05568	793	Pos Early	-3.41482	-3.45555	0.951971	0.997172	0.0407288
indolelactate	100000463	209	18349	124659	Amino Acid	Tryptophan Metabolism	303	NAMED	XGILAAMKEQUXLS-UHFFFAOYSA-N	OC(C(O)=O)CC1=CNC2=C1C=CC=C2	indolelactate	indolelactate	832-97-3	83867	HMDB0000671	C02043	92904	Neg	-3.48339	-3.30065	0.78326	0.997172	-0.182737
indolepropionate	100001083	209	32405	125818	Amino Acid	Tryptophan Metabolism	310	NAMED	GOLXRNDWAUTYKT-UHFFFAOYSA-N	OC(CCC1=CNC2=C1C=CC=C2)=O	indolepropionate	indolepropionate	830-96-6	3613	HMDB0002302		3744	Neg	-2.69581	-3.62679	0.303185	0.997172	0.930986
inosine	361	209	1123	123191	Nucleotide	Purine Metabolism, (Hypo)Xanthine/Inosine containing	4139	NAMED	UGQMRVRMYYASKQ-KQYNXXCUSA-N	O[C@H]1[C@H](N2C(N=CN=C3O)=C3N=C2)O[C@H](CO)[C@H]1O	inosine	inosine	58-63-9	21241953	HMDB0000195	C00294	6021	Neg	-3.37325	-3.33521	0.941369	0.997172	-0.0380361
inosine 5'-monophosphate (IMP)	362	400	2133	155461	Nucleotide	Purine Metabolism, (Hypo)Xanthine/Inosine containing	4138	NAMED	GRSZFWQUAKGDAV-UHFFFAOYSA-N	OC1C(C(N2C=NC3=C2N=CNC3=O)OC1COP(O)(O)=O)O	inosine 5'-monophosphate (IMP)	inosine 5'-monophosphate (IMP)	4691-65-0	5482599	HMDB0000175	C00130	8582	Pos Early	-3.39463	-3.35917	0.972527	0.997172	-0.0354649
Isobar: hexose diphosphates	100002180	209	46896	148134	Carbohydrate	Glycolysis, Gluconeogenesis, and Pyruvate Metabolism	1247	NAMED	RNBGYGVWRKECFJ-UHFFFAOYSA-N	[H]C1(C([H])(C([H])(OC1(COP(O)(O)=O)O)COP(O)(O)=O)O)O	fructose 1,6-diphosphate/glucose 1,6-diphosphate/myo-inositol diphosphates	Isobar: hexose diphosphates			HMDB0001058,HMDB0003514	C01231,C00354,C05378	3934,124383956,10404962,718,4453,90658350,445557,82400	Neg	-3.03352	-1.92708	0.497873	0.997172	-1.10644
isocaproylglycine	100019816	209	61789	218169	Lipid	Fatty Acid Metabolism (Acyl Glycine)	1819	NAMED	BQIHXZIDVMRVRP-UHFFFAOYSA-N	CC(CCC(NCC(O)=O)=O)C	isocaproylglycine	isocaproylglycine		24689758			28777652	Neg	-2.80665	-3.29195	0.623961	0.997172	0.485303
isocitrate	1206	400	12110	155516	Energy	TCA Cycle	1461	NAMED	ODBLHEXUDAPZAU-OKKQSCSOSA-N	OC(C[C@@H]([C@H](O)C(O)=O)[C@@](O)=O)=O	isocitrate	isocitrate	20226-99-7	1161	HMDB0001874	C00451	5318532	Pos Early	-3.17252	-2.59966	0.329778	0.997172	-0.572858
isoleucine	376	400	1125	155350	Amino Acid	Leucine, Isoleucine and Valine Metabolism	390	NAMED	AGPKZVBTJJNPAG-UHFFFAOYSA-N	NC(C(O)=O)C(C)CC	isoleucine	isoleucine	73-32-5	769	HMDB0000172	C06418,C00407,C16424	6306	Pos Early	-2.72522	-2.8413	0.852775	0.997172	0.116081
isoleucylglycine	100003169	209	40008	141960	Peptide	Dipeptide	869	NAMED	UCGDDTHMMVWVMV-UHFFFAOYSA-N	O=C(C(C(CC)C)N)NCC(O)=O	isoleucylglycine	isoleucylglycine	868-28-0	303621	HMDB0028907		342532	Neg	-3.21705	-3.31199	0.939116	0.997172	0.0949322
isovalerylcarnitine (C5)	100001393	400	34407	156109	Amino Acid	Leucine, Isoleucine and Valine Metabolism	359	NAMED	IGQBPDJNUXPEMT-UHFFFAOYSA-N	[O-]C(CC(C[N+](C)(C)C)OC(CC(C)C)=O)=O	isovalerylcarnitine (C5)	isovalerylcarnitine (C5)	31023-24-2	4932271	HMDB0000688	C20826	169235	Pos Early	-2.63466	-2.57156	0.941054	0.997172	-0.0631008
isovalerylglycine	100001452	209	35107	126956	Amino Acid	Leucine, Isoleucine and Valine Metabolism	358	NAMED	ZRQXMKMBBMNNQC-UHFFFAOYSA-N	O=C(O)CNC(CC(C)C)=O	isovalerylglycine	isovalerylglycine	16284-60-9	475516	HMDB00678		546304	Neg	-3.1006	-3.40939	0.67084	0.997172	0.308789
kynurenine	100000265	400	15140	155539	Amino Acid	Tryptophan Metabolism	272	NAMED	YGPSJZOEDVAXAB-QMMMGPOBSA-N	N[C@H](C(O)=O)CC(C1=CC=CC=C1N)=O	kynurenine	kynurenine	2922-83-0	141580	HMDB0000684	C00328	161166	Pos Early	-2.83385	-3.02812	0.665065	0.997172	0.194277
lactate	482	209	527	123163	Carbohydrate	Glycolysis, Gluconeogenesis, and Pyruvate Metabolism	1257	NAMED	JVTAAEKCZFNVCJ-UHFFFAOYSA-N	CC(O)C(O)=O	lactate	lactate	79-33-4	592	HMDB0000190	C00186	612	Neg	-3.26024	-3.03841	0.83352	0.997172	-0.221826
laurate (12:0)	181	209	1645	125740	Lipid	Medium Chain Fatty Acid	1520	NAMED	POULHZVOKOAJMA-UHFFFAOYSA-N	O=C(O)CCCCCCCCCCC	laurate (12:0)	laurate (12:0)	143-07-7	3756	HMDB0000638	C02679	3893	Neg	-3.33558	-3.51838	0.809877	0.997172	0.1828
laurylcarnitine (C12)	100001392	402	34534	158670	Lipid	Fatty Acid Metabolism (Acyl Carnitine, Medium Chain)	1879	NAMED	FUJLYHJROOYKRA-UHFFFAOYSA-N	[O-]C(CC(C[N+](C)(C)C)OC(CCCCCCCCCCC)=O)=O	laurylcarnitine (C12)	laurylcarnitine (C12)	25518-54-1	8602997	HMDB000225		168381	Pos Late	-2.90744	-2.21484	0.633378	0.997172	-0.692596
leucine	397	400	60	155300	Amino Acid	Leucine, Isoleucine and Valine Metabolism	337	NAMED	ROHFNLRQFUQHCH-YFKPBYRVSA-N	O=C([C@H](CC(C)C)N)O	leucine	leucine	61-90-5		HMDB0000687	C00123	6106	Pos Early	-2.68699	-2.77177	0.870853	0.997172	0.0847789
leucylglycine	100003185	400	40045	156684	Peptide	Dipeptide	888	NAMED	LESXFEZIFXFIQR-UHFFFAOYSA-N	O=C(C(CC(C)C)N)NCC(O)=O	leucylglycine	leucylglycine	686-50-0	71402	HMDB0028929		79070	Pos Early	-3.30829	-3.23235	0.958255	0.997172	-0.0759343
lignoceroyl sphingomyelin (d18:1/24:0)	100006298	402	57330	210828	Lipid	Sphingomyelins	3128	NAMED	QEDPUVGSSDPBMD-XTAIVQBESA-N	CCCCCCCCCCCCC/C=C/[C@@H](O)[C@@H](NC(CCCCCCCCCCCCCCCCCCCCCCC)=O)COP([O-])(OCC[N+](C)(C)C)=O	lignoceroyl sphingomyelin (d18:1/24:0)	lignoceroyl sphingomyelin (d18:1/24:0)	60037-60-7	24846875	HMDB0011697			Pos Late	-3.28121	-2.90471	0.379212	0.997172	-0.376504
lignoceroylcarnitine (C24)*	100015834	402	57515	211216	Lipid	Fatty Acid Metabolism (Acyl Carnitine, Long Chain Saturated)	1887	NAMED	YDUFZFUYBBPVLJ-UHFFFAOYSA-N	O=C(CCCCCCCCCCCCCCCCCCCCCCC)OC(C[N+](C)(C)C)CC([O-])=O	lignoceroylcarnitine (C24)*	lignoceroylcarnitine (C24)*			HMDB0240665			Pos Late	-2.68205	-3.46846	0.471862	0.997172	0.786406
linoleate (18:2n6)	180	209	1105	125969	Lipid	Long Chain Polyunsaturated Fatty Acid (n3 and n6)	1585	NAMED	OYHQOLUKZRVURQ-HZJYTTRNSA-N	OC(CCCCCCC/C=C\C/C=C\CCCCC)=O	linoleate (18:2n6)	linoleate (18:2n6)	60-33-3	4444105	HMDB0006270,HMDB0000673	C01595	5280450	Neg	-2.73374	-2.8528	0.801039	0.997172	0.119066
linolenate (18:3n3 or 3n6)	100001337	209	34035	143703	Lipid	Long Chain Polyunsaturated Fatty Acid (n3 and n6)	1587	NAMED	DTOSIQBPPRVQHS-PDBXOOCHSA-N	O=C(O)CCCCCCC/C=C\C/C=C\C/C=C\CC	linolenate [alpha or gamma; (18:3n3 or 6)]	linolenate (18:3n3 or 3n6)		4444437	HMDB0003073,HMDB0001388	C06426,C06427	5280933,5280934	Neg	-3.00887	-3.00565	0.996727	0.997511	-0.00321906
linolenoylcarnitine (C18:3)*	100015831	402	57511	211212	Lipid	Fatty Acid Metabolism (Acyl Carnitine, Polyunsaturated)	1910	NAMED	WJCRATGUUISKDG-QNEBEIHSSA-N	O=C(OC(C[N+](C)(C)C)CC([O-])=O)CCCCCCC/C=C\C/C=C\C/C=C\CC	linolenoylcarnitine (C18:3)*	linolenoylcarnitine (C18:3)*						Pos Late	-3.79458	-2.84268	0.517283	0.997172	-0.951902
linoleoyl-arachidonoyl-glycerol (18:2/20:4) [1]*	100010922	402	54955	208040	Lipid	Diacylglycerol	2960	NAMED	KRECEGQUDDMNAQ-MYBRWWDOSA-N	OC[C@](OC(CCC/C=C\C/C=C\C/C=C\C/C=C\CCCCC)=O)(COC(CCCCCCC/C=C\C/C=C\CCCCC)=O)[H]	linoleoyl-arachidonoyl-glycerol (18:2/20:4) [1]*	linoleoyl-arachidonoyl-glycerol (18:2/20:4) [1]*			HMDB0007257		9543796	Pos Late	-2.90081	-3.44101	0.520522	0.997172	0.540195
linoleoyl-arachidonoyl-glycerol (18:2/20:4) [2]*	100010923	402	54956	208041	Lipid	Diacylglycerol	2961	NAMED	KRECEGQUDDMNAQ-MYBRWWDOSA-N	OC[C@](COC(CCCCCCC/C=C\C/C=C\CCCCC)=O)([H])OC(CCC/C=C\C/C=C\C/C=C\C/C=C\CCCCC)=O	linoleoyl-arachidonoyl-glycerol (18:2/20:4) [2]*	linoleoyl-arachidonoyl-glycerol (18:2/20:4) [2]*			HMDB0007257		9543796	Pos Late	-2.8948	-3.82497	0.249405	0.997172	0.930165
linoleoyl-docosahexaenoyl-glycerol (18:2/22:6) [2]*	100010929	402	54950	208035	Lipid	Diacylglycerol	2965	NAMED	GPMAAGRGFWBOSO-KLJRXRINSA-N	CCCCC/C=C/C/C=C/CCCCCCCC(OCC(CO)OC(CC/C=C/C/C=C/C/C=C/C/C=C/C/C=C/C/C=C/CC)=O)=O	linoleoyl-docosahexaenoyl-glycerol (18:2/22:6) [2]*	linoleoyl-docosahexaenoyl-glycerol (18:2/22:6) [2]*			HMDB0007266		9543899	Pos Late	-1.94043	-3.42838	0.180079	0.997172	1.48795
linoleoyl-linolenoyl-glycerol (18:2/18:3) [2]*	100010927	402	54964	208049	Lipid	Diacylglycerol	2953	NAMED	ZDBLXLQFRZTIIU-ZPNZQGKLSA-N	OC[C@](COC(CCCCCCC/C=C\C/C=C\CCCCC)=O)([H])OC(CCCC/C=C/C/C=C\C/C=C\CCCCC)=O	linoleoyl-linolenoyl-glycerol (18:2/18:3) [2]*	linoleoyl-linolenoyl-glycerol (18:2/18:3) [2]*			HMDB0007250		9543737	Pos Late	-3.24711	-2.94604	0.778591	0.997172	-0.301071
linoleoyl-linoleoyl-glycerol (18:2/18:2) [1]*	100010941	402	54968	208053	Lipid	Diacylglycerol	2950	NAMED	MQGBAQLIFKSMEM-WVZYQCMWSA-N	CCCCC/C=C/C/C=C/CCCCCCCC(OCC(OC(CCCCCCC/C=C/C/C=C/CCCCC)=O)CO)=O	linoleoyl-linoleoyl-glycerol (18:2/18:2) [1]*	linoleoyl-linoleoyl-glycerol (18:2/18:2) [1]*			HMDB0007248		9543729	Pos Late	-3.09725	-2.91961	0.825908	0.997172	-0.177637
linoleoyl-linoleoyl-glycerol (18:2/18:2) [2]*	100010942	402	54969	208054	Lipid	Diacylglycerol	2951	NAMED	MQGBAQLIFKSMEM-WVZYQCMWSA-N	CCCCC/C=C/C/C=C/CCCCCCCC(OCC(OC(CCCCCCC/C=C/C/C=C/CCCCC)=O)CO)=O	linoleoyl-linoleoyl-glycerol (18:2/18:2) [2]*	linoleoyl-linoleoyl-glycerol (18:2/18:2) [2]*			HMDB0007248		9543729	Pos Late	-3.15234	-2.72424	0.469839	0.997172	-0.428102
linoleoyl ethanolamide	100006726	209	52608	166573	Lipid	Endocannabinoid	2200	NAMED	KQXDGUVSAAQARU-HZJYTTRNSA-N	CCCCC/C=C\C/C=C\CCCCCCCC(NCCO)=O	linoleoyl ethanolamide	linoleoyl ethanolamide	68171-52-8	4446566	HMDB0012252		5283446	Neg	-2.87031	-3.49989	0.238755	0.997172	0.62958
linoleoylcarnitine (C18:2)*	100003151	402	46223	159669	Lipid	Fatty Acid Metabolism (Acyl Carnitine, Polyunsaturated)	1909	NAMED	MJLXQSQYKZWZCB-DQFWFXSYSA-N	[O-]C(C[C@H](C[N+](C)(C)C)OC(CCCCCCC/C=C\C/C=C\CCCCC)=O)=O	linoleoylcarnitine (C18:2)*	linoleoylcarnitine (C18:2)*	36816-10-1	4952667	HMDB0006469		6450015	Pos Late	-2.27148	-2.12605	0.905115	0.997172	-0.145435
linoleoylcholine*	100015760	402	57463	211119	Lipid	Fatty Acid Metabolism (Acyl Choline)	1966	NAMED	GVYIAXNFCSAJSK-OKLKQMLOSA-N	C[N+](C)(C)C[CH-]OC(CCCCCCC/C=C/C/C=C/CCCCC)=O	linoleoylcholine*	linoleoylcholine*			HMDB0013213		53481656	Pos Late	-2.56848	-3.0003	0.526976	0.997172	0.431813
lysine	407	400	1301	155354	Amino Acid	Lysine Metabolism	107	NAMED	KDXKERNSBIXSRK-UHFFFAOYSA-N	NC(C(O)=O)CCCCN	lysine	lysine	56-87-1	5747	HMDB0003405	C00739,C00047	5962	Pos Early	-2.56366	-3.17877	0.244393	0.997172	0.615103
lyxonate	100019968	305	61858	218556	Carbohydrate	Pentose Metabolism	1307	NAMED	QXKAIJAYHKCRRA-PZGQECOJSA-N	OC[C@H](O)[C@@H](O)[C@@H](O)C(O)=O	lyxonate	lyxonate			HMDB0060255			Polar	-2.88608	-3.06854	0.446945	0.997172	0.182458
malate	409	209	1303	123199	Energy	TCA Cycle	1469	NAMED	BJEPYKJPYRNKOW-UHFFFAOYSA-N	OC(C(O)=O)CC(O)=O	malate	malate	6915-15-7	510	HMDB0031518,HMDB0000156,HMDB0000744	C00149,C00711,C00497	525	Neg	-3.09523	-3.00414	0.818893	0.997172	-0.0910926
maleate	100000707	305	20676	147767	Lipid	Fatty Acid, Dicarboxylate	1689	NAMED	VZCYOOQTPOCHFL-UHFFFAOYSA-N	O=C(C=CC(O)=O)O	maleate	maleate	110-16-7	392248	HMDB0000176	C01384	444266	Polar	-3.23884	-3.00972	0.675013	0.997172	-0.229122
malonate	818	305	15872	147518	Lipid	Fatty Acid Synthesis	1490	NAMED	OFOBLEOULBTSOW-UHFFFAOYSA-N	O=C(O)CC(O)=O	malonate	malonate	26522-22-85-0,141-82-2	844	HMDB0000691	C00383	867	Polar	-2.54698	-3.27908	0.509705	0.997172	0.732102
malonylcarnitine	100001526	400	37059	156288	Lipid	Fatty Acid Synthesis	1489	NAMED	ZGNBLKBZJBJFDG-UHFFFAOYSA-N	O=C(CC(O)=O)OC(CC([O-])=O)C[N+](C)(C)C	malonylcarnitine	malonylcarnitine	853728-01-5	21403153	HMDB0002095		22833583	Pos Early	-2.93111	-2.78057	0.688778	0.997172	-0.150537
maltitol/lactitol/cellobiotol/palatinol	100015645	209	57379	210933	Carbohydrate	Disaccharides and Oligosaccharides	1359	NAMED	VQHSOMBJVWLPSR-UHFFFAOYSA-N	OC(C(OC1CO)OC(C(O)C(O)CO)C(O)CO)C(C1O)O	maltitol/lactitol/cellobiotol/palatinol	maltitol/lactitol/cellobiotol/palatinol						Neg	-2.85489	-3.05272	0.769548	0.997172	0.197836
maltose	913	305	15586	146486	Carbohydrate	Glycogen Metabolism	1317	NAMED	GUBGYTABKSRVRQ-ASMJPISFSA-N	O[C@@H]1[C@H]([C@H](O[C@@H]([C@H]1O)CO)O[C@H]2[C@@H]([C@H]([C@H](O[C@@H]2CO)O)O)O)O	maltose	maltose	6363-53-7	388469	HMDB0000163	C00208	10991489	Polar	-3.47201	-3.12729	0.642768	0.997172	-0.344717
maltotetraose	100000275	209	15910	126826	Carbohydrate	Glycogen Metabolism	1312	NAMED	LUEWUZLMQUOBSB-ZLBHSGTGSA-N	O[C@H]1[C@H](O)[C@@H](CO)O[C@H](O[C@H]2[C@H](O)[C@@H](O)[C@@H](O[C@@H]3[C@@H](CO)O[C@H](O[C@@H]4[C@@H](CO)O[C@H](O)[C@H](O)[C@H]4O)[C@H](O)[C@H]3O)O[C@@H]2CO)[C@@H]1O	maltotetraose	maltotetraose	34612-38-9	393830	HMDB0001296	C02052	439639	Neg	-3.00928	-2.44843	0.692115	0.997172	-0.560843
maltotriose	100000276	209	44688	126149	Carbohydrate	Glycogen Metabolism	1314	NAMED	FYGDTMLNYKFZSV-DZOUCCHMSA-N	O[C@H]1[C@H](O)[C@@H](CO)O[C@H](O[C@@H]2[C@@H](CO)O[C@H](O[C@@H]3[C@@H](CO)OC(O)[C@H](O)[C@H]3O)[C@H](O)[C@H]2O)[C@@H]1O	maltotriose	maltotriose	1109-28-0	388669	HMDB0001262	C01835	439586	Neg	-2.82485	-2.24498	0.651152	0.997172	-0.579861
mannitol/sorbitol	100001740	305	46142	146560	Carbohydrate	Fructose, Mannose and Galactose Metabolism	1369	NAMED	FBPFZTCFMRRESA-UHFFFAOYSA-N	OCC(O)C(O)C(O)C(O)CO	mannitol/sorbitol	mannitol/sorbitol		440	HMDB0000247,HMDB0000765	C00392,C00794	5780,6251	Polar	-3.48574	-3.05296	0.419605	0.997172	-0.432782
mannonate*	100003695	305	62864	220652	Xenobiotics	Food Component/Plant	4981	NAMED	RGHNJXZEOKUKBD-MBMOQRBOSA-N	O=C([C@H]([C@H]([C@@H]([C@@H](CO)O)O)O)O)O	mannonate*	mannonate*	642-99-9	2496757			3246006	Polar	-3.3385	-3.18109	0.688224	0.997172	-0.157404
mannose	803	305	48153	152039	Carbohydrate	Fructose, Mannose and Galactose Metabolism	1370	NAMED	WQZGKKKJIJFFOK-DXQLJALPSA-N	O[C@@H]1C(CO)O[C@@H](O)[C@@H](O)[C@H]1O	mannose	mannose	3458-28-4	141983	HMDB0000169	C00159,C02209,C00936	82308,439680,185698,18950	Polar	-3.64504	-2.50338	0.386123	0.997172	-1.14165
mannose 6-phosphate	294	305	1469	146438	Carbohydrate	Fructose, Mannose and Galactose Metabolism	1371	NAMED	NBSCHQHZLSJFNQ-CGDLOXFJSA-N	OP(OC[C@@H]1OC(O)[C@H](O)[C@H](O)[C@@H]1O)(O)=O	mannose-6-phosphate	mannose 6-phosphate	104872-94-8,70442-25-0	19969422	HMDB0001078	C00275	439198	Polar	-3.71235	-1.94018	0.269129	0.997172	-1.77217
margarate (17:0)	891	209	1121	125718	Lipid	Long Chain Saturated Fatty Acid	1530	NAMED	KEMQGTRYUADPNZ-UHFFFAOYSA-N	O=C(O)CCCCCCCCCCCCCCCC	margarate (17:0)	margarate (17:0)	506-12-7	10033	HMDB0002259		10465	Neg	-2.60968	-2.75306	0.799893	0.997172	0.143375
margaroylcarnitine (C17)*	100004054	402	57512	211213	Lipid	Fatty Acid Metabolism (Acyl Carnitine, Long Chain Saturated)	1883	NAMED	DWSFAVOTORHAAL-UHFFFAOYSA-N	[O-]C(CC(C[N+](C)(C)C)OC(CCCCCCCCCCCCCCCC)=O)=O	margaroylcarnitine (C17)*	margaroylcarnitine (C17)*	106182-29-0	35015987	HMDB0006210		53477803	Pos Late	-3.09655	-3.41968	0.818509	0.997172	0.323128
mead acid (20:3n9)	100001472	209	35174	126980	Lipid	Long Chain Polyunsaturated Fatty Acid (n3 and n6)	1597	NAMED	UNSRRHDPHVZAHH-YOILPLPUSA-N	O=C(O)CCC\C=C/C/C=C\C/C=C\CCCCCCCC	mead acid (20:3n9)	mead acid (20:3n9)	20590-32-3	4471956	HMDB0010378		5312531	Neg	-2.8533	-3.11879	0.794738	0.997172	0.2655
meadoylcarnitine (C20:3n9)*	100020752	402	62436	219636	Lipid	Fatty Acid Metabolism (Acyl Carnitine, Polyunsaturated)	1914	NAMED	DBCKADUSYJAPII-LJURNQLPSA-N	CCCCCCCC/C=C\C/C=C\C/C=C\CCCC(OC(CC([O-])=O)C[N+](C)(C)C)=O	meadoylcarnitine (C20:3n9)*	meadoylcarnitine (C20:3n9)*						Pos Late	-2.77794	-2.4462	0.835758	0.997172	-0.331742
methionine	415	400	1302	155355	Amino Acid	Methionine, Cysteine, SAM and Taurine Metabolism	440	NAMED	FFEARJCKVFRZRR-UHFFFAOYSA-N	CSCCC(N)C(O)=O	methionine	methionine	63-68-3	5907	HMDB0000696	C00073	6137	Pos Early	-3.00369	-2.8231	0.691532	0.997172	-0.180591
methionine sulfoxide	100000039	400	18374	155665	Amino Acid	Methionine, Cysteine, SAM and Taurine Metabolism	446	NAMED	QEFRNWWLZKMPFJ-YGVKFDHGSA-N	O=C(O)[C@@H](N)CCS(C)=O	methionine sulfoxide	methionine sulfoxide	3226-65-1	139840	HMDB0002005	C02989	158980	Pos Early	-2.69645	-2.81689	0.854143	0.997172	0.120438
methyl-4-hydroxybenzoate sulfate	100006116	209	48429	155073	Xenobiotics	Benzoate Metabolism	4566	NAMED	IBEAHXYYSZWGED-UHFFFAOYSA-N	O=C(OC)C1=CC=C(OS(=O)(O)=O)C=C1	methyl-4-hydroxybenzoate sulfate	methyl-4-hydroxybenzoate sulfate			HMDB0041646		10657183	Neg	-2.81321	-2.9668	0.920987	0.997172	0.153592
methyl glucopyranoside (alpha + beta)	100005864	209	46144	144231	Xenobiotics	Food Component/Plant	5113	NAMED	HOVAGTYPODGVJG-ZFYZTMLRSA-N	O[C@H]1[C@@H]([C@H]([C@H](O[C@@H]1CO)OC)O)O	methyl glucopyranoside (alpha + beta)	methyl glucopyranoside (alpha + beta)			HMDB0029965		445238,3036743,2108	Neg	-3.32557	-2.31811	0.0790084	0.997172	-1.00747
methylmalonate (MMA)	418	305	1496	145730	Lipid	Fatty Acid Metabolism (also BCAA Metabolism)	1792	NAMED	ZIYVHBGGAOATLY-UHFFFAOYSA-N	O=C(C(C(O)=O)C)O	methylmalonate (MMA)	methylmalonate (MMA)	516-05-2	473	HMDB0000202	C02170	487	Polar	-2.15395	-2.65962	0.698307	0.997172	0.505666
methylphosphate	100001805	305	37070	146542	Nucleotide	Purine and Pyrimidine Metabolism	4304	NAMED	CAAULPUQFIIOTL-UHFFFAOYSA-N	O=P(O)(O)OC	methylphosphate	methylphosphate	7023-27-0	12578	HMDB61711		13130	Polar	-2.92965	-2.94158	0.976158	0.997172	0.0119267
methylsuccinate	2051	305	15745	146490	Amino Acid	Leucine, Isoleucine and Valine Metabolism	415	NAMED	WXUAQHNMJWJLTG-UHFFFAOYSA-N	CC(C(O)=O)CC(O)=O	methylsuccinate	methylsuccinate	498-21-5	9922	HMDB0001844		10349	Polar	-2.88499	-3.53355	0.173668	0.997172	0.648554
methylsuccinoylcarnitine	100009275	400	53031	166248	Amino Acid	Leucine, Isoleucine and Valine Metabolism	416	NAMED	GFWWWKVGRZVWDS-UHFFFAOYSA-N	[O-]C(CC(C[N+](C)(C)C)OC(CC(C(O)=O)C)=O)=O	methylsuccinoylcarnitine	methylsuccinoylcarnitine						Pos Early	-2.75466	-2.93236	0.751221	0.997172	0.177696
myo-inositol	363	305	1124	145716	Lipid	Inositol Metabolism	2219	NAMED	CDAISMWEOUEBRE-GPIVLXJGSA-N	O[C@@H]1[C@@H](O)[C@H](O)[C@H](O)[C@H](O)[C@H]1O	myo-inositol	myo-inositol	87-89-8	10239179	HMDB0000211	C00137	892	Polar	-3.45388	-2.87196	0.566682	0.997172	-0.581918
myristate (14:0)	519	209	1365	125728	Lipid	Long Chain Saturated Fatty Acid	1525	NAMED	TUNFSRHWOTWDNC-UHFFFAOYSA-N	OC(CCCCCCCCCCCCC)=O	myristate (14:0)	myristate (14:0)	544-63-8	10539	HMDB0000806	C06424	11005	Neg	-2.62414	-2.64736	0.974505	0.997172	0.0232224
myristoleate (14:1n5)	100001198	209	32418	125828	Lipid	Long Chain Monounsaturated Fatty Acid	1544	NAMED	YWWVWXASSLXJHU-WAYWQWQTSA-N	O=C(CCCCCCC/C=C\CCCC)O	myristoleate (14:1n5)	myristoleate (14:1n5)	544-64-9	4444564	HMDB0002000	C08322	5281119	Neg	-3.25996	-2.95264	0.79562	0.997172	-0.307315
myristoleoylcarnitine (C14:1)*	100006051	402	48182	160274	Lipid	Fatty Acid Metabolism (Acyl Carnitine, Monounsaturated)	1902	NAMED	ABVVZYXTZLEOHP-OLHLWXQYSA-N	O=C(CCCCCCC/C=C\CCCC)O[C@H](CC([O-])=O)C[N+](C)(C)C	myristoleoylcarnitine (C14:1)*	myristoleoylcarnitine (C14:1)*	889848-55-9	34999520	HMDB0240588		129691961	Pos Late	-2.65361	-2.20288	0.774589	0.997172	-0.450738
myristoylcarnitine (C14)	100001270	402	33952	158596	Lipid	Fatty Acid Metabolism (Acyl Carnitine, Long Chain Saturated)	1880	NAMED	PSHXNVGSVNEJBD-UHFFFAOYSA-N	O=C(CCCCCCCCCCCCC)OC(CC([O-])=O)C[N+](C)(C)C	myristoylcarnitine (C14)	myristoylcarnitine (C14)	18822-89-4	4932274	HMDB0005066		6426854	Pos Late	-3.0698	-2.10445	0.567538	0.997172	-0.965344
myristoylcholine*	100019770	402	61506	217728	Lipid	Fatty Acid Metabolism (Acyl Choline)	1959	NAMED	BZTNKMZCXZDUMA-UHFFFAOYSA-N	CCCCCCCCCCCC[CH-]C(OCC[N+](C)(C)C)=O	myristoylcholine*	myristoylcholine*					77964	Pos Late	-2.98526	-2.83562	0.819762	0.997172	-0.14964
N-(ADP-ribosyl)-arginine (1)*	100020896	209	62802	220426	Amino Acid	Urea cycle; Arginine and Proline Metabolism	509	NAMED	IWVSYNGKNZFSSA-UHFFFAOYSA-N	NC1=NC=NC2=C1N=CN2C3C(O)C(O)C(COP(O)(OP(OCC4C(O)C(O)C(NC(NCCCC(N)C(O)=O)=N)O4)(O)=O)=O)O3	N-(ADP-ribosyl)-arginine (1)*	N-(ADP-ribosyl)-arginine (1)*			HMDB0001260		493,46173712	Neg	-3.16007	-3.16783	0.989746	0.997172	0.00776347
N-(ADP-ribosyl)-arginine (2)*	100020897	209	62803	220427	Amino Acid	Urea cycle; Arginine and Proline Metabolism	510	NAMED	IWVSYNGKNZFSSA-UHFFFAOYSA-N	NC1=NC=NC2=C1N=CN2C3C(O)C(O)C(COP(O)(OP(OCC4C(O)C(O)C(NC(NCCCC(N)C(O)=O)=N)O4)(O)=O)=O)O3	N-(ADP-ribosyl)-arginine (2)*	N-(ADP-ribosyl)-arginine (2)*						Neg	-2.96997	-2.85476	0.866636	0.997172	-0.11521
N-acetyl-2-aminooctanoate*	100020204	209	62059	218862	Lipid	Fatty Acid, Amino	1774	NAMED	JJGNMSOJTSABGA-UHFFFAOYSA-N	OC(C(CCCCCC)N([H])C(C)=O)=O	N-acetyl-2-aminooctanoate*	N-acetyl-2-aminooctanoate*		86248	HMDB0059745		95555	Neg	-2.53632	-3.10694	0.562114	0.997172	0.570623
N-acetyl-aspartyl-glutamate (NAAG)	100001612	400	35665	156223	Amino Acid	Glutamate Metabolism	57	NAMED	OPVPGKGADVGKTG-UHFFFAOYSA-N	CC(NC(C(NC(CCC(O)=O)C(O)=O)=O)CC(O)=O)=O	N-acetyl-aspartyl-glutamate (NAAG)	N-acetyl-aspartyl-glutamate (NAAG)	3106-85-2	5065	HMDB0001067	C12270	188803	Pos Early	-2.76204	-3.3149	0.632376	0.997172	0.552851
N-acetyl-glucosamine 1-phosphate	1212	305	15741	147960	Carbohydrate	Aminosugar Metabolism	1430	NAMED	FZLJPEPAYPUMMR-FMDGEEDCSA-N	O[C@H]1[C@H](O)[C@@H](CO)O[C@H](OP(O)(O)=O)[C@@H]1NC(C)=O	N-acetyl-glucosamine 1-phosphate	N-acetyl-glucosamine 1-phosphate	31281-59-1	389323	HMDB0001367	C04256	440364	Polar	-2.72151	-3.45844	0.259365	0.997172	0.736929
N-acetylalanine	1110	209	1585	124585	Amino Acid	Alanine and Aspartate Metabolism	31	NAMED	KTHDTJVBEPMMGL-VKHMYHEASA-N	O=C(O)[C@@H](NC(C)=O)C	N-acetylalanine	N-acetylalanine	97-69-8	79449	HMDB0000766	C02847	88064	Neg	-3.0642	-3.06268	0.997511	0.997511	-0.00152068
N-acetylaspartate (NAA)	100000787	305	22185	147184	Amino Acid	Alanine and Aspartate Metabolism	37	NAMED	OTCCIMWXFLJLIA-BYPYZUCNSA-N	OC([C@@H](NC(C)=O)CC(O)=O)=O	N-acetylaspartate (NAA)	N-acetylaspartate (NAA)	997-55-7,997-55-7	58576	HMDB0000812	C01042	65065	Polar	-2.5945	-1.96211	0.65654	0.997172	-0.632398
N-acetylglucosamine 6-phosphate	1213	305	15107	147950	Carbohydrate	Aminosugar Metabolism	1429	NAMED	BRGMHAYQAZFZDJ-FMDGEEDCSA-N	O[C@@H]1O[C@H](COP(O)(O)=O)[C@@H](O)[C@H](O)[C@H]1NC(C)=O	N-acetylglucosamine 6-phosphate	N-acetylglucosamine 6-phosphate	102029-88-9	8216065	HMDB0002817	C00357	439219	Polar	-3.38698	-3.47743	0.900879	0.997172	0.0904451
N-acetylglucosaminylasparagine	1215	400	48149	157725	Carbohydrate	Aminosugar Metabolism	1448	NAMED	YTTRPBWEMMPYSW-VFFCQLMOSA-N	O[C@H]1[C@H](O)[C@@H](CO)O[C@@H](NC(CC(N)C(O)=O)=O)[C@@H]1NC(C)=O	N-acetylglucosaminylasparagine	N-acetylglucosaminylasparagine	2776-93-4	21403014	HMDB0000489	C04540	123826	Pos Early	-2.83027	-3.1094	0.639097	0.997172	0.27913
N-acetylglutamate	100000282	400	15720	155584	Amino Acid	Glutamate Metabolism	49	NAMED	RFMMMVDNIPUKGG-YFKPBYRVSA-N	O=C(O)CC[C@@H](C(O)=O)NC(C)=O	N-acetylglutamate	N-acetylglutamate	5817-08-3	1266066	HMDB0001138	C00624	70914	Pos Early	-3.07344	-2.81326	0.768029	0.997172	-0.260183
N-acetylglutamine	100001253	400	33943	156041	Amino Acid	Glutamate Metabolism	50	NAMED	KSMRODHGGIIXDV-YFKPBYRVSA-N	OC([C@H](CCC(N)=O)NC(C)=O)=O	N-acetylglutamine	N-acetylglutamine	2490-97-3	158492	HMDB0006029	C02716	182230	Pos Early	-2.90232	-2.97727	0.875639	0.997172	0.0749521
N-acetylisoleucine	100001276	209	33967	126125	Amino Acid	Leucine, Isoleucine and Valine Metabolism	392	NAMED	JDTWZSUNGHMMJM-MSZQBOFLSA-N	CC(N[C@H](C(O)=O)C(C)CC)=O	N-acetylisoleucine	N-acetylisoleucine	3077-46-1	2081100	HMDB0061684		306109	Neg	-1.79039	-3.67909	0.0893399	0.997172	1.8887
N-acetylleucine	1082	209	1587	126818	Amino Acid	Leucine, Isoleucine and Valine Metabolism	341	NAMED	WXNXCEHXYPACJF-ZETCQYMHSA-N	O=C(O)[C@H](CC(C)C)NC(C)=O	N-acetylleucine	N-acetylleucine	1188-21-2	64075	HMDB0011756	C02710	70912	Neg	-2.30445	-3.94162	0.0623863	0.997172	1.63717
N-acetylmethionine	1083	209	1589	124587	Amino Acid	Methionine, Cysteine, SAM and Taurine Metabolism	441	NAMED	XUYPXLNMDZIRQH-LURJTMIESA-N	O=C(O)[C@H](CCSC)NC(C)=O	N-acetylmethionine	N-acetylmethionine	65-82-7	395338	HMDB0011745	C02712	448580	Neg	-3.71771	-3.26442	0.594052	0.997172	-0.453288
N-acetylmethionine sulfoxide	100005463	400	45428	157095	Amino Acid	Methionine, Cysteine, SAM and Taurine Metabolism	447	NAMED	NPIMMZJBURSMON-UHFFFAOYSA-N	OC(C(CCS(C)=O)NC(C)=O)=O	N-acetylmethionine sulfoxide	N-acetylmethionine sulfoxide	108646-71-5	167798			11902949	Pos Early	-3.60621	-3.07467	0.572118	0.997172	-0.53154
N-acetylneuraminate	1162	400	32377	155919	Carbohydrate	Aminosugar Metabolism	1436	NAMED	SQVRNKJHWKZAKO-UHFFFAOYSA-N	OC1(C(O)=O)CC(O)C(NC(C)=O)C(C(O)C(O)CO)O1	N-acetylneuraminate	N-acetylneuraminate	131-48-6	10292217	HMDB0000230	C00270	439197	Pos Early	-3.0141	-2.98067	0.932636	0.997172	-0.033427
N-acetylphenylalanine	100001256	209	33950	126109	Amino Acid	Phenylalanine Metabolism	144	NAMED	CBQJSKKFNMDLON-JTQLQIEISA-N	O=C(O)[C@@H](NC(C)=O)CC1=CC=CC=C1	N-acetylphenylalanine	N-acetylphenylalanine	2018-61-3	67404	HMDB0000512	C03519	74839	Neg	-3.02967	-2.79039	0.71635	0.997172	-0.239282
N-acetylserine	100001851	400	37076	156298	Amino Acid	Glycine, Serine and Threonine Metabolism	11	NAMED	JJIHLJJYMXLCOY-BYPYZUCNSA-N	OC[C@@H](C(O)=O)NC(C)=O	N-acetylserine	N-acetylserine	97-14-3	58744	HMDB0002931		65249	Pos Early	-3.10824	-2.66817	0.592495	0.997172	-0.440062
N-acetyltaurine	100005466	305	48187	154613	Amino Acid	Methionine, Cysteine, SAM and Taurine Metabolism	479	NAMED	CXJAAWRLVGAKDV-UHFFFAOYSA-N	O=S(CCNC(C)=O)(O)=O	N-acetyltaurine	N-acetyltaurine		140553	HMDB0240253		159864	Polar	-3.14254	-3.38173	0.633955	0.997172	0.239197
N-acetylthreonine	100001274	209	33939	126095	Amino Acid	Glycine, Serine and Threonine Metabolism	18	NAMED	PEDXUVCGOLSNLQ-UHFFFAOYSA-N	CC(O)C(C(O)=O)NC(C)=O	N-acetylthreonine	N-acetylthreonine	17093-74-2	3841173	HMDB0062557		152204	Neg	-2.97675	-3.29282	0.424021	0.997172	0.316064
N-alpha-acetylornithine	100000285	400	32984	155994	Amino Acid	Urea cycle; Arginine and Proline Metabolism	516	NAMED	JRLGPAXAGHMNOL-LURJTMIESA-N	NCCC[C@@H](C(O)=O)NC(C)=O	N-alpha-acetylornithine	N-alpha-acetylornithine	6205-08-9	388369	HMDB0003357	C00437	439232	Pos Early	-3.09366	-2.73665	0.627706	0.997172	-0.357006
N-arachidonoyltaurine	100005817	209	54748	207607	Lipid	Endocannabinoid	2189	NAMED	YUNYSWCRLRYOPO-DOFZRALJSA-N	CCCCC/C=C\C/C=C\C/C=C\C/C=C\CCCC(NCCS(=O)(O)=O)=O	N-arachidonoyltaurine	N-arachidonoyltaurine	119959-65-8	24842023			42607331	Neg	-2.55222	-3.68281	0.240577	0.997172	1.13059
N-behenoyl-sphingadienine (d18:2/22:0)*	100015624	402	57372	210899	Lipid	Ceramides	3052	NAMED	HILTUFAERVOALR-MQXYEJFFSA-N	[H][C@](NC(CCCCCCCCCCCCCCCCCCCCC)=O)(CO)[C@@](O)([H])/C=C/CCCCCCCC/C=C\CCC	N-behenoyl-sphingadienine (d18:2/22:0)*	N-behenoyl-sphingadienine (d18:2/22:0)*						Pos Late	-2.95315	-2.98499	0.958228	0.997172	0.0318326
N-delta-acetylornithine	100004523	209	43249	124707	Amino Acid	Urea cycle; Arginine and Proline Metabolism	515	NAMED	SRXKAYJJGAAOBP-UHFFFAOYSA-N	CC(NCCCC(N)C(O)=O)=O	N-delta-acetylornithine	N-delta-acetylornithine		8096135	HMDB0003357	C00437	9920500	Neg	-2.93101	-2.44302	0.387693	0.997172	-0.487993
N-formylmethionine	194	209	2829	124831	Amino Acid	Methionine, Cysteine, SAM and Taurine Metabolism	443	NAMED	PYUSHNKNPOHWEZ-UHFFFAOYSA-N	CSCCC(C(O)=O)NC=O	N-formylmethionine	N-formylmethionine	4289-98-9	388809	HMDB0001015	C03145	439750	Neg	-2.90896	-3.36991	0.194043	0.997172	0.460954
N-glycolylneuraminate	100001491	305	37123	147602	Carbohydrate	Aminosugar Metabolism	1452	NAMED	FDJKUWYYUZCUJX-UHFFFAOYSA-N	OC(C1(O)OC(C(NC(CO)=O)C(C1)O)C(C(CO)O)O)=O	N-glycolylneuraminate	N-glycolylneuraminate	1113-83-3	3794850	HMDB0000833	C03410	123802	Polar	-2.99287	-3.09517	0.913056	0.997172	0.102297
N-lactoyl isoleucine	100022479	209	64879	240090	Amino Acid	Lactoyl Amino Acid	641	NAMED		OC([C@@H](NC([C@H](C)O)=O)[C@H](CC)C)=O	N-lactoyl isoleucine	N-lactoyl isoleucine	210769-85-0					Neg	-2.9367	-2.82587	0.908136	0.997172	-0.110836
N-lactoyl leucine	100022480	209	64880	240091	Amino Acid	Lactoyl Amino Acid	642	NAMED		OC([C@@H](NC([C@H](C)O)=O)CC(C)C)=O	N-lactoyl leucine	N-lactoyl leucine	210769-82-7					Neg	-2.20545	-3.07237	0.471114	0.997172	0.866924
N-lactoyl phenylalanine	100022482	209	64881	240092	Amino Acid	Lactoyl Amino Acid	644	NAMED		OC([C@@H](NC([C@H](C)O)=O)CC1=CC=CC=C1)=O	N-lactoyl phenylalanine	N-lactoyl phenylalanine	183241-73-8					Neg	-2.54585	-3.19437	0.562311	0.997172	0.648518
N-lactoyl tyrosine	100022484	209	64882	240093	Amino Acid	Lactoyl Amino Acid	645	NAMED		OC([C@@H](NC([C@H](C)O)=O)CC1=CC=C(C=C1)O)=O	N-lactoyl tyrosine	N-lactoyl tyrosine	1373771-50-6					Neg	-2.78084	-3.62254	0.506766	0.997172	0.841701
N-lactoyl valine	100022485	209	64883	240094	Amino Acid	Lactoyl Amino Acid	646	NAMED		OC([C@@H](NC([C@H](C)O)=O)C(C)C)=O	N-lactoyl valine	N-lactoyl valine	21753-44-6					Neg	-2.8762	-3.56809	0.512702	0.997172	0.691889
N-linoleoyltaurine*	100005814	209	61826	218246	Lipid	Endocannabinoid	2195	NAMED	YIWODQVLEDDQSF-HZJYTTRNSA-N	CCCCC/C=C\C/C=C\CCCCCCCC(NCCS(=O)(O)=O)=O	N-linoleoyltaurine*	N-linoleoyltaurine*					52922081	Neg	-2.52142	-3.3592	0.140665	0.997172	0.837779
N-methyl-GABA	100003152	400	39577	156583	Amino Acid	Glutamate Metabolism	61	NAMED	AOKCDAVWJLOAHG-UHFFFAOYSA-N	CNCCCC(O)=O	N-methyl-GABA	N-methyl-GABA	1119-48-8	63869		C15987	70703	Pos Early	-2.62333	-3.3828	0.216165	0.997172	0.75947
N-monomethylarginine	100004488	400	43586	157041	Amino Acid	Urea cycle; Arginine and Proline Metabolism	528	NAMED	NTNWOCRCBQPEKQ-YFKPBYRVSA-N	OC([C@H](CCCN([H])/C(N([H])[H])=N/C)N([H])[H])=O	N-monomethylarginine	N-monomethylarginine	53308-83-1	117259	HMDB0029416	C03884	132862	Pos Early	-3.25761	-2.90492	0.58168	0.997172	-0.352697
N-myristoyltaurine*	100005829	209	61825	218245	Lipid	Endocannabinoid	2188	NAMED	XPZFMHCHEWYIGE-UHFFFAOYSA-N	CCCCCCCCCCCCCC(NCCS(=O)(O)=O)=O	N-myristoyltaurine*	N-myristoyltaurine*		3037686			3810823	Neg	-2.71009	-3.2745	0.598209	0.997172	0.564408
N-oleoyltaurine	100003119	209	39732	143757	Lipid	Endocannabinoid	2190	NAMED	KOGRJTUIKPMZEJ-KTKRTIGZSA-N	O=C(CCCCCCC/C=C\CCCCCCCC)NCCS(O)(=O)=O	N-oleoyltaurine	N-oleoyltaurine	52514-04-2	4941625			6437033	Neg	-2.65668	-3.02907	0.667934	0.997172	0.372388
N-palmitoleoyltaurine*	100005831	209	61824	218244	Lipid	Endocannabinoid	2194	NAMED	QNBGIJHCIVKQEX-FPLPWBNLSA-N	O=C(NCCS(=O)(O)=O)CCCCCCC/C=C\CCCCCC	N-palmitoleoyltaurine*	N-palmitoleoyltaurine*						Neg	-2.62607	-3.05469	0.725589	0.997172	0.428622
N-palmitoyl-sphingadienine (d18:2/16:0)*	100015609	402	57416	211068	Lipid	Ceramides	3050	NAMED	XXWRZIYYFPIQHE-XPAOSYCESA-N	[H][C@](NC(CCCCCCCCCCCCCCC)=O)(CO)[C@@](O)([H])/C=C/CCCCCCCC/C=C\CCC	N-palmitoyl-sphingadienine (d18:2/16:0)*	N-palmitoyl-sphingadienine (d18:2/16:0)*			HMDB0240686			Pos Late	-3.21362	-2.93778	0.738222	0.997172	-0.275841
N-palmitoyl-sphinganine (d18:0/16:0)	100009028	402	52604	165334	Lipid	Dihydroceramides	3028	NAMED	GCGTXOVNNFGTPQ-JHOUSYSJSA-N	[H][C@](NC(CCCCCCCCCCCCCCC)=O)(CO)[C@@](O)([H])CCCCCCCCCCCCCCC	N-palmitoyl-sphinganine (d18:0/16:0)	N-palmitoyl-sphinganine (d18:0/16:0)	5966-29-0	4446685	HMDB11760		5283572	Pos Late	-2.45487	-3.15962	0.451671	0.997172	0.704753
N-palmitoyl-sphingosine (d18:1/16:0)	1518	402	44877	164219	Lipid	Ceramides	3040	NAMED	YDNKGFDKKRUKPY-TURZORIXSA-N	OC[C@@H]([C@H](O)/C=C/CCCCCCCCCCCCC)NC(CCCCCCCCCCCCCCC)=O	N-palmitoyl-sphingosine (d18:1/16:0)	N-palmitoyl-sphingosine (d18:1/16:0)	24696-26-2	4446677	HMDB0004949		5283564	Pos Late	-3.20474	-2.58238	0.328113	0.997172	-0.622363
N-palmitoyltaurine	100003239	209	39835	141954	Lipid	Endocannabinoid	2192	NAMED	LPDJCYFKKSLKRO-UHFFFAOYSA-N	O=C(NCCS(=O)(O)=O)CCCCCCCCCCCCCCC	N-palmitoyltaurine	N-palmitoyltaurine	83982-06-3	14435932			14504290	Neg	-2.73597	-3.27524	0.545324	0.997172	0.539274
N-stearoyl-sphingadienine (d18:2/18:0)*	100015632	402	57417	211069	Lipid	Ceramides	3051	NAMED	LBBFOWQGVUEADU-CKGMUTLASA-N	CCCCCCCCCCCCCCCCCC(NC(C(O)/C=C/CCCCCCCC/C=C/CCC)CO)=O	N-stearoyl-sphingadienine (d18:2/18:0)*	N-stearoyl-sphingadienine (d18:2/18:0)*			HMDB0240362		132282053	Pos Late	-3.3099	-2.31377	0.119338	0.997172	-0.996125
N-stearoyl-sphingosine (d18:1/18:0)*	1547	402	54979	208064	Lipid	Ceramides	3044	NAMED	VODZWWMEJITOND-NXCSZAMKSA-N	OC[C@H](NC(CCCCCCCCCCCCCCCCC)=O)[C@H](O)/C=C/CCCCCCCCCCCCC	N-stearoyl-sphingosine (d18:1/18:0)*	N-stearoyl-sphingosine (d18:1/18:0)*	104404-17-3	4446678	HMDB0004950		5283565	Pos Late	-3.9254	-2.44698	0.0956266	0.997172	-1.47842
N-stearoyltaurine	100003240	209	39730	143759	Lipid	Endocannabinoid	2191	NAMED	LMIJIHJZVURGQK-UHFFFAOYSA-N	O=C(CCCCCCCCCCCCCCCCC)NCCS(=O)(O)=O	N-stearoyltaurine	N-stearoyltaurine	63155-80-6	147194			168274	Neg	-2.45264	-3.43812	0.194301	0.997172	0.985484
N,N-dimethyl-pro-pro	100022041	400	64571	238237	Peptide	Modified Peptides	1236	NAMED	VOWFCBSRZKGKTF-UHFFFAOYSA-N	O=C(N1CCCC1C([O-])=O)C2CCC[N+]2(C)C	N,N-dimethyl-pro-pro	N,N-dimethyl-pro-pro						Pos Early	-3.21493	-1.82326	0.344622	0.997172	-1.39166
N,N-dimethylalanine	100020371	400	63151	221884	Amino Acid	Alanine and Aspartate Metabolism	33	NAMED	QCYOIFVBYZNUNW-BYPYZUCNSA-N	C[C@@](C(O)=O)(N(C)C)[H]	N,N-dimethylalanine	N,N-dimethylalanine	2812-31-9	4589713			5488191	Pos Early	-3.09341	-2.6507	0.748332	0.997172	-0.442711
N,N,N-trimethyl-5-aminovalerate	100015962	400	57687	213101	Amino Acid	Lysine Metabolism	140	NAMED	CDLVFVFTRQPQFU-UHFFFAOYSA-N	C[N+](C)(C)CCCCC([O-])=O	N,N,N-trimethyl-5-aminovalerate	N,N,N-trimethyl-5-aminovalerate		34236878			14274897	Pos Early	-2.78912	-2.86327	0.840915	0.997172	0.0741481
N,N,N-trimethyl-alanylproline betaine (TMAP)	100020217	400	62947	220818	Amino Acid	Urea cycle; Arginine and Proline Metabolism	526	NAMED	KXONJPJIFNGMCN-UHFFFAOYSA-N	O=C(C([N+](C)(C)C)C)N1CCCC1C([O-])=O	N,N,N-trimethyl-alanylproline betaine (TMAP)	N,N,N-trimethyl-alanylproline betaine (TMAP)			HMDB0240365			Pos Early	-2.94288	-3.15714	0.437986	0.997172	0.214259
N1-methyl-2-pyridone-5-carboxamide	100001468	400	40469	156740	Cofactors and Vitamins	Nicotinate and Nicotinamide Metabolism	4344	NAMED	JLQSXXWTCJPCBC-UHFFFAOYSA-N	O=C(C1=C([H])N(C(C([H])=C1[H])=O)C([H])([H])[H])N([H])[H]	N1-methyl-2-pyridone-5-carboxamide	N1-methyl-2-pyridone-5-carboxamide	701-44-0	62899	HMDB0004193	C05842	69698	Pos Early	-2.19232	-3.7964	0.187103	0.997172	1.60408
N1-methyl-4-pyridone-3-carboxamide	100001469	400	57584	211562	Cofactors and Vitamins	Nicotinate and Nicotinamide Metabolism	4345	NAMED	KTLRWTOPTKGYQY-UHFFFAOYSA-N	O=C(C(C1=O)=CN(C=C1)C)N	N1-methyl-4-pyridone-3-carboxamide	N1-methyl-4-pyridone-3-carboxamide	769-49-3	389671	HMDB0004194	C05843	440810	Pos Early	-2.35559	-3.27539	0.353687	0.997172	0.919799
N6-acetyllysine	100001734	209	36752	128287	Amino Acid	Lysine Metabolism	109	NAMED	DTERQYGMUDWYAZ-ZETCQYMHSA-N	N[C@@H](CCCCNC(C)=O)C(O)=O	N6-acetyllysine	N6-acetyllysine	692-04-6	83801	HMDB0000206	C02727	92832	Neg	-2.83356	-3.0974	0.483975	0.997172	0.263842
N6-carbamoylthreonyladenosine	100001415	209	35157	126974	Nucleotide	Purine Metabolism, Adenine containing	4184	NAMED	UNUYMBPXEFMLNW-HZPYULPISA-N	OC(C)C(C(O)=O)NC(NC1=NC=NC2=C1N=CN2[C@@H]3O[C@H](CO)[C@@H](O)[C@H]3O)=O	N6-carbamoylthreonyladenosine	N6-carbamoylthreonyladenosine	24719-82-2	141829	HMDB0041623		161466	Neg	-2.67113	-2.91264	0.787438	0.997172	0.241511
N6-carboxymethyllysine	100001768	400	36713	156246	Carbohydrate	Advanced Glycation End-product	1453	NAMED	NUXSIDPKKIEIMI-UHFFFAOYSA-N	OC(CNCCCCC(C(O)=O)N)=O	N6-carboxymethyllysine	N6-carboxymethyllysine	5746-04-3	11217184	HMDB0240347		123800	Pos Early	-2.96561	-3.16305	0.612687	0.997172	0.197435
N6-methyllysine	100003415	400	62860	220638	Amino Acid	Lysine Metabolism	116	NAMED	PQNASZJZHFPQLE-LURJTMIESA-N	O=C([C@H](CCCCNC)N)O	N6-methyllysine	N6-methyllysine	1188-07-4	144469	HMDB0002038	C02728	164795	Pos Early	-3.18741	-3.56818	0.691797	0.997172	0.380771
N6-succinyladenosine	100001664	209	48130	151119	Nucleotide	Purine Metabolism, Adenine containing	4194	NAMED	VKGZCEJTCKHMRL-UHFFFAOYSA-N	OCC(O1)C(O)C(O)C1N2C=NC3=C(NC(CC(O)=O)C(O)=O)N=CN=C32	N6-succinyladenosine	N6-succinyladenosine	4542-23-8		HMDB0000912		165243	Neg	-2.96198	-3.1985	0.782904	0.997172	0.236515
N6,N6,N6-trimethyllysine	189	400	1498	155380	Amino Acid	Lysine Metabolism	118	NAMED	MXNRLFUSFKVQSK-UHFFFAOYSA-N	C[N+](C)(CCCCC(C([O-])=O)N)C	N6,N6,N6-trimethyllysine	N6,N6,N6-trimethyllysine	23284-33-5	140379	HMDB0001325	C03793	440120	Pos Early	-2.74089	-3.50136	0.215505	0.997172	0.760466
NAD+	1310	209	5278	126003	Cofactors and Vitamins	Nicotinate and Nicotinamide Metabolism	4328	NAMED	BAWFJGJZGIEFAR-JTDWVUTFSA-N	NC1=NC=NC2=C1N=CN2[C@@H]3[C@@H](O)[C@@H](O)[C@H](COP(OP(OC[C@@H]4[C@@H](O)[C@@H](O)[C@H]([N+]5=CC(C(N)=O)=CC=C5)O4)([O-])=O)(O)=O)O3	nicotinamide adenine dinucleotide (NAD+)	NAD+	53-84-9	5681		C00003	5892	Neg	-2.96139	-3.04102	0.937107	0.997172	0.0796289
NADHX*	100021770	209	63700	223166	Cofactors and Vitamins	Nicotinate and Nicotinamide Metabolism	4347	NAMED	IDBZKGQRLBFUFQ-UHFFFAOYSA-N	NC(C1=CN(C2OC(COP(O)(OP(OCC3OC(N4C5=C(C(N)=NC=N5)N=C4)C(O)C3O)(O)=O)=O)C(O)C2O)C(O)CC1)=O	NADHX*	NADHX*		2267	HMDB0059644	C20482,C04856	25203523,56927860,123131986	Neg	-3.33651	-2.97122	0.676993	0.997172	-0.365287
nervonoylcarnitine (C24:1)*	100015846	402	57531	211232	Lipid	Fatty Acid Metabolism (Acyl Carnitine, Monounsaturated)	1907	NAMED	QGIHQXKFCAACHN-SEYXRHQNSA-N	O=C(CCCCCCCCCCCCC/C=C\CCCCCCCC)OC(C[N+](C)(C)C)CC([O-])=O	nervonoylcarnitine (C24:1)*	nervonoylcarnitine (C24:1)*			HMDB0006509			Pos Late	-2.93081	-3.57139	0.600074	0.997172	0.640585
nicotinamide	432	400	594	155332	Cofactors and Vitamins	Nicotinate and Nicotinamide Metabolism	4324	NAMED	DFPAKSUCGFBDDF-UHFFFAOYSA-N	NC(C1=CN=CC=C1)=O	nicotinamide	nicotinamide	98-92-0	911	HMDB0001406	C00153	936	Pos Early	-2.92163	-2.89774	0.950508	0.997172	-0.0238915
nicotinamide N-oxide	100002763	400	39582	156587	Cofactors and Vitamins	Nicotinate and Nicotinamide Metabolism	4335	NAMED	USSFUVKEHXDAPM-UHFFFAOYSA-N	O=C(C1=C[N+]([O-])=CC=C1)N	nicotinamide N-oxide	nicotinamide N-oxide	1986-81-8	65522	HMDB0002730		72661	Pos Early	-2.87482	-3.05569	0.851117	0.997172	0.180869
nicotinamide ribonucleotide (NMN)	1312	400	22152	155794	Cofactors and Vitamins	Nicotinate and Nicotinamide Metabolism	4326	NAMED	DAYLJWODMCOQEW-TURQNECASA-N	O[C@@H]1[C@@H](COP([O-])(O)=O)O[C@@H]([N@@+]2=CC=CC(C(N)=O)=C2)[C@@H]1O	nicotinamide ribonucleotide (NMN)	nicotinamide ribonucleotide (NMN)	1094-61-7	13553	HMDB0000229	C00455	14180	Pos Early	-2.7371	-2.58131	0.887719	0.997172	-0.155792
nicotinamide riboside	100001310	400	33013	155997	Cofactors and Vitamins	Nicotinate and Nicotinamide Metabolism	4327	NAMED	BUCXGWMZJBKEMD-UHFFFAOYSA-N	NC(C1=C[N+](C2C(C(C(C[O-])O2)O)O)=CC=C1)=O	nicotinamide riboside	nicotinamide riboside	1341-23-7		HMDB0000855	C03150	439924	Pos Early	-2.96476	-3.03042	0.945274	0.997172	0.0656615
nisinate (24:6n3)	100015785	209	57810	213739	Lipid	Long Chain Polyunsaturated Fatty Acid (n3 and n6)	1583	NAMED	YHGJECVSSKXFCJ-KUBAVDMBSA-N	OC(CCCC/C=C\C/C=C\C/C=C\C/C=C\C/C=C\C/C=C\CC)=O	nisinate (24:6n3)	nisinate (24:6n3)	68378-49-4	9967286	HMDB0013025		11792612	Neg	-3.10433	-3.40492	0.726852	0.997172	0.30059
nonadecanoate (19:0)	892	209	1356	125722	Lipid	Long Chain Saturated Fatty Acid	1534	NAMED	ISYWECDDZWTKFF-UHFFFAOYSA-N	CCCCCCCCCCCCCCCCCCC(O)=O	nonadecanoate (19:0)	nonadecanoate (19:0)	646-30-0	12071	HMDB0000772	C16535	12591	Neg	-2.74787	-2.86697	0.845972	0.997172	0.1191
nonanoylcarnitine (C9)	100006620	402	61775	218145	Lipid	Fatty Acid Metabolism (Acyl Carnitine, Medium Chain)	1875	NAMED	MPSPNFAQQQMFLK-UHFFFAOYSA-N	[O-]C(CC(OC(CCCCCCCC)=O)C[N+](C)(C)C)=O	nonanoylcarnitine (C9)	nonanoylcarnitine (C9)		28533402	HMDB0013288		91825642	Pos Late	-3.34305	-2.35588	0.329155	0.997172	-0.987169
O-methyltyrosine	100002078	400	37451	156376	Amino Acid	Tyrosine Metabolism	222	NAMED	MWZPENIJLUWBSY-UHFFFAOYSA-N	OC1=CC=C(CC(C(OC)=O)N)C=C1	O-methyltyrosine	O-methyltyrosine	1080-06-4	69406	HMDB0014903	D00762	441350,2723935	Pos Early	-3.00352	-2.81067	0.759009	0.997172	-0.192856
O-sulfo-tyrosine	100005384	209	45413	143779	Xenobiotics	Chemical	6113	NAMED	CIQHWLTYGMYQQR-QMMMGPOBSA-N	OS(OC1=CC=C(C[C@H](N)C(O)=O)C=C1)(=O)=O	O-sulfo-tyrosine	O-sulfo-tyrosine		448617	HMDB0155722		514186	Neg	-3.2019	-3.14133	0.930066	0.997172	-0.0605711
octadecenedioate (C18:1-DC)	100019978	209	61861	218578	Lipid	Fatty Acid, Dicarboxylate	1717	NAMED	YDPSQMGOAILWPE-FYWRMAATSA-N	O=C(O)CCCCCCCCCCCCCC/C=C/C(O)=O	octadecenedioate (C18:1-DC)	octadecenedioate (C18:1-DC)					9543674	Neg	-2.67211	-3.24262	0.534508	0.997172	0.570515
octanoylcarnitine (C8)	100001247	402	33936	158581	Lipid	Fatty Acid Metabolism (Acyl Carnitine, Medium Chain)	1870	NAMED	CXTATJFJDMJMIY-UHFFFAOYSA-N	[O-]C(CC(C[N+](C)(C)C)OC(CCCCCCC)=O)=O	octanoylcarnitine (C8)	octanoylcarnitine (C8)	3671-77-0	110274	HMDB0000791	C02838	123701,11953814	Pos Late	-3.62317	-3.01232	0.573231	0.997172	-0.610848
oleate/vaccenate (18:1)	100008930	209	52285	164313	Lipid	Long Chain Monounsaturated Fatty Acid	1551	NAMED	ZQPPMHVWECSIRJ-KTKRTIGZSA-N	OC(CCCCCCC/C=C\CCCCCCCC)=O	oleate/vaccenate (18:1)	oleate/vaccenate (18:1)			HMDB0003231,HMDB0000573,HMDB0240219,HMDB0000207	C21944,C08367,C01712,C00712	5282761,637517,5281127,445639	Neg	-3.2815	-2.70269	0.402188	0.997172	-0.578816
oleoyl-arachidonoyl-glycerol (18:1/20:4) [2]*	100010937	402	54961	208046	Lipid	Diacylglycerol	2959	NAMED	LWXLWRXRJKMNLM-XBUMEPTLSA-N	CCCCCCCC/C=C/CCCCCCCC(OCC(OC(CCC/C=C/C/C=C/C/C=C/C/C=C/CCCCC)=O)CO)=O	oleoyl-arachidonoyl-glycerol (18:1/20:4) [2]*	oleoyl-arachidonoyl-glycerol (18:1/20:4) [2]*			HMDB0007228		9543786	Pos Late	-3.17717	-2.73737	0.301045	0.997172	-0.439795
oleoyl-linoleoyl-glycerol (18:1/18:2) [2]	100002990	402	46799	165354	Lipid	Diacylglycerol	2946	NAMED	GREDRAMJRDQWEJ-LTEAFHAISA-N	CCCCCCCC/C=C\CCCCCCCC(OCC(COC(CCCCCCC/C=C\C/C=C\CCCCC)=O)O)=O	oleoyl-linoleoyl-glycerol (18:1/18:2) [2]	oleoyl-linoleoyl-glycerol (18:1/18:2) [2]	104346-53-4	29788004	HMDB0007219		71433693	Pos Late	-3.4776	-2.49923	0.0348776	0.997172	-0.978367
oleoyl ethanolamide	1137	209	38102	127707	Lipid	Endocannabinoid	2177	NAMED	BOWVQLFMWHZBEF-KTKRTIGZSA-N	O=C(NCCO)CCCCCCC/C=C\CCCCCCCC	oleoyl ethanolamide	oleoyl ethanolamide	111-58-0,11-58-0	4446574	HMDB0002088		5283454	Neg	-2.5676	-3.38217	0.34747	0.997172	0.814575
oleoylcarnitine (C18:1)	100001501	402	35160	158710	Lipid	Fatty Acid Metabolism (Acyl Carnitine, Monounsaturated)	1904	NAMED	IPOLTUVFXFHAHI-WHIOSMTNSA-N	[O-]C(C[C@@H](OC(CCCCCCC/C=C\CCCCCCCC)=O)C[N+](C)(C)C)=O	oleoylcarnitine (C18:1)	oleoylcarnitine (C18:1)	38677-66-6	21403150	HMDB0005065		6441392	Pos Late	-3.2756	-2.14327	0.505646	0.997172	-1.13234
oleoylcholine	100009331	402	53260	179345	Lipid	Fatty Acid Metabolism (Acyl Choline)	1962	NAMED	GFSSJDJAEKYAGX-UHFFFAOYSA-N	O=C(CCCCCCC/[C-]=C/CCCCCCCC)OCC[N+](C)(C)C	oleoylcholine	oleoylcholine			HMDB0240596		59040790	Pos Late	-2.84843	-2.71907	0.854242	0.997172	-0.129358
ophthalmate	100001311	209	34592	127575	Amino Acid	Glutathione Metabolism	592	NAMED	JCMUOFQHZLPHQP-UHFFFAOYSA-N	O=C(NC(CC)C(NCC(O)=O)=O)CCC(C(O)=O)N	ophthalmate	ophthalmate	495-27-2	7993181	HMDB0005765		7018721	Neg	-2.53681	-3.85531	0.242046	0.997172	1.3185
ornithine	444	400	1493	155375	Amino Acid	Urea cycle; Arginine and Proline Metabolism	494	NAMED	AHLPHDHHMVZTML-BYPYZUCNSA-N	O=C(O)[C@@H](N)CCCN	ornithine	ornithine	3184-13-2	6026	HMDB0000214	C00077	6262	Pos Early	-3.20027	-2.7694	0.575587	0.997172	-0.430869
orotate	445	305	1505	146440	Nucleotide	Pyrimidine Metabolism, Orotate containing	4227	NAMED	PXQPEWDEAKTCGB-UHFFFAOYSA-N	O=C(C1=CC(O)=NC(O)=N1)O	orotate	orotate	50887-69-9	942	HMDB0000226	C00295	967	Polar	-3.55947	-3.14337	0.51105	0.997172	-0.416104
orotidine	100001416	305	35172	147813	Nucleotide	Pyrimidine Metabolism, Orotate containing	4229	NAMED	FKCRAVPPBFWEJD-XVFCMESISA-N	O=C(C=C(C(O)=O)N1[C@H]2[C@H](O)[C@H](O)[C@@H](CO)O2)NC1=O	orotidine	orotidine	314-50-1	83729	HMDB0000788		92751	Polar	-2.97705	-2.89196	0.891131	0.997172	-0.0850874
oxalate (ethanedioate)	100000841	305	20694	147532	Cofactors and Vitamins	Ascorbate and Aldarate Metabolism	4377	NAMED	MUBZPKHOEPUJKR-UHFFFAOYSA-N	O=C(O)C(O)=O	oxalate (ethanedioate)	oxalate (ethanedioate)	144-62-7	946	HMDB0002329	C00209	971	Polar	-3.0053	-2.87708	0.862366	0.997172	-0.128222
oxindolylalanine	100022120	400	64568	238235	Amino Acid	Tryptophan Metabolism	268	NAMED	YLEQTOAIAOPFBY-UHFFFAOYSA-N	OC(C(N)(C)N(C1=C(C2)C=CC=C1)C2=O)=O	oxindolylalanine	oxindolylalanine					20977764	Pos Early	-2.89902	-3.24407	0.641931	0.997172	0.345047
p-cresol sulfate	100001315	209	36103	143727	Xenobiotics	Benzoate Metabolism	4574	NAMED	WGNAKZGUSRVWRH-UHFFFAOYSA-N	O=S(OC1=CC=C(C)C=C1)(O)=O	p-cresol sulfate	p-cresol sulfate	3233-57-7	3806480	HMDB0011635		4615423	Neg	-1.56304	-4.31089	0.0942139	0.997172	2.74785
palmitate (16:0)	424	209	1336	125720	Lipid	Long Chain Saturated Fatty Acid	1528	NAMED	IPCSVZSSVZVIGE-UHFFFAOYSA-N	OC(CCCCCCCCCCCCCCC)=O	palmitate (16:0)	palmitate (16:0)	57-10-3	960	HMDB0000220	C00249	985	Neg	-3.06581	-2.88344	0.751867	0.997172	-0.182373
palmitoleate (16:1n7)	452	209	33447	126083	Lipid	Long Chain Monounsaturated Fatty Acid	1547	NAMED	SECPZKHBENQXJG-FPLPWBNLSA-N	CCCCCC\C=C/CCCCCCCC(O)=O	palmitoleate (16:1n7)	palmitoleate (16:1n7)	373-49-9	393216	HMDB0003229	C08362	445638	Neg	-3.34443	-2.85668	0.61011	0.997172	-0.487749
palmitoleoylcarnitine (C16:1)*	100009406	402	53223	178791	Lipid	Fatty Acid Metabolism (Acyl Carnitine, Monounsaturated)	1903	NAMED	JFAGPSOZZSTLRF-KHPPLWFESA-N	O=C(OC(CC([O-])=O)C[N+](C)(C)C)CCCCCCC/C=C\CCCCCC	palmitoleoylcarnitine (C16:1)*	palmitoleoylcarnitine (C16:1)*		28639183	HMDB0013207		71464547	Pos Late	-3.31537	-2.05738	0.469535	0.997172	-1.25799
palmitoloelycholine	100009334	402	53257	179341	Lipid	Fatty Acid Metabolism (Acyl Choline)	1963	NAMED	CLIZBTUFRKKPFA-UHFFFAOYSA-N	O=C(CCCCCCC/[C-]=C/CCCCCC)OCC[N+](C)(C)C	palmitoloelycholine	palmitoloelycholine			HMDB0013208			Pos Late	-2.83122	-2.77807	0.949221	0.997172	-0.0531502
palmitoyl-arachidonoyl-glycerol (16:0/20:4) [2]*	100010925	402	54958	208043	Lipid	Diacylglycerol	2933	NAMED	YJEMDFYSDGNQNM-KUKVZOPTSA-N	CCCCCCCCCCCCCCCC(OCC(CO)OC(CCC/C=C/C/C=C/C/C=C/C/C=C/CCCCC)=O)=O	palmitoyl-arachidonoyl-glycerol (16:0/20:4) [2]*	palmitoyl-arachidonoyl-glycerol (16:0/20:4) [2]*			HMDB0007112		9543736	Pos Late	-3.9502	-3.09295	0.273211	0.997172	-0.857256
palmitoyl-docosahexaenoyl-glycerol (16:0/22:6) [1]*	100015618	402	57373	210900	Lipid	Diacylglycerol	2935	NAMED	BXVYQJJBMVVALQ-UNMZRDIWSA-N	CCCCCCCCCCCCCCCC(OCC(OC(CC/C=C/C/C=C/C/C=C/C/C=C/C/C=C/C/C=C/CC)=O)CO)=O	palmitoyl-docosahexaenoyl-glycerol (16:0/22:6) [1]*	palmitoyl-docosahexaenoyl-glycerol (16:0/22:6) [1]*			HMDB0007121		9543827	Pos Late	-2.1734	-3.06056	0.281174	0.997172	0.887157
palmitoyl-docosahexaenoyl-glycerol (16:0/22:6) [2]*	100015619	402	57374	210901	Lipid	Diacylglycerol	2936	NAMED	BXVYQJJBMVVALQ-UNMZRDIWSA-N	CCCCCCCCCCCCCCCC(OCC(OC(CC/C=C/C/C=C/C/C=C/C/C=C/C/C=C/C/C=C/CC)=O)CO)=O	palmitoyl-docosahexaenoyl-glycerol (16:0/22:6) [2]*	palmitoyl-docosahexaenoyl-glycerol (16:0/22:6) [2]*			HMDB0007121		9543827	Pos Late	-2.59452	-3.15381	0.388858	0.997172	0.55929
palmitoyl-linolenoyl-glycerol (16:0/18:3) [2]*	100010939	402	54965	208050	Lipid	Diacylglycerol	2927	NAMED	YFBCIDURFTWKDQ-JNNNPDOGSA-N	CCCCCCCCCCCCCCCC(OCC(OC(CCCC/C=C/C/C=C/C/C=C/CCCCC)=O)CO)=O	palmitoyl-linolenoyl-glycerol (16:0/18:3) [2]*	palmitoyl-linolenoyl-glycerol (16:0/18:3) [2]*			HMDB0007104,HMDB0007105		348277338,348277337	Pos Late	-1.30922	-4.10982	0.0125805	0.997172	2.8006
palmitoyl-linoleoyl-glycerol (16:0/18:2) [2]*	100009055	402	52634	165387	Lipid	Diacylglycerol	2926	NAMED	ZKYDYRLDJZZKEU-BCTRXSSUSA-N	CCCCCCCCCCCCCCCC(OCC(O)COC(CCCCCCC/C=C\C/C=C\CCCCC)=O)=O	palmitoyl-linoleoyl-glycerol (16:0/18:2) [2]*	palmitoyl-linoleoyl-glycerol (16:0/18:2) [2]*			HMDB0007103		131801744	Pos Late	-3.71961	-2.5767	0.0863557	0.997172	-1.14291
palmitoyl dihydrosphingomyelin (d18:0/16:0)*	100008954	402	52434	164558	Lipid	Dihydrosphingomyelins	3119	NAMED	QHZIGNLCLJPLCU-QPPIDDCLSA-N	[H][C@](NC(CCCCCCCCCCCCCCC)=O)(COP(OCC[N+](C)(C)C)([O-])=O)[C@@](O)([H])CCCCCCCCCCCCCCC	palmitoyl dihydrosphingomyelin (d18:0/16:0)*	palmitoyl dihydrosphingomyelin (d18:0/16:0)*		8115586	HMDB0010168		9939965	Pos Late	-2.77647	-3.04408	0.503725	0.997172	0.267608
palmitoyl ethanolamide	1489	209	38165	127721	Lipid	Endocannabinoid	2180	NAMED	HXYVTAGFYLMHSO-UHFFFAOYSA-N	CCCCCCCCCCCCCCCC(NCCO)=O	palmitoyl ethanolamide	palmitoyl ethanolamide	544-31-0	4509	HMDB0002100	C16512	4671	Neg	-2.49745	-3.35236	0.35294	0.997172	0.854916
palmitoyl sphingomyelin (d18:1/16:0)	100002107	402	37506	164195	Lipid	Sphingomyelins	3123	NAMED	RWKUXQNLWDTSLO-GWQJGLRPSA-N	CCCCCCCCCCCCCCCC(N[C@@](COP([O-])(OCC[N+](C)(C)C)=O)([C@](O)(/C=C/CCCCCCCCCCCCC)[H])[H])=O	palmitoyl sphingomyelin (d18:1/16:0)	palmitoyl sphingomyelin (d18:1/16:0)	6254-89-3	8115562	HMDB0010169		9939941	Pos Late	-2.74257	-2.73706	0.991657	0.997172	-0.00551008
palmitoylcarnitine (C16)	100000776	402	44681	159624	Lipid	Fatty Acid Metabolism (Acyl Carnitine, Long Chain Saturated)	1882	NAMED	XOMRRQXKHMYMOC-UHFFFAOYSA-N	[O-]C(CC(OC(CCCCCCCCCCCCCCC)=O)C[N+](C)(C)C)=O	palmitoylcarnitine (C16)	palmitoylcarnitine (C16)	6865-14-1	448	HMDB0000222	C02990	461	Pos Late	-3.20551	-2.03705	0.484242	0.997172	-1.16846
palmitoylcholine	100009233	402	52944	166270	Lipid	Fatty Acid Metabolism (Acyl Choline)	1961	NAMED	UFQZDKMTMXCDBP-UHFFFAOYSA-N	C[N+](C)(C)CCOC(CCCCCCCCCCCCCC[CH2-])=O	palmitoylcholine	palmitoylcholine		133731	HMDB0240592		151731	Pos Late	-2.89201	-2.92078	0.944873	0.997172	0.0287692
pantetheine	100001495	400	57555	211534	Cofactors and Vitamins	Pantothenate and CoA Metabolism	4359	NAMED	ZNXZGRMVNNHPCA-VIFPVBQESA-N	O=C(NCCC(NCCS)=O)[C@H](O)C(C)(C)CO	pantetheine	pantetheine	496-65-1	388453	HMDB0003426	C00831	439322	Pos Early	-3.40755	-3.57938	0.80094	0.997172	0.171825
pantothenate (Vitamin B5)	1024	209	1508	124797	Cofactors and Vitamins	Pantothenate and CoA Metabolism	4357	NAMED	GHOKWGTUZJEAQD-ZETCQYMHSA-N	O=C(NCCC(O)=O)[C@H](O)C(C)(C)CO	pantothenate	pantothenate (Vitamin B5)	137-08-6	6361	HMDB0000210	C00864	6613	Neg	-3.00351	-2.75481	0.55263	0.997172	-0.2487
pentadecanoate (15:0)	980	209	1361	125726	Lipid	Long Chain Saturated Fatty Acid	1527	NAMED	WQEPLUUGTLDZJY-UHFFFAOYSA-N	O=C(O)CCCCCCCCCCCCCC	pentadecanoate (15:0)	pentadecanoate (15:0)	10002-84-2,1002-84-2	13249	HMDB0000826	C16537	13849	Neg	-2.72682	-2.86194	0.789823	0.997172	0.135129
pentadecanoylcarnitine (C15)*	100015842	402	57522	211223	Lipid	Fatty Acid Metabolism (Acyl Carnitine, Long Chain Saturated)	1881	NAMED	MDDWQHVKSHTZTD-UHFFFAOYSA-N	O=C(CCCCCCCCCCCCCC)OC(C[N+](C)(C)C)CC([O-])=O	pentadecanoylcarnitine (C15)*	pentadecanoylcarnitine (C15)*			HMDB0062517		123132011	Pos Late	-3.17953	-2.6775	0.772974	0.997172	-0.502023
pentose acid*	100021467	305	63264	222194	Partially Characterized Molecules	Partially Characterized Molecules	6447	NAMED			pentose acid*	pentose acid*			HMDB0000892	C00803	7991	Polar	-2.95836	-2.73879	0.682604	0.997172	-0.21957
phenol sulfate	100001510	209	32553	143728	Amino Acid	Tyrosine Metabolism	195	NAMED	CTYRPMDGLDAWRQ-UHFFFAOYSA-N	OS(OC1=CC=CC=C1)(=O)=O	phenol sulfate	phenol sulfate	937-34-8	67018	HMDB0060015	C02180	74426	Neg	-1.88539	-4.07159	0.0894115	0.997172	2.1862
phenylacetylglycine	100001275	400	33945	156043	Peptide	Acetylated Peptides	1207	NAMED	UTYVDVLMYQPLQB-UHFFFAOYSA-N	OC(CNC(CC1=CC=CC=C1)=O)=O	phenylacetylglycine	phenylacetylglycine	500-98-1	61452	HMDB0000821	C05598	68144	Pos Early	-1.92737	-4.59129	0.00752508	0.997172	2.66393
phenylalanine	460	400	64	155301	Amino Acid	Phenylalanine Metabolism	142	NAMED	COLNVLDHVKWLRT-UHFFFAOYSA-N	NC(C(O)=O)CC1=CC=CC=C1	phenylalanine	phenylalanine	63-91-2	5910	HMDB0000159	C00079	6140	Pos Early	-2.94986	-3.07279	0.767609	0.997172	0.122927
phenylalanylalanine	100003589	209	41374	143079	Peptide	Dipeptide	937	NAMED	MIDZLCFIAINOQN-WPRPVWTQSA-N	O=C([C@H](C)NC([C@H](CC1=CC=CC=C1)N)=O)O	phenylalanylalanine	phenylalanylalanine	3918-87-4	4589716	HMDB0028988		5488196	Neg	-3.00051	-3.24295	0.786675	0.997172	0.242447
phenylalanylglycine	100003588	400	41370	156809	Peptide	Dipeptide	942	NAMED	GLUBLISJVJFHQS-UHFFFAOYSA-N	O=C(CNC(C(CC1=CC=CC=C1)N)=O)O	phenylalanylglycine	phenylalanylglycine	721-90-4	88678	HMDB0028995		6992304	Pos Early	-3.46299	-3.01101	0.740952	0.997172	-0.451982
phosphate	461	209	42109	126986	Energy	Oxidative Phosphorylation	1486	NAMED	NBIIXXVUZAFLBC-UHFFFAOYSA-N	O=P(O)(O)O	phosphate	phosphate	7664-38-2	1032	HMDB0001429	C00009	1061	Neg	-3.01902	-2.98785	0.919494	0.997172	-0.0311681
phosphocholine	267	400	34396	156099	Lipid	Phospholipid Metabolism	2251	NAMED	YHHSONZFOIEMCP-UHFFFAOYSA-N	C[N+](C)(CCOP(O)([O-])=O)C	choline phosphate	phosphocholine	72556-74-2	119298	HMDB0001565	C00588	1014	Pos Early	-3.07613	-3.0234	0.90744	0.997172	-0.0527331
phosphoenolpyruvate (PEP)	463	305	597	147100	Carbohydrate	Glycolysis, Gluconeogenesis, and Pyruvate Metabolism	1255	NAMED	DTBNBXWJWCWCIK-UHFFFAOYSA-N	O=P(O)(OC(C(O)=O)=C)O	phosphoenolpyruvate (PEP)	phosphoenolpyruvate (PEP)	10526-80-4	980	HMDB0000263	C00074	1005	Polar	-2.32864	-3.31069	0.290031	0.997172	0.982054
phosphoethanolamine (PE)	1026	209	1600	124589	Lipid	Phospholipid Metabolism	2256	NAMED	SUHOOTKUPISOBE-UHFFFAOYSA-N	NCCOP(O)(O)=O	phosphoethanolamine	phosphoethanolamine (PE)	1071-23-4	990	HMDB0000224	C00346	1015	Neg	-2.99604	-2.58868	0.448203	0.997172	-0.407359
phosphopantetheine	100000328	209	15504	124857	Cofactors and Vitamins	Pantothenate and CoA Metabolism	4360	NAMED	JDMUPRLRUUMCTL-VIFPVBQESA-N	O=P(OCC(C)(C)[C@@H](O)C(NCCC(NCCS)=O)=O)(O)O	phosphopantetheine	phosphopantetheine		103123	HMDB0001416	C01134	987	Neg	-3.33068	-2.45701	0.439792	0.997172	-0.873673
pipecolate	1025	400	1444	155369	Amino Acid	Lysine Metabolism	133	NAMED	HXEACLLIILLPRG-UHFFFAOYSA-N	OC(C1NCCCC1)=O	pipecolate	pipecolate	4043-87-2		HMDB0000070			Pos Early	-3.50858	-2.41911	0.0233472	0.997172	-1.08946
proline	480	400	1898	155455	Amino Acid	Urea cycle; Arginine and Proline Metabolism	502	NAMED	ONIBWKKTOPOVIA-UHFFFAOYSA-N	OC(C1CCCN1)=O	proline	proline	147-85-3	128566	HMDB0000162,HMDB0003411	C00148,C000763	8988,145742,614	Pos Early	-3.06979	-3.22841	0.76685	0.997172	0.158625
prolylalanine	100003668	400	40705	156792	Peptide	Dipeptide	957	NAMED	FELJDCNGZFDUNR-UHFFFAOYSA-N	O=C(C1NCCC1)NC(C)C(O)=O	prolylalanine	prolylalanine	6422-36-2	370069	HMDB0029010		6347578	Pos Early	-2.87353	-3.62968	0.513515	0.997172	0.75615
prolylglycine	100003674	400	40703	156791	Peptide	Dipeptide	963	NAMED	RNKSNIBMTUYWSH-YFKPBYRVSA-N	O=[C@]([C@H]1NCCC1)NCC(O)=O	prolylglycine	prolylglycine	2578-57-6	4932143	HMDB0011178		6426709	Pos Early	-2.5274	-3.29319	0.344519	0.997172	0.765784
prolylproline	100003678	400	40731	156803	Peptide	Dipeptide	969	NAMED	RWCOTTLHDJWHRS-YUMQZZPRSA-N	O=[C@]([C@H]1NCCC1)N2CCC[C@H]2[C@](O)=O	prolylproline	prolylproline	20488-28-2	9797341	HMDB0011180		263469	Pos Early	-2.40487	-2.8909	0.668592	0.997172	0.486027
propionyl CoA	100000355	209	46323	145267	Lipid	Fatty Acid Metabolism (also BCAA Metabolism)	1788	NAMED	QAQREVBBADEHPA-IEXPHMLFSA-N	O=P(OP(OCC([C@H](C(NCCC(NCCSC(CC)=O)=O)=O)O)(C)C)(O)=O)(O)OC[C@H]1O[C@@H](N2C3=C(N=C2)C(N)=NC=N3)[C@H](O)[C@@H]1OP(O)(O)=O	propionyl CoA	propionyl CoA	108321-21-7	83731	HMDB0001275	C00100	92753	Neg	-2.74235	-3.48334	0.478959	0.997172	0.740989
propionylcarnitine (C3)	100001162	400	32452	155955	Lipid	Fatty Acid Metabolism (also BCAA Metabolism)	1789	NAMED	UFAHZIUFPNSHSL-UHFFFAOYSA-N	[O-]C(CC(OC(CC)=O)C[N+](C)(C)C)=O	propionylcarnitine (C3)	propionylcarnitine (C3)	17298-37-2	96904	HMDB0000824	C03017	107738	Pos Early	-2.47576	-2.88277	0.581913	0.997172	0.407009
pseudouridine	821	400	33442	156018	Nucleotide	Pyrimidine Metabolism, Uracil containing	4241	NAMED	PTJWIQPHWPFNBW-GBNDHIKLSA-N	O[C@]1([H])[C@@](O)([H])[C@](CO)([H])O[C@]1(C2=CNC(NC2=O)=O)[H]	pseudouridine	pseudouridine	1445-07-4	21403010	HMDB0000767	C02067	15047	Pos Early	-2.48027	-3.60402	0.0950332	0.997172	1.12375
putrescine	49	400	1408	155357	Amino Acid	Polyamine Metabolism	545	NAMED	KIDHWZJUCRJVML-UHFFFAOYSA-N	NCCCCN	putrescine	putrescine	110-60-1	13837702	HMDB0001414	C00134	1045	Pos Early	-3.16921	-2.51319	0.243907	0.997172	-0.656016
pyridoxal	491	400	1651	155439	Cofactors and Vitamins	Vitamin B6 Metabolism	4471	NAMED	RADKZDMFGJYCBB-UHFFFAOYSA-N	OC1=C(C)N=CC(CO)=C1C=O	pyridoxal	pyridoxal	65-22-5	1021	HMDB0001545	C00250	1050	Pos Early	-3.76982	-3.27551	0.542602	0.997172	-0.494312
pyridoxal phosphate	492	209	5331	152420	Cofactors and Vitamins	Vitamin B6 Metabolism	4470	NAMED	NGVDGCNFYWLIFO-UHFFFAOYSA-N	O=P(O)(O)OCC1=CN=C(C)C(O)=C1C([H])=O	pyridoxal phosphate	pyridoxal phosphate	41468-25-1,54-47-7	1022	HMDB0001491	C00018	1051	Neg	-3.16572	-3.0512	0.756039	0.997172	-0.114518
pyridoxamine	568	400	2150	155464	Cofactors and Vitamins	Vitamin B6 Metabolism	4468	NAMED	NHZMQXZHNVQTQA-UHFFFAOYSA-N	NCC(C(O)=C(C)N=C1)=C1CO	pyridoxamine	pyridoxamine	58052-48-5	1023	HMDB0001431	C00534	1052	Pos Early	-3.26262	-2.98378	0.41132	0.997172	-0.278838
pyridoxamine phosphate	493	400	3138	155486	Cofactors and Vitamins	Vitamin B6 Metabolism	4469	NAMED	ZMJGSOSNSPKHNH-UHFFFAOYSA-N	NCC1=C(COP(O)(O)=O)C=NC(C)=C1O	pyridoxamine phosphate	pyridoxamine phosphate	529-96-4	1024	HMDB0001555	C00647	1053	Pos Early	-3.01076	-2.83681	0.599701	0.997172	-0.173944
pyridoxate	100001121	209	31555	124697	Cofactors and Vitamins	Vitamin B6 Metabolism	4472	NAMED	HXACOUQIXZGNBF-UHFFFAOYSA-N	OC1=C(C(O)=O)C(CO)=CN=C1C	pyridoxate	pyridoxate	82-82-6	6467	HMDB0000017	C00847	6723	Neg	-2.59999	-2.4219	0.85992	0.997172	-0.178084
pyruvate	823	305	22250	146516	Carbohydrate	Glycolysis, Gluconeogenesis, and Pyruvate Metabolism	1256	NAMED	LCTONWCANYUPML-UHFFFAOYSA-N	CC(C(O)=O)=O	pyruvate	pyruvate	127-17-3	96901	HMDB0000243	C00022	1060	Polar	-2.58804	-3.43969	0.211999	0.997172	0.851647
retinol (vitamin A)	498	402	1806	165222	Cofactors and Vitamins	Vitamin A Metabolism	4450	NAMED	FPIPGXGPPPQFEQ-OVSJKPMPSA-N	C/C(/C=C/C(C(C)(CCC1)C)=C1C)=C\C=C\C(C)=C\CO	retinol (vitamin A)	retinol (vitamin A)	68-26-8	393012	HMDB0000305	C00473	445354	Pos Late	-3.35854	-3.15309	0.815246	0.997172	-0.20545
ribitol	100000406	305	15772	146492	Carbohydrate	Pentose Metabolism	1279	NAMED	HEBKCHPVOIAQTA-ZXFHETKHSA-N	OC[C@@H](O)[C@@H](O)[C@@H](O)CO	ribitol	ribitol	488-81-3	10254628	HMDB0002917,HMDB0001851,HMDB0000568,HMDB0000508	C00379,C01904,C00474,C00532	6912	Polar	-2.90959	-3.20518	0.641508	0.997172	0.295589
riboflavin (vitamin B2)	500	209	1827	123225	Cofactors and Vitamins	Riboflavin Metabolism	4352	NAMED	AUNGANRZJHBGPY-UHFFFAOYSA-N	OC(C(O)C(O)CO)CN1C(C=C2C)=C(C=C2C)N=C(C(N3)=O)C1=NC3=O	riboflavin (vitamin B2)	riboflavin (vitamin B2)	83-88-5	431981	HMDB0000244	C00255	493570	Neg	-2.93367	-3.20864	0.444919	0.997172	0.274978
ribonate	100001007	305	27731	147186	Carbohydrate	Pentose Metabolism	1280	NAMED	QXKAIJAYHKCRRA-BXXZVTAOSA-N	OC([C@H](O)[C@H](O)[C@H](O)CO)=O	ribonate	ribonate	5336-08-3	4574162	HMDB0000867	C01685	5460677	Polar	-3.08869	-3.39846	0.593971	0.997172	0.309771
ribose	914	305	1471	147709	Carbohydrate	Pentose Metabolism	1278	NAMED	PYMYPHUHKUWMLA-LMVFSUKVSA-N	O=C[C@@H]([C@@H]([C@@H](CO)O)O)O	ribose	ribose	50-69-1	4470639	HMDB0000283	C00121	5779	Polar	-3.02624	-2.10291	0.176915	0.997172	-0.923329
ribose 1-phosphate	219	305	1763	147132	Carbohydrate	Pentose Phosphate Pathway	1272	NAMED	YXJDFQJKERBOBM-TXICZTDVSA-N	O[C@@H]1[C@H](O)[C@@H](CO)O[C@@H]1OP(O)(O)=O	ribose 1-phosphate	ribose 1-phosphate	50-99-7,58459-37-3	388373	HMDB0001489	C00620	439236	Polar	-2.78376	-2.95889	0.607267	0.997172	0.175126
ribose 5-phosphate	19	305	561	147703	Carbohydrate	Pentose Phosphate Pathway	1270	NAMED	KTVPXOYAKDPRHY-TXICZTDVSA-N	O[C@@H]1O[C@H](COP(O)(O)=O)[C@@H](O)[C@H]1O	ribose 5-phosphate	ribose 5-phosphate	108321-05-7,18265-46-8	394672	HMDB0001548	C00117	439167	Polar	-3.80665	-1.86914	0.124638	0.997172	-1.93751
ribulose/xylulose	100006122	305	48340	153389	Carbohydrate	Pentose Metabolism	1281	NAMED	LQXVFWRQNMEDEE-UHFFFAOYSA-N	OC1(CO)OCC(O)C1O	ribulose/xylulose	ribulose/xylulose			HMDB0000621,HMDB0000751,HMDB0001644,HMDB0003371		5289590,151261	Polar	-3.10936	-2.7727	0.689052	0.997172	-0.336657
ribulose/xylulose 5-phosphate	100002179	305	37288	153228	Carbohydrate	Pentose Phosphate Pathway	1267	NAMED	FNZLKVNUWIIPSJ-UHFFFAOYSA-N	O=C(CO)C(O)C(O)COP(O)(O)=O	ribulose/xylulose 5-phosphate	ribulose/xylulose 5-phosphate			HMDB0000618,HMDB0000868	C00231,C00199	439184,439190	Polar	-3.24362	-3.27155	0.976688	0.997172	0.0279251
S-(1,2-dicarboxyethyl)glutathione	100020967	209	63009	221130	Amino Acid	Glutathione Metabolism	598	NAMED	PWCIUOASSAHGHI-WPZUCAASSA-N	O=C(CC[C@@H](C(O)=O)N([H])[H])N([H])[C@H](C(N([H])CC(O)=O)=O)CSC(C(O)=O)CC(O)=O	S-(1,2-dicarboxyethyl)glutathione	S-(1,2-dicarboxyethyl)glutathione	1115-52-2	7978145			9802383	Neg	-2.97262	-2.69302	0.60806	0.997172	-0.279604
S-adenosylhomocysteine (SAH)	197	209	42382	124939	Amino Acid	Methionine, Cysteine, SAM and Taurine Metabolism	452	NAMED	ZJUKTBDSGOFHSH-UHFFFAOYSA-N	OC1C(N2C=NC3=C2N=CN=C3N)OC(CSCCC(N)C(O)=O)C1O	S-adenosylhomocysteine (SAH)	S-adenosylhomocysteine (SAH)	979-92-0	16788012	HMDB0000939	C00021	439155	Neg	-3.03719	-3.01017	0.958712	0.997172	-0.0270289
S-adenosylmethionine (SAM)	1263	400	15915	155605	Amino Acid	Methionine, Cysteine, SAM and Taurine Metabolism	451	NAMED	MEFKEPWMEQBLKI-YDBXVIPQSA-N	NC1=NC=NC2=C1N=CN2[C@@]3([H])[C@@](O)([H])[C@@](O)([H])[C@](C[S+](CCC(N)C([O-])=O)C)([H])O3	S-adenosylmethionine (SAM)	S-adenosylmethionine (SAM)	86867-01-8,24346-00-7,86867-0108		HMDB0001185	C00019	34755	Pos Early	-3.04347	-2.94243	0.792524	0.997172	-0.101037
S-lactoylglutathione	1343	209	15731	126031	Amino Acid	Glutathione Metabolism	583	NAMED	VDYDCVUWILIYQF-UHFFFAOYSA-N	NC(CCC(NC(CSC(C(O)C)=O)C(NCC(O)=O)=O)=O)C(O)=O	S-lactoylglutathione	S-lactoylglutathione	54398-03-7	1053	HMDB0001066	C03451	440018	Neg	-2.92338	-2.85277	0.921943	0.997172	-0.0706057
S-methylglutathione	100001259	209	33944	126880	Amino Acid	Glutathione Metabolism	582	NAMED	QTQDDTSVRVWHMO-UHFFFAOYSA-N	O=C(NCC(O)=O)C(CSC)NC(CCC(N)C(O)=O)=O	S-methylglutathione	S-methylglutathione	2922-56-7	2841309		C11347	115260	Neg	-2.81303	-2.91474	0.826321	0.997172	0.101715
S-methylmethionine	100002183	400	38127	156445	Amino Acid	Methionine, Cysteine, SAM and Taurine Metabolism	444	NAMED	YDBYJHTYSHBBAU-UHFFFAOYSA-N	NC(CC[S+](C)C)C([O-])=O	S-methylmethionine	S-methylmethionine	3493-12-7	8351775	HMDB0038670	C05319	458	Pos Early	-2.7099	-3.53091	0.438785	0.997172	0.821009
salicylate	501	305	1515	164364	Xenobiotics	Drug - Topical Agents	5982	NAMED	YGSDEFSMJLZEOE-UHFFFAOYSA-N	OC1=C(C(O)=O)C=CC=C1	salicylate	salicylate	69-72-7	331	HMDB0001895	C00805	338	Polar	-2.3582	-3.46947	0.233088	0.997172	1.11127
sarcosine	1023	400	1516	155390	Amino Acid	Glycine, Serine and Threonine Metabolism	5	NAMED	FSYKKLYZXJSNPZ-UHFFFAOYSA-N	CNCC(O)=O	sarcosine	sarcosine	107-97-1	1057	HMDB0000271	C00213	1088	Pos Early	-3.3728	-2.76304	0.523972	0.997172	-0.609763
sebacate (C10-DC)	100001211	209	32398	125812	Lipid	Fatty Acid, Dicarboxylate	1699	NAMED	CXMXRPHRNRROMY-UHFFFAOYSA-N	OC(CCCCCCCCC(O)=O)=O	sebacate (C10-DC)	sebacate (C10-DC)	111-20-6	5004	HMDB0000792	C08277	5192	Neg	-2.95913	-3.59966	0.496585	0.997172	0.640527
sedoheptulose-7-phosphate	100001628	400	35649	156210	Carbohydrate	Pentose Phosphate Pathway	1274	NAMED	JDTUMPKOJBQPKX-UHFFFAOYSA-N	OP(OCC(C(C(C(C(CO)=O)O)O)O)O)(O)=O	sedoheptulose-7-phosphate	sedoheptulose-7-phosphate	2646-35-7	596	HMDB0001068	C05382	616	Pos Early	-3.65141	-2.88159	0.377015	0.997172	-0.769818
serine	503	400	1648	155437	Amino Acid	Glycine, Serine and Threonine Metabolism	10	NAMED	MTCFGRXMJLQNBG-REOHCLBHSA-N	OC([C@@H](N)CO)=O	serine	serine	56-45-1	5736	HMDB0000187	C00065	5951	Pos Early	-3.00139	-2.95823	0.94141	0.997172	-0.0431612
serotonin	504	400	2342	155468	Amino Acid	Tryptophan Metabolism	292	NAMED	QZAYGJVTTNCVMB-UHFFFAOYSA-N	NCCC1=CNC(C=C2)=C1C=C2O	serotonin	serotonin	153-98-0	5013	HMDB0000259	C00780	5202	Pos Early	-3.36393	-2.83272	0.535575	0.997172	-0.531209
spermidine	50	400	485	155305	Amino Acid	Polyamine Metabolism	553	NAMED	ATHGHQPFGPMSJY-UHFFFAOYSA-N	NCCCCNCCCN	spermidine	spermidine	124-20-9	1071	HMDB0001257	C00315	1102	Pos Early	-3.36468	-2.77321	0.179762	0.997172	-0.591469
spermine	507	400	603	155336	Amino Acid	Polyamine Metabolism	560	NAMED	PFNFFQXMRSDOHW-UHFFFAOYSA-N	NCCCNCCCCNCCCN	spermine	spermine	71-44-3	1072	HMDB0001256	C00750	1103	Pos Early	-2.60665	-2.81093	0.797142	0.997172	0.204284
sphingadienine	100015643	402	57426	211079	Lipid	Sphingolipid Synthesis	3021	NAMED	KWDXKYNWAKMLKK-YQMRQDNGSA-N	OC(/C=C/CCCCCCCC/C=C\CCC)C(CO)N([H])[H]	sphingadienine	sphingadienine	25696-03-1	4952479			6449795	Pos Late	-2.68213	-2.96053	0.701669	0.997172	0.278396
sphinganine	313	402	17769	158166	Lipid	Sphingolipid Synthesis	3019	NAMED	OTKJDMGTUTTYMP-UHFFFAOYSA-N	CCCCCCCCCCCCCCCC(C(CO)N)O	sphinganine	sphinganine	3102-56-5	3014	HMDB0000269	C00836	3126	Pos Late	-3.15622	-3.07857	0.874447	0.997172	-0.0776466
sphingomyelin (d17:1/16:0, d18:1/15:0, d16:1/17:0)*	100006314	402	52433	164557	Lipid	Sphingomyelins	3135	NAMED	LQINJRUGTUOHGS-YPDYIYJKSA-N	CCCCCCCCCCCCC/C=C/[C@@H](O)[C@@H](NC(CCCCCCCCCCCCCC)=O)COP([O-])(OCC[N+](C)(C)C)=O	sphingomyelin (d17:1/16:0, d18:1/15:0, d16:1/17:0)*	sphingomyelin (d17:1/16:0, d18:1/15:0, d16:1/17:0)*	121999-58-4	28532779	HMDB0240617,HMDB0240608			Pos Late	-2.75304	-3.3171	0.277994	0.997172	0.564063
sphingomyelin (d18:0/18:0, d19:0/17:0)*	100009027	402	57473	211136	Lipid	Dihydrosphingomyelins	3121	NAMED	JCELSEVNSMXGKA-IOLBBIBUSA-N	[H][C@](NC(CCCCCCCCCCCCCCCCC)=O)(COP(OCC[N+](C)(C)C)([O-])=O)[C@@](O)([H])CCCCCCCCCCCCCCC	sphingomyelin (d18:0/18:0, d19:0/17:0)*	sphingomyelin (d18:0/18:0, d19:0/17:0)*		24846878	HMDB0012087		44260130	Pos Late	-2.70047	-2.66388	0.926336	0.997172	-0.0365912
sphingomyelin (d18:0/20:0, d16:0/22:0)*	100015786	402	57476	211139	Lipid	Dihydrosphingomyelins	3122	NAMED	UGRZESKDAPEULH-ACEXITHZSA-N	CCCCCCCCCCCCCCC[C@@H](O)[C@@H](NC(CCCCCCCCCCCCCCCCCCC)=O)COP([O-])(OCC[N+](C)(C)C)=O	sphingomyelin (d18:0/20:0, d16:0/22:0)*	sphingomyelin (d18:0/20:0, d16:0/22:0)*			HMDB0012090			Pos Late	-3.38405	-3.06611	0.57612	0.997172	-0.31794
sphingomyelin (d18:1/14:0, d16:1/16:0)*	100004328	402	42463	164531	Lipid	Sphingomyelins	3133	NAMED	KYICBZWZQPCUMO-PSALXKTOSA-N	CCCCCCCCCCCCCC(N[C@@](COP([O-])(OCC[N+](C)(C)C)=O)([C@](O)(/C=C/CCCCCCCCCCCCC)[H])[H])=O	sphingomyelin (d18:1/14:0, d16:1/16:0)*	sphingomyelin (d18:1/14:0, d16:1/16:0)*		9608732	HMDB0012097		11433862	Pos Late	-2.9606	-3.23457	0.64217	0.997172	0.27397
sphingomyelin (d18:1/17:0, d17:1/18:0, d19:1/16:0)	100008920	402	52615	165347	Lipid	Sphingomyelins	3138	NAMED	YMQZQHIESOAPQH-JXGHDCMNSA-N	O=C(N[C@@]([C@]([H])(O)/C=C/CCCCCCCCCCCCC)([H])COP([O-])(OCC[N+](C)(C)C)=O)CCCCCCCCCCCCCCCC	sphingomyelin (d18:1/17:0, d17:1/18:0, d19:1/16:0)	sphingomyelin (d18:1/17:0, d17:1/18:0, d19:1/16:0)	121999-64-2		HMDB0240620,HMDB0240609,HMDB0240622		46891763	Pos Late	-3.05811	-2.94909	0.765239	0.997172	-0.109014
sphingomyelin (d18:1/18:1, d18:2/18:0)	100002106	402	37529	164200	Lipid	Sphingomyelins	3139	NAMED	NBEADXWAAWCCDG-QDDWGVBQSA-N	O=C(CCCCCCC/C=C\CCCCCCCC)N[C@@](COP([O-])(OCC[N+](C)(C)C)=O)([C@](O)(/C=C/CCCCCCCCCCCCC)[H])[H]	sphingomyelin (d18:1/18:1, d18:2/18:0)	sphingomyelin (d18:1/18:1, d18:2/18:0)	108392-10-5	4947837	HMDB0012101		6443882	Pos Late	-3.15754	-2.50037	0.279468	0.997172	-0.657177
sphingomyelin (d18:1/19:0, d19:1/18:0)*	100015787	402	57475	211138	Lipid	Sphingomyelins	3140	NAMED	HAFQHLHNPJDAGB-MAJDXUCPSA-N	CCCCCCCCCCCCCCCCCCC(N[C@H]([C@H](O)/C=C/CCCCCCCCCCCCC)COP([O-])(OCC[N+](C)(C)C)=O)=O	sphingomyelin (d18:1/19:0, d19:1/18:0)*	sphingomyelin (d18:1/19:0, d19:1/18:0)*						Pos Late	-3.16617	-2.67626	0.297073	0.997172	-0.489911
sphingomyelin (d18:1/20:0, d16:1/22:0)*	100006290	402	48490	164042	Lipid	Sphingomyelins	3141	NAMED	AADLTHQNYQJHQV-SVLGDMRNSA-N	CCCCCCCCCCCCC/C=C/[C@@H](O)[C@@H](NC(CCCCCCCCCCCCCCCCCCC)=O)COP([O-])(OCC[N+](C)(C)C)=O	sphingomyelin (d18:1/20:0, d16:1/22:0)*	sphingomyelin (d18:1/20:0, d16:1/22:0)*		23113477	HMDB0012102		44260124	Pos Late	-3.21525	-2.92009	0.50878	0.997172	-0.295163
sphingomyelin (d18:1/20:1, d18:2/20:0)*	100006292	402	48491	164534	Lipid	Sphingomyelins	3142	NAMED	MDRFMTLYKHBJTF-YECRPIIFSA-N	CCCCCCCCCCCCC/C=C/[C@@H](O)[C@@H](NC(CCCCCCCCC/C=C/CCCCCCCC)=O)COP([O-])(OCC[N+](C)(C)C)=O	sphingomyelin (d18:1/20:1, d18:2/20:0)*	sphingomyelin (d18:1/20:1, d18:2/20:0)*	222403-67-0		HMDB0240610,HMDB0240632			Pos Late	-2.894	-3.08839	0.621262	0.997172	0.194381
sphingomyelin (d18:1/21:0, d17:1/22:0, d16:1/23:0)*	100009025	402	52495	165187	Lipid	Sphingomyelins	3144	NAMED	YXSZOBWVQJIWNE-QVDCKBILSA-N	[H][C@](NC(CCCCCCCCCCCCCCCCCCCC)=O)(COP(OCC[N+](C)(C)C)([O-])=O)[C@@](O)([H])/C=C/CCCCCCCCCCCCC	sphingomyelin (d18:1/21:0, d17:1/22:0, d16:1/23:0)*	sphingomyelin (d18:1/21:0, d17:1/22:0, d16:1/23:0)*			HMDB0240619,HMDB0240611,HMDB0240621			Pos Late	-3.14667	-2.95332	0.473843	0.997172	-0.193349
sphingomyelin (d18:1/22:1, d18:2/22:0, d16:1/24:1)*	100006295	402	48493	164535	Lipid	Sphingomyelins	3146	NAMED	VBFKEZGCUWHGSK-ADSSWVSQSA-N	CCCCCCCCCCCCC/C=C/[C@@H](O)[C@@H](NC(CCCCCCCCCCC/C=C\CCCCCCCC)=O)COP([O-])(OCC[N+](C)(C)C)=O	sphingomyelin (d18:1/22:1, d18:2/22:0, d16:1/24:1)*	sphingomyelin (d18:1/22:1, d18:2/22:0, d16:1/24:1)*		29368329	HMDB0012104			Pos Late	-3.13198	-2.74558	0.151295	0.997172	-0.386399
sphingomyelin (d18:1/22:2, d18:2/22:1, d16:1/24:2)*	100006296	402	57477	211140	Lipid	Sphingomyelins	3147	NAMED	BBJBWENPFZYXKM-CUYAXJSGSA-N	CCCCCCCCCCCCC/C=C/[C@@H](O)[C@@H](NC(CCCCCCCCCCC/C=C/C/C=C/CCCCC)=O)COP([O-])(OCC[N+](C)(C)C)=O	sphingomyelin (d18:1/22:2, d18:2/22:1, d16:1/24:2)*	sphingomyelin (d18:1/22:2, d18:2/22:1, d16:1/24:2)*			HMDB0240670,HMDB0240672,HMDB0240669			Pos Late	-2.91849	-3.56374	0.118583	0.997172	0.645253
sphingomyelin (d18:1/24:1, d18:2/24:0)*	100005986	402	47153	164529	Lipid	Sphingomyelins	3149	NAMED	WKZHECFHXLTOLJ-QYKFWSDSSA-N	O[C@H](/C=C/CCCCCCCCCCCCC)[C@H](CO[P](OCC[N+](C)(C)C)([O-])=O)NC(CCCCCCCCCCCCC/C=C\CCCCCCCC)=O	sphingomyelin (d18:1/24:1, d18:2/24:0)*	sphingomyelin (d18:1/24:1, d18:2/24:0)*	94359-13-4	24846874	HMDB0012107		44260126	Pos Late	-3.05826	-2.58751	0.239422	0.997172	-0.470751
sphingomyelin (d18:2/16:0, d18:1/16:1)*	100004329	402	42459	161023	Lipid	Sphingomyelins	3137	NAMED	IWHLTJGDYLJQSH-FLPFCPAFSA-N	CCCCC/C=C/CCCCCCCCC(N[C@@](COP([O-])(OCC[N+](C)(C)C)=O)([C@](O)(/C=C/CCCCCCCCCCCCC)[H])[H])=O	sphingomyelin (d18:2/16:0, d18:1/16:1)*	sphingomyelin (d18:2/16:0, d18:1/16:1)*			HMDB0240638,HMDB0240613			Pos Late	-2.78057	-2.94222	0.727164	0.997172	0.161649
sphingomyelin (d18:2/18:1)*	100015788	402	57474	211137	Lipid	Sphingomyelins	3129	NAMED	YMTVMVYOUDDTQJ-UOMMIRHQSA-N	[H][C@](NC(CCCCCCC/C=C\CCCCCCCC)=O)(COP(OCC[N+](C)(C)C)([O-])=O)[C@@](O)([H])/C=C/CCCCCCCC/C=C\CCC	sphingomyelin (d18:2/18:1)*	sphingomyelin (d18:2/18:1)*			HMDB0001348		52931155	Pos Late	-2.79523	-2.88139	0.898674	0.997172	0.086155
sphingomyelin (d18:2/21:0, d16:2/23:0)*	100015790	402	57480	211143	Lipid	Sphingomyelins	3145	NAMED	SDUGEKJCGFHJRC-GKPQAQNZSA-N	CCC/C=C/CCCCCCCC/C=C/[C@@H](O)[C@@H](NC(CCCCCCCCCCCCCCCCCCCC)=O)COP([O-])(OCC[N+](C)(C)C)=O	sphingomyelin (d18:2/21:0, d16:2/23:0)*	sphingomyelin (d18:2/21:0, d16:2/23:0)*			HMDB0240676			Pos Late	-3.29016	-2.90417	0.48483	0.997172	-0.385984
sphingomyelin (d18:2/23:0, d18:1/23:1, d17:1/24:1)*	100008956	402	52435	164559	Lipid	Sphingomyelins	3148	NAMED	JBDGKEXQKCCQFK-JWQIMADESA-N	[H][C@](NC(CCCCCCCCCCCCCCCCCCCCCC)=O)(COP(OCC[N+](C)(C)C)([O-])=O)[C@@](O)([H])/C=C/CCCCCCCC/C=C\CCC	sphingomyelin (d18:2/23:0, d18:1/23:1, d17:1/24:1)*	sphingomyelin (d18:2/23:0, d18:1/23:1, d17:1/24:1)*			HMDB0240634,HMDB0011696,HMDB0240614		134757653	Pos Late	-3.22379	-2.80773	0.151511	0.997172	-0.416061
sphingomyelin (d18:2/23:1)*	100015791	402	57482	211145	Lipid	Sphingomyelins	3130	NAMED	FEKSRDMVIULIDJ-SQPFVDNVSA-N	CCC/C=C/CCCCCCCC/C=C/[C@@H](O)[C@@H](NC(CCCCCCCCCCCCCCCCC/C=C/CCC)=O)COP([O-])(OCC[N+](C)(C)C)=O	sphingomyelin (d18:2/23:1)*	sphingomyelin (d18:2/23:1)*			HMDB0240668			Pos Late	-3.42687	-3.18746	0.743104	0.997172	-0.239411
sphingomyelin (d18:2/24:1, d18:1/24:2)*	100008957	402	52437	164561	Lipid	Sphingomyelins	3150	NAMED	TXFLWJQVQCDUDZ-BRUGZULGSA-N	[H][C@](NC(CCCCCCCCCCCCC/C=C\CCCCCCCC)=O)(COP(OCC[N+](C)(C)C)([O-])=O)[C@@](O)([H])/C=C/CCCCCCCC/C=C\CCC	sphingomyelin (d18:2/24:1, d18:1/24:2)*	sphingomyelin (d18:2/24:1, d18:1/24:2)*			HMDB0240636,HMDB0240615		85336023	Pos Late	-3.01455	-2.47712	0.268313	0.997172	-0.537427
sphingosine	297	402	17747	158164	Lipid	Sphingosines	3179	NAMED	WWUZIQQURGPMPG-CCEZHUSRSA-N	CCCCCCCCCCCCC/C=C/C(C(CO)N)O	sphingosine	sphingosine	123-78-4	4510275	HMDB0000252	C00319	5280335	Pos Late	-2.85229	-2.86585	0.981946	0.997172	0.0135553
stachydrine	100001296	400	34384	156088	Xenobiotics	Food Component/Plant	5086	NAMED	CMUNUTVVOOHQPW-LURJTMIESA-N	C[N+]1(C)[C@H]([C@@]([O-])=O)CCC1	stachydrine	stachydrine	4136-37-2	103115	HMDB0004827	C10172	115244	Pos Early	-2.75534	-2.86582	0.840183	0.997172	0.110476
stearate (18:0)	439	209	1358	125724	Lipid	Long Chain Saturated Fatty Acid	1532	NAMED	QIQXTHQIDYTFRH-UHFFFAOYSA-N	CCCCCCCCCCCCCCCCCC(O)=O	stearate (18:0)	stearate (18:0)	57-11-4	5091	HMDB0000827	C01530	5281	Neg	-2.75591	-2.84473	0.835558	0.997172	0.0888279
stearidonate (18:4n3)	100001229	209	33969	126890	Lipid	Long Chain Polyunsaturated Fatty Acid (n3 and n6)	1575	NAMED	JIWBIWFOSCKQMA-LTKCOYKYSA-N	CC\C=C/C\C=C/C\C=C/C\C=C/CCCCC(O)=O	stearidonate (18:4n3)	stearidonate (18:4n3)	111174-40-4	4471933	HMDB0006547	C16300	5312508	Neg	-2.75484	-2.853	0.884595	0.997172	0.0981566
stearoyl-arachidonoyl-glycerol (18:0/20:4) [2]*	100010950	402	57449	211103	Lipid	Diacylglycerol	2957	NAMED	NSXLMTYRMFVYNT-IOLLQWDPSA-N	CCCCCCCCCCCCCCCCCC(OCC(CO)OC(CCC/C=C/C/C=C/C/C=C/C/C=C/CCCCC)=O)=O	stearoyl-arachidonoyl-glycerol (18:0/20:4) [2]*	stearoyl-arachidonoyl-glycerol (18:0/20:4) [2]*			HMDB0007170		6438587	Pos Late	-2.69145	-2.40891	0.811796	0.997172	-0.282541
stearoyl-docosahexaenoyl-glycerol (18:0/22:6) [2]*	100015617	402	57368	210895	Lipid	Diacylglycerol	2963	NAMED	LBDXVTOFXXDOGH-MCULNMDYSA-N	CCCCCCCCCCCCCCCCCC(OCC(OC(CC/C=C/C/C=C/C/C=C/C/C=C/C/C=C/C/C=C/CC)=O)CO)=O	stearoyl-docosahexaenoyl-glycerol (18:0/22:6) [2]*	stearoyl-docosahexaenoyl-glycerol (18:0/22:6) [2]*						Pos Late	-2.58794	-3.43692	0.347639	0.997172	0.84898
stearoyl ethanolamide	100002254	402	38625	159084	Lipid	Endocannabinoid	2181	NAMED	OTGQIQQTPXJQRG-UHFFFAOYSA-N	OCCNC(CCCCCCCCCCCCCCCCC)=O	stearoyl ethanolamide	stearoyl ethanolamide	111-57-9	25958	HMDB0013078		27902	Pos Late	-2.81205	-2.86997	0.894088	0.997172	0.0579206
stearoyl sphingomyelin (d18:1/18:0)	1538	402	19503	164530	Lipid	Sphingomyelins	3125	NAMED	LKQLRGMMMAHREN-YJFXYUILSA-N	CCCCCCCCCCCCCCCCCC(N[C@@](COP([O-])(OCC[N+](C)(C)C)=O)([C@](O)(/C=C/CCCCCCCCCCCCC)[H])[H])=O	stearoyl sphingomyelin (d18:1/18:0)	stearoyl sphingomyelin (d18:1/18:0)	85187-10-6,85187-10-6	4956085	HMDB0001348	C00550	6453725	Pos Late	-2.91313	-2.73382	0.731822	0.997172	-0.17931
stearoylcarnitine (C18)	100001391	402	34409	158657	Lipid	Fatty Acid Metabolism (Acyl Carnitine, Long Chain Saturated)	1884	NAMED	FNPHNLNTJNMAEE-HSZRJFAPSA-N	[O-]C(C[C@@H](OC(CCCCCCCCCCCCCCCCC)=O)C[N+](C)(C)C)=O	stearoylcarnitine (C18)	stearoylcarnitine (C18)	18822-91-8	21233653	HMDB0000848		3006797	Pos Late	-2.55366	-2.46743	0.926017	0.997172	-0.0862344
stearoylcholine*	100015759	402	57464	211120	Lipid	Fatty Acid Metabolism (Acyl Choline)	1968	NAMED	WYVHUXGFCVDOEA-UHFFFAOYSA-N	C[N+](C)(C)C[CH-]OC(CCCCCCCCCCCCCCCCC)=O	stearoylcholine*	stearoylcholine*			HMDB0240648		90111	Pos Late	-2.88445	-3.30107	0.565854	0.997172	0.416617
succinate	252	305	1437	147106	Energy	TCA Cycle	1466	NAMED	KDYFGRWQOYBRFD-UHFFFAOYSA-N	OC(CCC(O)=O)=O	succinate	succinate	110-15-6	1078	HMDB0000254	C00042	1110	Polar	-3.08302	-2.83772	0.682887	0.997172	-0.245296
succinoyltaurine	100021220	209	63678	223091	Amino Acid	Methionine, Cysteine, SAM and Taurine Metabolism	482	NAMED	SBQWITJAJITAMM-UHFFFAOYSA-N	OC(CCC(NCCS(=O)(O)=O)=O)=O	succinoyltaurine	succinoyltaurine		20509456				Neg	-2.97562	-3.50631	0.586359	0.997172	0.530693
succinylcarnitine (C4-DC)	100001948	400	37058	156287	Energy	TCA Cycle	1465	NAMED	HAEVNYBCYZZDFL-UHFFFAOYSA-N	[O-]C(CC(C[N+](C)(C)C)OC(CCC(O)=O)=O)=O	succinylcarnitine (C4-DC)	succinylcarnitine (C4-DC)	256928-74-2	28639166	HMDB0061717		71464481	Pos Early	-2.72314	-2.94553	0.699973	0.997172	0.222397
sulfate*	100002528	209	46960	148213	Xenobiotics	Chemical	6110	NAMED	QAOWNCQODCNURD-UHFFFAOYSA-N	OS(O)(=O)=O	sulfate*	sulfate*	14808-79-8	1086	HMDB01448	C00059	5152822	Neg	-2.84767	-2.72201	0.833611	0.997172	-0.125661
tartronate (hydroxymalonate)	100000840	209	20693	143841	Xenobiotics	Food Component/Plant	5229	NAMED	ROBFUDYVXSDBQM-UHFFFAOYSA-N	O=C(C(O)C(O)=O)O	tartronate (hydroxymalonate)	tartronate (hydroxymalonate)	80-69-3	44	HMDB0035227	C02287	45	Neg	-3.3994	-3.03659	0.42945	0.997172	-0.362809
taurine	512	400	2125	155458	Amino Acid	Methionine, Cysteine, SAM and Taurine Metabolism	477	NAMED	XOAAWQZATWQOTB-UHFFFAOYSA-N	NCCS(=O)(O)=O	taurine	taurine	107-35-7	1091	HMDB0000251	C00245	1123	Pos Early	-2.98573	-2.90355	0.675547	0.997172	-0.0821778
taurocyamine	100001418	400	35117	156141	Amino Acid	Methionine, Cysteine, SAM and Taurine Metabolism	485	NAMED	JKLRIMRKZBSSED-UHFFFAOYSA-N	N=C(NCCS(O)(=O)=O)N	taurocyamine	taurocyamine	543-18-0	61635	HMDB0003584	C01959	68340	Pos Early	-2.96745	-2.90801	0.922616	0.997172	-0.0594336
tetradecadienoate (14:2)*	100020343	209	62850	220619	Lipid	Long Chain Polyunsaturated Fatty Acid (n3 and n6)	1568	NAMED	HXHZGHRLVRFQDR-HZJYTTRNSA-N	OC(CCC/C=C\C/C=C\CCCCC)=O	tetradecadienoate (14:2)*	tetradecadienoate (14:2)*	39039-37-7	4471834	HMDB0000560		5312409	Neg	-3.07751	-3.17282	0.928652	0.997172	0.0953161
thiamin (vitamin B1)	873	400	5341	155495	Cofactors and Vitamins	Thiamine Metabolism	4441	NAMED	OHQKBYLHTFYNQF-UHFFFAOYSA-N	NC1=C(C[N+]2=CSC(CC[O-])=C2C)C=NC(C)=N1	thiamin (vitamin B1)	thiamin (vitamin B1)	59-43-8		HMDB0000235	DG00125,C00378,D08580	1130	Pos Early	-2.80464	-2.47292	0.625195	0.997172	-0.331719
thiamin diphosphate	522	209	35670	128273	Cofactors and Vitamins	Thiamine Metabolism	4443	NAMED	AYEKOFBPNLCAJY-UHFFFAOYSA-N	CC1=NC=C(C(N)=N1)C[N+]2=CSC(CCOP(OP(O)([O-])=O)(O)=O)=C2C	thiamin diphosphate	thiamin diphosphate	154-87-0	8715	HMDB0001372	C00068	1132	Neg	-2.82148	-3.02499	0.670201	0.997172	0.203515
thiamin monophosphate	523	209	15798	164715	Cofactors and Vitamins	Thiamine Metabolism	4442	NAMED	HZSAJDVWZRBGIF-UHFFFAOYSA-N	CC1=NC=C(C[N+]2=CSC(CCOP(O)([O-])=O)=C2C)C(N)=N1	thiamin monophosphate	thiamin monophosphate	532-40-1	2627905	HMDB0002666	C01081	1131,3382778	Neg	-2.82632	-2.65614	0.762058	0.997172	-0.17018
thioproline	100009232	400	53231	179281	Xenobiotics	Chemical	6263	NAMED	DZLNHFMRPBPULJ-VKHMYHEASA-N	O=C(O)[C@]1(NCSC1)[H]	thioproline	thioproline	34592-47-4	84120	HMDB0062164		93176	Pos Early	-2.92551	-2.86859	0.899549	0.997172	-0.056923
threonate	100001022	305	27738	146524	Cofactors and Vitamins	Ascorbate and Aldarate Metabolism	4374	NAMED	JPIJQSOTBSSVTP-UHFFFAOYSA-N	O=C(O)C(O)([H])C([H])(O)CO	threonate	threonate	70753-61-6	133224	HMDB0062620,HMDB0000943	C01620	151152,5460407	Polar	-3.17606	-3.05113	0.67343	0.997172	-0.124925
threonine	564	400	1284	155352	Amino Acid	Glycine, Serine and Threonine Metabolism	17	NAMED	AYFVYJQAPQTCCC-GBXIJSLDSA-N	N[C@H](C(O)=O)[C@H](O)C	threonine	threonine	72-19-5	6051	HMDB0000167	C00188	6288	Pos Early	-3.0197	-3.16882	0.628793	0.997172	0.149113
thymidine	872	209	2183	124827	Nucleotide	Pyrimidine Metabolism, Thymine containing	4294	NAMED	IQFYYKKMVGJFEH-XLPZGREQSA-N	O=C(NC(C(C)=C1)=O)N1[C@]2([C@@]([C@@]([C@@](CO)(O2)[H])(O)[H])([H])[H])[H]	thymidine	thymidine	50-89-5	5585	HMDB0000273	C00214	5789	Neg	-2.50842	-3.10678	0.19288	0.997172	0.598359
tiglyl carnitine (C5)	100001597	400	35428	156182	Amino Acid	Leucine, Isoleucine and Valine Metabolism	405	NAMED	WURBQCVBQNMUQT-RMKNXTFCSA-N	[O-]C(CC(C[N+](C)(C)C)OC(/C(C)=C/C)=O)=O	tiglylcarnitine (C5:1-DC)	tiglyl carnitine (C5)	64191-86-2	17216200	HMDB0002366		22833596	Pos Early	-2.90053	-3.67527	0.33584	0.997172	0.774748
TMP	1248	209	12023	124621	Nucleotide	Pyrimidine Metabolism, Thymine containing	4290	NAMED	GYOZYWVXFNDGLU-XLPZGREQSA-N	CC1=CN([C@@]2([H])[C@@]([H])([H])[C@@](O)([H])[C@](COP(O)(O)=O)([H])O2)C(NC1=O)=O	thymidine 5'-monophosphate	TMP	33430-62-5	10239189	HMDB0001227	C00364	9700	Neg	-3.3594	-3.00344	0.693621	0.997172	-0.355961
trans-urocanate	537	400	607	155340	Amino Acid	Histidine Metabolism	80	NAMED	LOIYMIARKYCTBW-OWOJBTEDSA-N	O=C(O)/C=C/C1=CNC=N1	trans-urocanate	trans-urocanate	104-98-3	643824	HMDB0000301	C00785	736715	Pos Early	-2.39462	-2.76276	0.774969	0.997172	0.36814
tricosanoyl sphingomyelin (d18:1/23:0)*	100008955	402	52436	164560	Lipid	Sphingomyelins	3127	NAMED	SXZWBNWTCVLZJN-NMIJJABPSA-N	[H][C@](NC(CCCCCCCCCCCCCCCCCCCCCC)=O)(COP(OCC[N+](C)(C)C)([O-])=O)[C@@](O)([H])/C=C/CCCCCCCCCCCCC	tricosanoyl sphingomyelin (d18:1/23:0)*	tricosanoyl sphingomyelin (d18:1/23:0)*			HMDB0012105			Pos Late	-3.19876	-2.72051	0.25109	0.997172	-0.478249
trigonelline (N'-methylnicotinate)	100001092	400	32401	155930	Cofactors and Vitamins	Nicotinate and Nicotinamide Metabolism	4342	NAMED	WWNNZCOKKKDOPX-UHFFFAOYSA-N	C[N+]1=CC(C([O-])=O)=CC=C1	trigonelline (N'-methylnicotinate)	trigonelline (N'-methylnicotinate)	535-83-1	5369	HMDB0000875	C01004	5570	Pos Early	-2.81189	-2.72014	0.868272	0.997172	-0.0917503
trimethylamine N-oxide	100003397	400	40406	156717	Lipid	Phospholipid Metabolism	2261	NAMED	UYPYRKYUKCHHIB-UHFFFAOYSA-N	C[N+](C)([O-])C	trimethylamine N-oxide	trimethylamine N-oxide	1184-78-7	1113	HMDB0000925	C01104	1145	Pos Early	-3.05716	-1.92462	0.357336	0.997172	-1.13254
trizma acetate	100000856	400	20710	155713	Xenobiotics	Chemical	6229	NAMED	LENZDBCJOHFCAS-UHFFFAOYSA-N	NC(CO)(CO)CO	trizma acetate	trizma acetate	6850-28-8	73346		C07182	16218782	Pos Early	-4.16533	-3.16212	0.274188	0.997172	-1.00322
tryptophan	565	400	54	155294	Amino Acid	Tryptophan Metabolism	259	NAMED	QIVBCDIJIAJPQS-VIFPVBQESA-N	O=C(O)[C@@H](N)CC1=CNC2=C1C=CC=C2	tryptophan	tryptophan	73-22-3	6066	HMDB0000929	C00078	6305	Pos Early	-2.90094	-3.09137	0.74734	0.997172	0.190433
tyrosine	815	400	1299	155353	Amino Acid	Tyrosine Metabolism	167	NAMED	OUYCCCASQSFEME-QMMMGPOBSA-N	N[C@@H](CC1=CC=C(O)C=C1)C(O)=O	tyrosine	tyrosine	60-18-4	5833	HMDB0000158	C00082	6057	Pos Early	-3.08703	-2.98795	0.894503	0.997172	-0.0990766
tyrosylglycine	100003598	209	41375	143081	Peptide	Dipeptide	1032	NAMED	HPYDSVWYXXKHRD-UHFFFAOYSA-N	O=C(CNC(C(CC1=CC=C(C=C1)O)N)=O)O	tyrosylglycine	tyrosylglycine	673-05-5	227627	HMDB0029105		7021854	Neg	-2.77957	-2.7075	0.952711	0.997172	-0.0720683
UDP-glucose/UDP-galactose	100002997	209	38670	144274	Carbohydrate	Nucleotide Sugar	1400	NAMED	HSCJRCZFDFQWRP-UHFFFAOYSA-N	O=C(N1)N(C2C(O)C(O)C(COP(O)(OP(O)(OC3C(O)C(O)C(O)C(CO)O3)=O)=O)O2)C=CC1=O	UDP-glucose/UDP-galactose	UDP-glucose/UDP-galactose			HMDB0000286,HMDB0000302	C00052,C00029	8629,23724458	Neg	-3.41876	-3.63182	0.81845	0.997172	0.213055
UDP-glucuronate	1097	209	2763	125997	Carbohydrate	Nucleotide Sugar	1402	NAMED	HDYANYHVCAPMJV-UHFFFAOYSA-N	OC1C(N(C=CC2=O)C(N2)=O)OC(COP(OP(OC(C(C(O)C3O)O)OC3C(O)=O)(O)=O)(O)=O)C1O	UDP-glucuronate	UDP-glucuronate	28053-08-9,63700-19-6	16522	HMDB0000935	C00167	17473	Neg	-2.77674	-2.89421	0.746512	0.997172	0.117474
UDP-N-acetylglucosamine/galactosamine	100002957	305	46148	210928	Carbohydrate	Nucleotide Sugar	1409	NAMED	LFTYTUAZOPRMMI-HEXNZZLISA-N	O[C@]1([H])[C@@](O)([H])[C@](COP(O)(OP(O)(O[C@H]2[C@H](NC(C)=O)[C@@H](O)[C@H](O)C(CO)O2)=O)=O)([H])O[C@]1(N(C=C3)C(NC3=O)=O)[H]	UDP-N-acetylglucosamine/galactosamine	UDP-N-acetylglucosamine/galactosamine			HMDB0000304,HMDB0000290	C00203,C00043	44576,1167	Polar	-3.01988	-2.84333	0.724957	0.997172	-0.176551
UMP	869	305	2856	146458	Nucleotide	Pyrimidine Metabolism, Uracil containing	4234	NAMED	DJJCXFVJDGTHFX-XVFCMESISA-N	O[C@]1([H])[C@@](O)([H])[C@](COP(O)(O)=O)([H])O[C@]1(N(C=C2)C(NC2=O)=O)[H]	uridine 5'-monophosphate (UMP)	UMP	3387-36-8	1399139	HMDB0000288	C00105	6030	Polar	-3.46671	-2.54029	0.211826	0.997172	-0.926423
undecanedioate (C11-DC)	100001617	209	42395	128311	Lipid	Fatty Acid, Dicarboxylate	1701	NAMED	LWBHHRRTOZQPDM-UHFFFAOYSA-N	O=C(O)CCCCCCCCCC(O)=O	undecanedioate (C11-DC)	undecanedioate (C11-DC)	1852-04-6	15037	HMDB0000888		15816	Neg	-3.19699	-3.16461	0.979007	0.997172	-0.0323832
uracil	825	305	605	146422	Nucleotide	Pyrimidine Metabolism, Uracil containing	4240	NAMED	ISAKRJDGNUQOIC-UHFFFAOYSA-N	O=C(NC=C1)NC1=O	uracil	uracil	66-22-8	1141	HMDB0000300	C00106	1174	Polar	-2.85641	-3.30474	0.519194	0.997172	0.44833
urate	1134	209	1604	124593	Nucleotide	Purine Metabolism, (Hypo)Xanthine/Inosine containing	4151	NAMED	LEHOTFFKMJEONL-UHFFFAOYSA-N	O=C1NC(NC(NC2=O)=O)=C2N1	urate	urate	120K5305,69-93-2		HMDB0000289	C00366	1175	Neg	-2.5159	-3.13183	0.350267	0.997172	0.615934
urea	533	400	1670	155443	Amino Acid	Urea cycle; Arginine and Proline Metabolism	492	NAMED	XSQUKJJJFZCRTK-UHFFFAOYSA-N	O=C(N)N	urea	urea	57-13-6	1143	HMDB0000294	C00086	1176	Pos Early	-3.51138	-3.15089	0.571103	0.997172	-0.360492
uridine	535	209	606	123185	Nucleotide	Pyrimidine Metabolism, Uracil containing	4239	NAMED	DRTQHJPVMGBUCF-UHFFFAOYSA-N	OC1C(N(C=CC2=O)C(N2)=O)OC(CO)C1O	uridine	uridine	58-96-8	5807	HMDB0000296	C00299	6029	Neg	-3.15177	-2.94114	0.562809	0.997172	-0.210625
uridine 5'-diphosphate (UDP)	870	305	5345	147150	Nucleotide	Pyrimidine Metabolism, Uracil containing	4233	NAMED	XCCTYIAWTASOJW-UHFFFAOYSA-N	OC1C(N(C=CC2=O)C(N2)=O)OC(COP(OP(O)(O)=O)(O)=O)C1O	uridine 5'-diphosphate (UDP)	uridine 5'-diphosphate (UDP)	21931-53-3	5809	HMDB0000295	C00015	6031	Polar	-2.83225	-2.9029	0.939857	0.997172	0.0706464
valine	566	400	1649	155438	Amino Acid	Leucine, Isoleucine and Valine Metabolism	421	NAMED	KZSNJWFQEVHDMF-BYPYZUCNSA-N	N[C@H](C(O)=O)C(C)C	valine	valine	72-18-4	6050	HMDB0000883	C00183	6287	Pos Early	-2.81787	-2.75763	0.893174	0.997172	-0.0602397
valylglycine	100003641	209	40475	143011	Peptide	Dipeptide	1050	NAMED	IOUPEELXVYPCPG-UHFFFAOYSA-N	O=C(C(C(C)C)N)NCC(O)=O	valylglycine	valylglycine	686-43-1	120256	HMDB0029127		136487	Neg	-3.89543	-2.97779	0.463602	0.997172	-0.917638
X-10445	999910445	400	47680	157553				UNNAMED			X-10445	X-10445						Pos Early	-2.12875	-3.59775	0.0644639	0.997172	1.46901
X-10457	999910457	400	47581	157489				UNNAMED			X-10457	X-10457						Pos Early	-2.94398	-3.20169	0.533403	0.997172	0.257718
X-11407	999911407	209	46596	146357				UNNAMED			X-11407	X-11407						Neg	-3.0769	-2.70416	0.733022	0.997172	-0.372741
X-11580	999911580	209	47479	148975				UNNAMED			X-11580	X-11580						Neg	-2.91212	-2.6239	0.640542	0.997172	-0.288216
X-11612	999911612	209	47431	148921				UNNAMED			X-11612	X-11612						Neg	-3.22158	-3.35009	0.89388	0.997172	0.128515
X-11615	999911615	209	32932	219822				UNNAMED			X-11615	X-11615						Neg	-2.73094	-2.85538	0.910171	0.997172	0.124444
X-11787	999911787	400	33132	156002				UNNAMED			X-11787	X-11787						Pos Early	-3.54309	-2.49769	0.111159	0.997172	-1.0454
X-12015	999912015	209	47390	148867				UNNAMED			X-12015	X-12015						Neg	-3.27938	-2.87654	0.61336	0.997172	-0.402838
X-12100	999912100	400	47687	157560				UNNAMED			X-12100	X-12100						Pos Early	-3.05229	-3.06844	0.980574	0.997172	0.0161514
X-12101	999912101	400	47642	157543				UNNAMED			X-12101	X-12101						Pos Early	-2.55	-3.17563	0.126622	0.997172	0.625629
X-12104	999912104	209	52597	165325				UNNAMED			X-12104	X-12104						Neg	-1.88674	-3.30214	0.0947857	0.997172	1.4154
X-12462	999912462	400	46620	157261				UNNAMED			X-12462	X-12462						Pos Early	-2.22568	-2.81145	0.559877	0.997172	0.585767
X-12798	999912798	400	46624	157263				UNNAMED			X-12798	X-12798						Pos Early	-2.68743	-2.85768	0.742883	0.997172	0.17025
X-14056	999914056	400	46632	157266				UNNAMED			X-14056	X-14056						Pos Early	-2.95486	-3.03492	0.92694	0.997172	0.0800607
X-15136	999915136	400	47619	157524				UNNAMED			X-15136	X-15136						Pos Early	-3.17033	-2.71849	0.271921	0.997172	-0.451841
X-15161	999915161	400	47620	157525				UNNAMED			X-15161	X-15161						Pos Early	-3.35116	-2.6592	0.549486	0.997172	-0.691952
X-15220	999915220	209	46658	146599				UNNAMED			X-15220	X-15220						Neg	-3.12516	-2.38219	0.348978	0.997172	-0.742969
X-15461	999915461	400	46283	157144				UNNAMED			X-15461	X-15461						Pos Early	-3.14356	-3.17973	0.92836	0.997172	0.0361694
X-16649	999916649	209	47992	150196				UNNAMED			X-16649	X-16649						Neg	-1.6449	-2.9808	0.368075	0.997172	1.33591
X-17010	999917010	209	47993	150197				UNNAMED			X-17010	X-17010						Neg	-3.0047	-3.1148	0.888219	0.997172	0.110094
X-17146	999917146	209	46691	146642				UNNAMED			X-17146	X-17146						Neg	-1.43026	-4.39264	0.0337709	0.997172	2.96238
X-17335	999917335	402	47820	160187				UNNAMED			X-17335	X-17335						Pos Late	-3.02198	-3.52308	0.645598	0.997172	0.501103
X-18913	999918913	209	46695	146647				UNNAMED			X-18913	X-18913						Neg	-2.89724	-3.86265	0.369281	0.997172	0.96541
X-21310	999921310	209	46354	145053				UNNAMED			X-21310	X-21310						Neg	-2.61601	-3.30058	0.447962	0.997172	0.68457
X-21351	999921351	209	46396	145479				UNNAMED			X-21351	X-21351						Neg	-2.87021	-2.75001	0.824078	0.997172	-0.120196
X-21353	999921353	209	46398	145481				UNNAMED			X-21353	X-21353						Neg	-3.74729	-2.99411	0.558951	0.997172	-0.753181
X-21788	999921788	209	46964	148217				UNNAMED			X-21788	X-21788						Neg	-2.64974	-3.35711	0.320545	0.997172	0.707372
X-21796	999921796	209	46972	148225				UNNAMED			X-21796	X-21796						Neg	-3.02293	-3.163	0.769993	0.997172	0.140072
X-22143	999922143	209	47389	148866				UNNAMED			X-22143	X-22143						Neg	-3.36796	-2.29098	0.191615	0.997172	-1.07698
X-22162	999922162	400	47417	157401				UNNAMED			X-22162	X-22162						Pos Early	-2.944	-3.03688	0.937048	0.997172	0.0928748
X-22767	999922767	209	48072	150286				UNNAMED			X-22767	X-22767						Neg	-2.26514	-3.48527	0.191416	0.997172	1.22013
X-22770	999922770	209	48075	150289				UNNAMED			X-22770	X-22770						Neg	-2.66629	-2.94434	0.711933	0.997172	0.278042
X-22772	999922772	209	48077	150291				UNNAMED			X-22772	X-22772						Neg	-2.81318	-2.76474	0.941349	0.997172	-0.0484328
X-22773	999922773	209	48078	150292				UNNAMED			X-22773	X-22773						Neg	-2.08763	-3.00443	0.256848	0.997172	0.916798
X-22776	999922776	209	48081	150295				UNNAMED			X-22776	X-22776						Neg	-2.89952	-3.28208	0.459172	0.997172	0.382563
X-23171	999923171	400	48851	157837				UNNAMED			X-23171	X-23171						Pos Early	-2.89242	-2.8805	0.976206	0.997172	-0.0119174
X-23587	999923587	400	49463	161125				UNNAMED			X-23587	X-23587						Pos Early	-3.13609	-3.14339	0.994489	0.997172	0.00729611
X-23593	999923593	400	49469	161131				UNNAMED			X-23593	X-23593						Pos Early	-3.53991	-3.07948	0.368783	0.997172	-0.460437
X-23665	999923665	400	49542	161233				UNNAMED			X-23665	X-23665						Pos Early	-2.64595	-3.60737	0.346228	0.997172	0.961426
X-23672	999923672	400	49549	161240				UNNAMED			X-23672	X-23672						Pos Early	-2.28303	-3.61186	0.230547	0.997172	1.32883
X-23739	999923739	400	49637	161456				UNNAMED			X-23739	X-23739						Pos Early	-2.86714	-3.03836	0.739546	0.997172	0.171218
X-24027	999924027	402	52056	164000				UNNAMED			X-24027	X-24027						Pos Late	-2.78488	-2.85581	0.807405	0.997172	0.0709321
X-24076	999924076	209	52105	164049				UNNAMED			X-24076	X-24076						Neg	-2.94002	-3.01208	0.826324	0.997172	0.072059
X-24257	999924257	209	52311	164340				UNNAMED			X-24257	X-24257						Neg	-2.96567	-3.38305	0.504849	0.997172	0.417374
X-24422	999924422	400	52636	165389				UNNAMED			X-24422	X-24422						Pos Early	-3.39533	-3.49228	0.852665	0.997172	0.0969511
X-24425	999924425	400	52655	165410				UNNAMED			X-24425	X-24425						Pos Early	-3.00597	-2.78307	0.814085	0.997172	-0.2229
X-24952	999924952	209	57719	213221				UNNAMED			X-24952	X-24952						Neg	-3.23568	-3.41458	0.76145	0.997172	0.178907
X-25047	999925047	209	61611	217876				UNNAMED			X-25047	X-25047						Neg	-3.16253	-2.62049	0.639525	0.997172	-0.542039
X-25105	999925105	209	61678	217973				UNNAMED			X-25105	X-25105						Neg	-3.27797	-3.19594	0.88834	0.997172	-0.0820308
X-25109	999925109	400	61682	217977				UNNAMED			X-25109	X-25109						Pos Early	-2.70965	-2.73105	0.985829	0.997172	0.0214048
X-25855	999925855	400	63721	223226				UNNAMED			X-25855	X-25855						Pos Early	-3.19206	-3.70607	0.542978	0.997172	0.51401
X-25936	999925936	400	63840	223405				UNNAMED			X-25936	X-25936						Pos Early	-2.64182	-2.59722	0.956681	0.997172	-0.0445945
X-25984	999925984	209	63974	224206				UNNAMED			X-25984	X-25984						Neg	-3.35918	-2.70862	0.51633	0.997172	-0.650558
X-26054	999926054	209	64267	235788				UNNAMED			X-26054	X-26054						Neg	-3.50753	-2.65122	0.125608	0.997172	-0.856313
X-26106	999926106	402	64395	237486				UNNAMED			X-26106	X-26106						Pos Late	-2.07748	-2.29941	0.883828	0.997172	0.221933
X-26107	999926107	402	64396	237487				UNNAMED			X-26107	X-26107						Pos Late	-2.52609	-2.12673	0.802061	0.997172	-0.399358
X-26108	999926108	402	64397	237488				UNNAMED			X-26108	X-26108						Pos Late	-2.71352	-2.70003	0.99189	0.997172	-0.0134916
X-26240	999926240	400	65003	240596				UNNAMED			X-26240	X-26240						Pos Early	-2.58144	-2.75028	0.819682	0.997172	0.168842
X-26263	999926263	400	65027	240629				UNNAMED			X-26263	X-26263						Pos Early	-3.15065	-2.80322	0.597005	0.997172	-0.34743
X-26277	999926277	209	65056	240807				UNNAMED			X-26277	X-26277						Neg	-2.76521	-2.8131	0.95575	0.997172	0.0478867
xanthine	1004	400	3147	155488	Nucleotide	Purine Metabolism, (Hypo)Xanthine/Inosine containing	4141	NAMED	LRFVTYWOQMYALW-UHFFFAOYSA-N	O=C(N1)C(N=CN2)=C2NC1=O	xanthine	xanthine	69-89-6	1151	HMDB0000292	C00385	1188	Pos Early	-2.62865	-3.10846	0.406778	0.997172	0.479804
xanthosine	100000299	209	15136	124851	Nucleotide	Purine Metabolism, (Hypo)Xanthine/Inosine containing	4143	NAMED	UBORTCNDUKBEOP-UUOKFMHZSA-N	OC1=C(N=CN2[C@@]3([H])[C@@](O)([H])[C@@](O)([H])[C@](CO)([H])O3)C2=NC(O)=N1	xanthosine	xanthosine	146-80-5	58484	HMDB0000299	C01762	64959	Neg	-2.91599	-2.86552	0.963386	0.997172	-0.0504707
